# Supplementary material for: Immune changes in hilar tumor draining lymph nodes following node sparing neoadjuvant chemoradiotherapy of localized cN0 non-small cell lung cancer
Source: Front Oncol. 2023 Nov 22;13:1269166. doi: 10.3389/fonc.2023.1269166 (PMC10699862; doi:10.3389/fonc.2023.1269166)
Supplement: Supplementary Table 1 — Enriched gene sets in CRT+ group (GSEA analysis). ES, Enrichment Score; NES, Normalized Enrichment Score; NOM p value, Nominal P-value; FDR q value, adjusted P-value according to False Discovery Rate method (used in our analysis); FWER p value, adjusted P-value according to the Family Wise Error Rate. [file Table_1.xlsx]

## Sheet: Hallmark
NAME	SIZE	ES	NES	NOM.p.val	FDR.q.val	FWER.p.val	RANK.AT.MAX	LEADING.EDGE
HALLMARK_EPITHELIAL_MESENCHYMAL_TRANSITION	200	-0.6850315	-2.4534924	0	0	0	4443	tags=67%, list=19%, signal=82%
HALLMARK_TNFA_SIGNALING_VIA_NFKB	200	-0.6486021	-2.33972	0	0	0	4493	tags=52%, list=19%, signal=64%
HALLMARK_COAGULATION	136	-0.6472796	-2.2691562	0	0	0	3787	tags=53%, list=16%, signal=63%
HALLMARK_HYPOXIA	199	-0.5818289	-2.093164	0	0	0	4252	tags=45%, list=18%, signal=54%
HALLMARK_INFLAMMATORY_RESPONSE	199	-0.5822243	-2.0765922	0	0	0	4498	tags=43%, list=19%, signal=53%
HALLMARK_ANGIOGENESIS	36	-0.6937217	-2.0079124	0	0	0	4476	tags=67%, list=19%, signal=82%
HALLMARK_ESTROGEN_RESPONSE_EARLY	198	-0.5489476	-1.9652976	0	0	0	6254	tags=51%, list=26%, signal=69%
HALLMARK_MYOGENESIS	195	-0.54804534	-1.961125	0	0	0	5929	tags=57%, list=25%, signal=76%
HALLMARK_APOPTOSIS	161	-0.544866	-1.9262958	0	0	0	5804	tags=43%, list=24%, signal=57%
HALLMARK_UV_RESPONSE_DN	144	-0.53931236	-1.8940599	0	0	0	5143	tags=42%, list=22%, signal=54%
HALLMARK_COMPLEMENT	200	-0.52109915	-1.865105	0	9.977827e-05	0.001	4042	tags=36%, list=17%, signal=43%
HALLMARK_KRAS_SIGNALING_UP	199	-0.52079886	-1.8603127	0	9.146341e-05	0.001	4055	tags=37%, list=17%, signal=44%
HALLMARK_P53_PATHWAY	199	-0.51245236	-1.8442566	0	8.442776e-05	0.001	6689	tags=48%, list=28%, signal=67%
HALLMARK_XENOBIOTIC_METABOLISM	197	-0.51010114	-1.8349924	0	0.00015144915	0.002	6773	tags=51%, list=28%, signal=71%
HALLMARK_UV_RESPONSE_UP	156	-0.5040127	-1.7798291	0	0.00040619	0.006	6839	tags=48%, list=29%, signal=67%
HALLMARK_ESTROGEN_RESPONSE_LATE	198	-0.49759868	-1.7691858	0	0.00044621012	0.007	6254	tags=47%, list=26%, signal=64%
HALLMARK_IL6_JAK_STAT3_SIGNALING	86	-0.5184717	-1.7299595	0	0.0012884294	0.022	6757	tags=49%, list=28%, signal=68%
HALLMARK_CHOLESTEROL_HOMEOSTASIS	74	-0.52110654	-1.7189466	0.0011641444	0.0014297122	0.026	6139	tags=39%, list=26%, signal=53%
HALLMARK_ADIPOGENESIS	200	-0.47440228	-1.7094	0	0.001458583	0.028	6861	tags=41%, list=29%, signal=56%
HALLMARK_APICAL_JUNCTION	199	-0.47385937	-1.7008815	0	0.0015808479	0.032	6605	tags=46%, list=28%, signal=63%
HALLMARK_REACTIVE_OXYGEN_SPECIES_PATHWAY	49	-0.53075427	-1.633599	0.0024420025	0.003174629	0.065	6710	tags=47%, list=28%, signal=65%
HALLMARK_HEME_METABOLISM	198	-0.4391884	-1.5770153	0	0.0055026817	0.119	6845	tags=40%, list=29%, signal=56%
HALLMARK_IL2_STAT5_SIGNALING	199	-0.43826163	-1.5631438	0	0.0059412136	0.133	6823	tags=46%, list=29%, signal=64%
HALLMARK_ANDROGEN_RESPONSE	99	-0.46138445	-1.5517896	0.006535948	0.00655537	0.151	8080	tags=55%, list=34%, signal=82%
HALLMARK_GLYCOLYSIS	200	-0.42973524	-1.5419719	0	0.0067999735	0.163	6259	tags=39%, list=26%, signal=52%
HALLMARK_APICAL_SURFACE	43	-0.49836862	-1.4969414	0.024296675	0.01166909	0.269	6882	tags=51%, list=29%, signal=72%
HALLMARK_BILE_ACID_METABOLISM	112	-0.42902505	-1.4574848	0.009879254	0.017731348	0.391	5293	tags=33%, list=22%, signal=42%
HALLMARK_PANCREAS_BETA_CELLS	36	-0.48763272	-1.4506139	0.04761905	0.018174352	0.411	2713	tags=28%, list=11%, signal=31%
HALLMARK_HEDGEHOG_SIGNALING	36	-0.5021058	-1.4361889	0.04219949	0.020537483	0.464	3996	tags=33%, list=17%, signal=40%
HALLMARK_MTORC1_SIGNALING	200	-0.39789388	-1.4222876	0.0021344717	0.023810992	0.52	6862	tags=35%, list=29%, signal=48%
HALLMARK_KRAS_SIGNALING_DN	186	-0.38923243	-1.3785659	0.017763846	0.037539598	0.696	5277	tags=36%, list=22%, signal=46%
HALLMARK_TGF_BETA_SIGNALING	54	-0.4375969	-1.3727267	0.06666667	0.038847636	0.718	8805	tags=56%, list=37%, signal=88%

## Sheet: C2 - Canonical pathway
NAME	SIZE	ES	NES	NOM.p.val	FDR.q.val	FWER.p.val	RANK.AT.MAX	LEADING.EDGE
WP_LUNG_FIBROSIS	62	-0.7231947	-2.2954874	0	0	0	4252	tags=61%, list=18%, signal=74%
PID_INTEGRIN1_PATHWAY	66	-0.6992045	-2.2441175	0	0	0	5757	tags=82%, list=24%, signal=108%
REACTOME_COLLAGEN_DEGRADATION	64	-0.6936798	-2.2314863	0	0	0	4117	tags=67%, list=17%, signal=81%
REACTOME_INTEGRIN_CELL_SURFACE_INTERACTIONS	85	-0.6517242	-2.1819527	0	0	0	5983	tags=74%, list=25%, signal=99%
REACTOME_ASSEMBLY_OF_COLLAGEN_FIBRILS_AND_OTHER_MULTIMERIC_STRUCTURES	61	-0.68816584	-2.1751764	0	0	0	4424	tags=70%, list=19%, signal=86%
PID_FRA_PATHWAY	37	-0.7391235	-2.1723344	0	0	0	2211	tags=49%, list=9%, signal=54%
REACTOME_EXTRACELLULAR_MATRIX_ORGANIZATION	301	-0.59387034	-2.1716535	0	0	0	6012	tags=64%, list=25%, signal=84%
PID_AP1_PATHWAY	70	-0.6767014	-2.1658387	0	0	0	1898	tags=37%, list=8%, signal=40%
PID_SYNDECAN_1_PATHWAY	46	-0.70698273	-2.1590786	0	0	0	4037	tags=63%, list=17%, signal=76%
WP_COMPLEMENT_SYSTEM	97	-0.62957805	-2.1527135	0	0	0	3846	tags=53%, list=16%, signal=62%
KEGG_COMPLEMENT_AND_COAGULATION_CASCADES	69	-0.66685146	-2.1362352	0	8.8776666e-05	0.001	4109	tags=62%, list=17%, signal=75%
REACTOME_SURFACTANT_METABOLISM	28	-0.7628622	-2.1287122	0	8.137861e-05	0.001	3227	tags=54%, list=14%, signal=62%
PID_INTEGRIN3_PATHWAY	43	-0.69086814	-2.1057067	0	0.00014973078	0.002	5961	tags=81%, list=25%, signal=108%
PID_UPA_UPAR_PATHWAY	42	-0.68672806	-2.0952225	0	0.00013903574	0.002	5881	tags=79%, list=25%, signal=104%
REACTOME_DEGRADATION_OF_THE_EXTRACELLULAR_MATRIX	140	-0.60650265	-2.0939891	0	0.00012976669	0.002	4347	tags=54%, list=18%, signal=65%
KEGG_ECM_RECEPTOR_INTERACTION	83	-0.637355	-2.0904932	0	0.00012165626	0.002	6007	tags=71%, list=25%, signal=95%
REACTOME_REGULATION_OF_INSULIN_LIKE_GROWTH_FACTOR_IGF_TRANSPORT_AND_UPTAKE_BY_INSULIN_LIKE_GROWTH_FACTOR_BINDING_PROTEINS_IGFBPS	117	-0.61395836	-2.086054	0	0.00011450001	0.002	6359	tags=65%, list=27%, signal=88%
REACTOME_ECM_PROTEOGLYCANS	76	-0.64256847	-2.0811198	0	0.0001081389	0.002	6007	tags=78%, list=25%, signal=104%
PID_HNF3A_PATHWAY	40	-0.70546275	-2.079085	0	0.00015378105	0.003	3029	tags=40%, list=13%, signal=46%
REACTOME_COLLAGEN_BIOSYNTHESIS_AND_MODIFYING_ENZYMES	67	-0.64248776	-2.076691	0	0.00014609197	0.003	4347	tags=63%, list=18%, signal=76%
REACTOME_COLLAGEN_FORMATION	90	-0.624454	-2.0744243	0	0.00013913523	0.003	4424	tags=62%, list=19%, signal=76%
REACTOME_COLLAGEN_CHAIN_TRIMERIZATION	44	-0.6970606	-2.069436	0	0.00013281089	0.003	4347	tags=73%, list=18%, signal=89%
WP_ENDOCHONDRAL_OSSIFICATION	63	-0.64872086	-2.0691583	0	0.0001270365	0.003	3974	tags=51%, list=17%, signal=61%
PID_AVB3_INTEGRIN_PATHWAY	74	-0.6323019	-2.0550497	0	0.00016271078	0.004	6168	tags=61%, list=26%, signal=82%
PID_ATF2_PATHWAY	58	-0.654113	-2.0548444	0	0.00015620234	0.004	1615	tags=28%, list=7%, signal=30%
REACTOME_ELASTIC_FIBRE_FORMATION	45	-0.66887546	-2.0517426	0	0.00022541176	0.006	5219	tags=71%, list=22%, signal=91%
WP_COMPLEMENT_AND_COAGULATION_CASCADES	59	-0.63362616	-2.044617	0	0.00021706318	0.006	4109	tags=58%, list=17%, signal=69%
WP_COPPER_HOMEOSTASIS	53	-0.6529542	-2.043644	0	0.00020931092	0.006	3399	tags=40%, list=14%, signal=46%
WP_ENDOCHONDRAL_OSSIFICATION_WITH_SKELETAL_DYSPLASIAS	63	-0.64872086	-2.0391595	0	0.00020209332	0.006	3974	tags=51%, list=17%, signal=61%
WP_SPINAL_CORD_INJURY	117	-0.5925544	-2.037084	0	0.0002598822	0.008	3787	tags=40%, list=16%, signal=48%
REACTOME_MET_ACTIVATES_PTK2_SIGNALING	30	-0.71620345	-2.020962	0	0.0003763535	0.012	5690	tags=80%, list=24%, signal=105%
REACTOME_COMPLEMENT_CASCADE	57	-0.633998	-2.0115783	0	0.000395053	0.013	4708	tags=63%, list=20%, signal=79%
REACTOME_NON_INTEGRIN_MEMBRANE_ECM_INTERACTIONS	59	-0.64229846	-2.0100029	0	0.0004118396	0.014	5806	tags=71%, list=24%, signal=94%
PID_REG_GR_PATHWAY	79	-0.61403006	-2.0069048	0	0.00045738887	0.016	2353	tags=27%, list=10%, signal=29%
REACTOME_METABOLISM_OF_ANGIOTENSINOGEN_TO_ANGIOTENSINS	18	-0.7816593	-1.9894392	0	0.00075073383	0.027	3208	tags=61%, list=13%, signal=71%
KEGG_FOCAL_ADHESION	198	-0.5581363	-1.9874302	0	0.0007298801	0.027	6341	tags=52%, list=27%, signal=70%
REACTOME_SIGNALING_BY_PDGF	58	-0.63145375	-1.9870756	0	0.00071015366	0.027	4252	tags=47%, list=18%, signal=57%
REACTOME_SCAVENGING_BY_CLASS_A_RECEPTORS	19	-0.7617358	-1.9594908	0	0.0011258171	0.043	4037	tags=68%, list=17%, signal=82%
REACTOME_DISEASES_OF_METABOLISM	239	-0.5386312	-1.9583908	0	0.001121609	0.044	5957	tags=41%, list=25%, signal=54%
WP_VITAMIN_B12_METABOLISM	50	-0.64181715	-1.956533	0	0.0011416688	0.046	3241	tags=44%, list=14%, signal=51%
REACTOME_NEUTROPHIL_DEGRANULATION	475	-0.5265218	-1.9545732	0	0.0011608214	0.048	6783	tags=47%, list=29%, signal=64%
KEGG_PRION_DISEASES	34	-0.68067205	-1.9519932	0	0.0011331828	0.048	4224	tags=47%, list=18%, signal=57%
WP_PPAR_SIGNALING_PATHWAY	65	-0.60419244	-1.9513186	0	0.0011517938	0.05	4901	tags=49%, list=21%, signal=62%
REACTOME_BINDING_AND_UPTAKE_OF_LIGANDS_BY_SCAVENGER_RECEPTORS	42	-0.65137166	-1.9456075	0	0.0013459837	0.059	4442	tags=60%, list=19%, signal=73%
PID_TAP63_PATHWAY	54	-0.6317282	-1.9438027	0	0.0014022314	0.063	2614	tags=33%, list=11%, signal=37%
KEGG_LINOLEIC_ACID_METABOLISM	27	-0.69272125	-1.9389737	0	0.0015842487	0.073	1271	tags=33%, list=5%, signal=35%
WP_PROSTAGLANDIN_SYNTHESIS_AND_REGULATION	45	-0.63592124	-1.9387238	0	0.0015505413	0.073	5357	tags=62%, list=23%, signal=80%
REACTOME_ANTIMICROBIAL_PEPTIDES	55	-0.6179101	-1.9383912	0	0.0015588697	0.075	3392	tags=40%, list=14%, signal=47%
WP_GALANIN_RECEPTOR_PATHWAY	19	-0.7601992	-1.9347844	0	0.0016849926	0.083	3657	tags=63%, list=15%, signal=75%
PID_NFAT_TFPATHWAY	45	-0.63793397	-1.9341475	0	0.0016512927	0.083	1813	tags=31%, list=8%, signal=34%
WP_OREXIN_RECEPTOR_PATHWAY	145	-0.5512648	-1.9279432	0	0.001770728	0.09	3576	tags=38%, list=15%, signal=44%
REACTOME_MET_PROMOTES_CELL_MOTILITY	41	-0.6505181	-1.926281	0	0.001792386	0.093	5881	tags=61%, list=25%, signal=81%
WP_NUCLEAR_RECEPTORS_METAPATHWAY	310	-0.5244522	-1.9252901	0	0.0017769024	0.094	5793	tags=48%, list=24%, signal=63%
WP_GLUCOCORTICOID_RECEPTOR_PATHWAY	69	-0.5939853	-1.9218361	0	0.0017976124	0.096	4417	tags=46%, list=19%, signal=57%
REACTOME_DISEASES_ASSOCIATED_WITH_GLYCOSAMINOGLYCAN_METABOLISM	41	-0.6413992	-1.9197603	0	0.0018879137	0.103	5085	tags=63%, list=21%, signal=81%
REACTOME_FORMATION_OF_FIBRIN_CLOT_CLOTTING_CASCADE	38	-0.65776926	-1.9196571	0	0.001854201	0.103	3567	tags=53%, list=15%, signal=62%
WP_ADIPOGENESIS	126	-0.5530366	-1.9142821	0	0.0019914529	0.113	5681	tags=43%, list=24%, signal=56%
REACTOME_FORMATION_OF_THE_CORNIFIED_ENVELOPE	88	-0.5756046	-1.9130132	0	0.0019739545	0.114	4953	tags=49%, list=21%, signal=61%
REACTOME_RESPONSE_TO_ELEVATED_PLATELET_CYTOSOLIC_CA2	130	-0.5493438	-1.9089485	0	0.0021863123	0.129	6278	tags=49%, list=26%, signal=67%
PID_P53_DOWNSTREAM_PATHWAY	135	-0.55027455	-1.907567	0	0.0022623606	0.135	2747	tags=28%, list=12%, signal=32%
PID_IL6_7_PATHWAY	47	-0.6201693	-1.9067631	0	0.0022409908	0.136	4309	tags=38%, list=18%, signal=47%
KEGG_PPAR_SIGNALING_PATHWAY	67	-0.5943105	-1.9032879	0	0.002345287	0.142	5793	tags=55%, list=24%, signal=73%
REACTOME_MOLECULES_ASSOCIATED_WITH_ELASTIC_FIBRES	38	-0.6452021	-1.902548	0	0.0023389189	0.144	5983	tags=71%, list=25%, signal=95%
WP_DEVELOPMENT_OF_URETERIC_COLLECTION_SYSTEM	60	-0.59871125	-1.9001667	0	0.0024845132	0.153	6254	tags=58%, list=26%, signal=79%
REACTOME_SYNDECAN_INTERACTIONS	27	-0.69185436	-1.8984321	0	0.0025657648	0.16	4037	tags=67%, list=17%, signal=80%
REACTOME_O_GLYCOSYLATION_OF_TSR_DOMAIN_CONTAINING_PROTEINS	39	-0.63818735	-1.8918045	0	0.0028940241	0.184	3563	tags=44%, list=15%, signal=51%
REACTOME_LAMININ_INTERACTIONS	30	-0.67346084	-1.8831395	0	0.0033851578	0.214	5550	tags=80%, list=23%, signal=104%
WP_IL1_AND_MEGAKARYOCYTES_IN_OBESITY	25	-0.6856991	-1.879034	0.0027063598	0.0035919407	0.23	4751	tags=60%, list=20%, signal=75%
WP_MATRIX_METALLOPROTEINASES	29	-0.67174184	-1.8757106	0	0.0037371526	0.241	3787	tags=55%, list=16%, signal=66%
REACTOME_ACTIVATION_OF_MATRIX_METALLOPROTEINASES	33	-0.65289325	-1.8692415	0	0.0042371973	0.265	2930	tags=45%, list=12%, signal=52%
REACTOME_INTERLEUKIN_4_AND_INTERLEUKIN_13_SIGNALING	107	-0.5492184	-1.8656527	0	0.004410046	0.277	3787	tags=37%, list=16%, signal=44%
BIOCARTA_NO1_PATHWAY	27	-0.66962945	-1.8654847	0	0.004402749	0.279	3920	tags=52%, list=16%, signal=62%
REACTOME_NGF_STIMULATED_TRANSCRIPTION	39	-0.62373585	-1.8631891	0	0.0045027696	0.286	2617	tags=41%, list=11%, signal=46%
WP_VITAMIN_D_RECEPTOR_PATHWAY	174	-0.51996887	-1.8617125	0	0.004560382	0.293	2637	tags=30%, list=11%, signal=33%
WP_FOCAL_ADHESION	199	-0.5191684	-1.856732	0	0.0048615695	0.313	6341	tags=50%, list=27%, signal=67%
WP_CELL_MIGRATION_AND_INVASION_THROUGH_P75NTR	30	-0.6623386	-1.8532767	0	0.00500169	0.323	6331	tags=60%, list=27%, signal=82%
REACTOME_DISEASES_ASSOCIATED_WITH_O_GLYCOSYLATION_OF_PROTEINS	67	-0.5807834	-1.8532345	0	0.0049367324	0.323	3563	tags=37%, list=15%, signal=44%
REACTOME_DISEASES_OF_GLYCOSYLATION	142	-0.52284855	-1.8530518	0	0.004873441	0.323	5085	tags=39%, list=21%, signal=50%
BIOCARTA_INFLAM_PATHWAY	26	-0.6716136	-1.8522577	0	0.0049222684	0.331	2577	tags=42%, list=11%, signal=47%
REACTOME_NCAM1_INTERACTIONS	41	-0.61755186	-1.8511077	0	0.004945658	0.335	4445	tags=63%, list=19%, signal=78%
PID_HNF3B_PATHWAY	41	-0.6192501	-1.8477503	0	0.0051475065	0.349	1918	tags=34%, list=8%, signal=37%
WP_OXIDATIVE_STRESS_RESPONSE	33	-0.64483225	-1.8464818	0.0013315579	0.005213863	0.357	4052	tags=55%, list=17%, signal=66%
BIOCARTA_COMP_PATHWAY	19	-0.7091586	-1.8458862	0.004237288	0.0052214516	0.362	4451	tags=74%, list=19%, signal=91%
WP_NEURAL_CREST_CELL_MIGRATION_IN_CANCER	43	-0.61113566	-1.8452225	0	0.0051821517	0.363	2105	tags=28%, list=9%, signal=31%
PID_TCR_CALCIUM_PATHWAY	28	-0.65970665	-1.8420005	0.0026281208	0.0053727203	0.379	1813	tags=36%, list=8%, signal=39%
KEGG_LYSOSOME	121	-0.53374857	-1.8401974	0	0.005411308	0.383	6852	tags=55%, list=29%, signal=76%
BIOCARTA_INTRINSIC_PATHWAY	23	-0.68528724	-1.8399115	0.0013495276	0.005349109	0.383	3521	tags=57%, list=15%, signal=66%
WP_COVID19_ADVERSE_OUTCOME_PATHWAY	15	-0.76397896	-1.8398912	0	0.0052883234	0.383	1225	tags=47%, list=5%, signal=49%
WP_MIR5093P_ALTERATION_OF_YAP1ECM_AXIS	18	-0.723059	-1.8362777	0	0.005544313	0.403	5690	tags=89%, list=24%, signal=117%
WP_OVERVIEW_OF_PROINFLAMMATORY_AND_PROFIBROTIC_MEDIATORS	108	-0.5377783	-1.8335066	0	0.00568727	0.414	5137	tags=46%, list=22%, signal=59%
REACTOME_NUCLEAR_EVENTS_KINASE_AND_TRANSCRIPTION_FACTOR_ACTIVATION	61	-0.5736265	-1.8319736	0	0.0057948767	0.422	2673	tags=31%, list=11%, signal=35%
REACTOME_CELL_SURFACE_INTERACTIONS_AT_THE_VASCULAR_WALL	134	-0.5244947	-1.8286237	0	0.006079086	0.439	5040	tags=44%, list=21%, signal=56%
REACTOME_NCAM_SIGNALING_FOR_NEURITE_OUT_GROWTH	62	-0.57376164	-1.8275478	0	0.006138147	0.449	6171	tags=60%, list=26%, signal=80%
WP_ONCOSTATIN_M_SIGNALING_PATHWAY	65	-0.5631925	-1.8232825	0	0.006537014	0.477	2992	tags=26%, list=13%, signal=30%
WP_HIPPOMERLIN_SIGNALING_DYSREGULATION	121	-0.5300316	-1.8202903	0	0.0067750574	0.485	6823	tags=55%, list=29%, signal=77%
WP_FOCAL_ADHESION_PI3KAKTMTORSIGNALING_PATHWAY	295	-0.49703896	-1.8187984	0	0.006836209	0.494	6262	tags=46%, list=26%, signal=62%
WP_FAMILIAL_PARTIAL_LIPODYSTROPHY_FPLD	29	-0.64965916	-1.8162707	0	0.007134605	0.508	4204	tags=41%, list=18%, signal=50%
PID_A6B1_A6B4_INTEGRIN_PATHWAY	46	-0.5970575	-1.8111951	0	0.0076843537	0.539	6823	tags=61%, list=29%, signal=85%
BIOCARTA_AMI_PATHWAY	20	-0.6852702	-1.809071	0	0.007830971	0.551	3567	tags=60%, list=15%, signal=71%
WP_PHOTODYNAMIC_THERAPYINDUCED_NFKB_SURVIVAL_SIGNALING	35	-0.6291224	-1.8079585	0	0.007868667	0.557	2177	tags=29%, list=9%, signal=31%
REACTOME_PHASE_I_FUNCTIONALIZATION_OF_COMPOUNDS	102	-0.5364876	-1.8055775	0	0.00809831	0.573	5930	tags=51%, list=25%, signal=68%
REACTOME_INITIAL_TRIGGERING_OF_COMPLEMENT	22	-0.67837405	-1.8055621	0.0013495276	0.008028477	0.574	5406	tags=68%, list=23%, signal=88%
WP_NOTCH1_REGULATION_OF_ENDOTHELIAL_CELL_CALCIFICATION	17	-0.71081567	-1.7944148	0.0013513514	0.009683178	0.635	6264	tags=88%, list=26%, signal=120%
WP_HYPERTROPHY_MODEL	19	-0.696523	-1.7930205	0	0.009917255	0.652	4414	tags=58%, list=19%, signal=71%
PID_INTEGRIN_A9B1_PATHWAY	25	-0.65641975	-1.7922307	0.0013037809	0.009961374	0.658	6481	tags=76%, list=27%, signal=104%
WP_EXTRACELLULAR_VESICLES_IN_THE_CROSSTALK_OF_CARDIAC_CELLS	22	-0.67921376	-1.7911108	0.0054274085	0.010131776	0.668	6212	tags=68%, list=26%, signal=92%
REACTOME_KERATINIZATION	120	-0.52297705	-1.7889636	0	0.010417823	0.681	2482	tags=28%, list=10%, signal=31%
PID_HEDGEHOG_2PATHWAY	22	-0.66240007	-1.7881824	0.0013513514	0.0105007775	0.688	5231	tags=55%, list=22%, signal=70%
WP_COMPLEMENT_ACTIVATION	22	-0.666701	-1.7841549	0	0.011123891	0.71	4451	tags=64%, list=19%, signal=78%
WP_PHOSPHODIESTERASES_IN_NEURONAL_FUNCTION	54	-0.5721028	-1.7834805	0	0.011111215	0.715	6310	tags=59%, list=27%, signal=80%
WP_PI3KAKT_SIGNALING_PATHWAY	319	-0.4858946	-1.7819691	0	0.011334134	0.724	6262	tags=44%, list=26%, signal=59%
WP_NRP1TRIGGERED_SIGNALING_PATHWAYS_IN_PANCREATIC_CANCER	54	-0.57115614	-1.780635	0.0012019231	0.011379483	0.731	5881	tags=43%, list=25%, signal=56%
REACTOME_PEPTIDE_HORMONE_METABOLISM	81	-0.53292555	-1.7618273	0	0.01470076	0.818	3208	tags=30%, list=13%, signal=34%
WP_HAIR_FOLLICLE_DEVELOPMENT_CYTODIFFERENTIATION_PART_3_OF_3	83	-0.5309496	-1.7586261	0	0.015327812	0.834	3866	tags=41%, list=16%, signal=49%
REACTOME_SYNTHESIS_OF_BILE_ACIDS_AND_BILE_SALTS_VIA_27_HYDROXYCHOLESTEROL	15	-0.71463656	-1.7577146	0.0056737587	0.015421733	0.838	4698	tags=73%, list=20%, signal=91%
WP_COMPLEMENT_SYSTEM_IN_NEURONAL_DEVELOPMENT_AND_PLASTICITY	108	-0.5121078	-1.7573297	0	0.015388685	0.843	5866	tags=46%, list=25%, signal=61%
PID_LYSOPHOSPHOLIPID_PATHWAY	65	-0.5428176	-1.7555065	0.0011961722	0.015678952	0.856	6310	tags=46%, list=27%, signal=63%
REACTOME_INTERLEUKIN_10_SIGNALING	45	-0.5841019	-1.754148	0	0.015857784	0.864	3957	tags=47%, list=17%, signal=56%
REACTOME_GLYCOSAMINOGLYCAN_METABOLISM	123	-0.50838184	-1.7538342	0	0.015847461	0.865	6223	tags=50%, list=26%, signal=68%
WP_NEURAL_CREST_CELL_MIGRATION_DURING_DEVELOPMENT	40	-0.5923527	-1.7523462	0	0.016078018	0.873	6662	tags=50%, list=28%, signal=69%
REACTOME_PEPTIDE_LIGAND_BINDING_RECEPTORS	184	-0.49084616	-1.7509788	0	0.016273508	0.878	3934	tags=35%, list=17%, signal=42%
WP_PHOTODYNAMIC_THERAPYINDUCED_HIF1_SURVIVAL_SIGNALING	37	-0.60148877	-1.7487816	0	0.016623953	0.886	6834	tags=59%, list=29%, signal=83%
WP_ECTODERM_DIFFERENTIATION	141	-0.49905795	-1.7477641	0	0.016733216	0.89	5286	tags=38%, list=22%, signal=49%
WP_CYTOKINES_AND_INFLAMMATORY_RESPONSE	26	-0.63763195	-1.7473794	0.0026041667	0.016715715	0.892	2577	tags=42%, list=11%, signal=47%
PID_DELTA_NP63_PATHWAY	47	-0.5707002	-1.7458735	0	0.0169859	0.897	3535	tags=32%, list=15%, signal=37%
REACTOME_CHONDROITIN_SULFATE_BIOSYNTHESIS	20	-0.6732848	-1.7428038	0.0013175231	0.017681511	0.904	6223	tags=70%, list=26%, signal=95%
WP_P53_TRANSCRIPTIONAL_GENE_NETWORK	68	-0.5450615	-1.7415559	0	0.017869987	0.906	6534	tags=49%, list=27%, signal=67%
REACTOME_CHONDROITIN_SULFATE_DERMATAN_SULFATE_METABOLISM	50	-0.56883365	-1.7406826	0	0.017971957	0.908	6223	tags=58%, list=26%, signal=78%
WP_MALIGNANT_PLEURAL_MESOTHELIOMA	435	-0.46812466	-1.7392148	0	0.01835154	0.916	5817	tags=37%, list=24%, signal=48%
REACTOME_COMMON_PATHWAY_OF_FIBRIN_CLOT_FORMATION	22	-0.65228355	-1.737164	0.0041208793	0.018820738	0.927	3521	tags=55%, list=15%, signal=64%
WP_BLADDER_CANCER	41	-0.58860606	-1.7331994	0	0.019994384	0.94	2992	tags=29%, list=13%, signal=33%
WP_ANGIOGENESIS	24	-0.6307672	-1.7319148	0.002624672	0.020173118	0.942	4252	tags=50%, list=18%, signal=61%
WP_ACE_INHIBITOR_PATHWAY	16	-0.7084025	-1.7293738	0.0028129395	0.020729026	0.947	2442	tags=50%, list=10%, signal=56%
PID_SYNDECAN_2_PATHWAY	33	-0.60650873	-1.727771	0.0012970169	0.020970672	0.954	3048	tags=33%, list=13%, signal=38%
WP_BURN_WOUND_HEALING	107	-0.50931865	-1.7268088	0	0.021109406	0.957	3963	tags=41%, list=17%, signal=49%
WP_MIRNA_TARGETS_IN_ECM_AND_MEMBRANE_RECEPTORS	38	-0.5958195	-1.7266723	0.0025252525	0.020968424	0.957	3196	tags=53%, list=13%, signal=61%
WP_FAMILIAL_HYPERLIPIDEMIA_TYPE_1	16	-0.69188213	-1.7265288	0.004054054	0.020850347	0.958	1961	tags=44%, list=8%, signal=48%
WP_THYROID_HORMONES_PRODUCTION_AND_PERIPHERAL_DOWNSTREAM_SIGNALING_EFFECTS	92	-0.51995945	-1.7247591	0	0.021211065	0.96	4950	tags=38%, list=21%, signal=48%
REACTOME_SEMAPHORIN_INTERACTIONS	64	-0.5387505	-1.7233905	0.0023724793	0.02148407	0.961	6541	tags=59%, list=28%, signal=82%
REACTOME_CLASS_A_1_RHODOPSIN_LIKE_RECEPTORS	306	-0.46987525	-1.7226145	0	0.021613955	0.961	4455	tags=38%, list=19%, signal=46%
WP_SELENIUM_MICRONUTRIENT_NETWORK	88	-0.51609683	-1.7207427	0	0.022072066	0.962	6710	tags=55%, list=28%, signal=76%
WP_BLOOD_CLOTTING_CASCADE	23	-0.64600056	-1.7168194	0.004231312	0.023221903	0.971	3521	tags=52%, list=15%, signal=61%
KEGG_GLUTATHIONE_METABOLISM	46	-0.55994123	-1.7135655	0	0.024003234	0.974	6513	tags=57%, list=27%, signal=78%
REACTOME_CELL_CELL_COMMUNICATION	127	-0.49595028	-1.7128555	0	0.024079002	0.975	4829	tags=38%, list=20%, signal=47%
WP_NRF2_PATHWAY	139	-0.4892771	-1.712518	0	0.024033604	0.975	6056	tags=50%, list=25%, signal=67%
REACTOME_CROSSLINKING_OF_COLLAGEN_FIBRILS	18	-0.67128366	-1.7109127	0.0028530671	0.02436045	0.978	4424	tags=78%, list=19%, signal=95%
KEGG_BLADDER_CANCER	42	-0.57180274	-1.7101231	0.0012437811	0.024439123	0.979	6411	tags=48%, list=27%, signal=65%
REACTOME_INTERLEUKIN_6_FAMILY_SIGNALING	23	-0.63649005	-1.7079015	0.0026990552	0.025013486	0.981	3528	tags=39%, list=15%, signal=46%
WP_FOLATE_METABOLISM	70	-0.527711	-1.7067192	0	0.025228923	0.981	5081	tags=46%, list=21%, signal=58%
PID_PRL_SIGNALING_EVENTS_PATHWAY	23	-0.6352247	-1.7041235	0.004048583	0.025790438	0.983	6475	tags=57%, list=27%, signal=78%
WP_VEGFAVEGFR2_SIGNALING_PATHWAY	434	-0.45622024	-1.7037959	0	0.025735	0.983	6883	tags=40%, list=29%, signal=55%
WP_HEDGEHOG_SIGNALING_PATHWAY_WP4249	43	-0.56387377	-1.7029629	0.0012033695	0.025808776	0.983	5231	tags=37%, list=22%, signal=48%
PID_FGF_PATHWAY	52	-0.55233026	-1.7025076	0	0.025811514	0.985	4792	tags=40%, list=20%, signal=50%
REACTOME_KERATAN_SULFATE_KERATIN_METABOLISM	34	-0.5864919	-1.6952406	0	0.028165594	0.991	5988	tags=56%, list=25%, signal=75%
WP_HEPATITIS_C_AND_HEPATOCELLULAR_CARCINOMA	50	-0.55207247	-1.694807	0.0012515645	0.028165136	0.991	3146	tags=28%, list=13%, signal=32%
REACTOME_ACYL_CHAIN_REMODELLING_OF_PI	15	-0.6902267	-1.6936189	0.00862069	0.028375616	0.991	920	tags=27%, list=4%, signal=28%
WP_IL18_SIGNALING_PATHWAY	272	-0.46753085	-1.6921384	0	0.02883673	0.994	4501	tags=30%, list=19%, signal=36%
REACTOME_SIGNAL_REGULATORY_PROTEIN_FAMILY_INTERACTIONS	16	-0.67879164	-1.6897353	0.0057061343	0.02954205	0.994	3786	tags=44%, list=16%, signal=52%
REACTOME_DEFECTIVE_B4GALT7_CAUSES_EDS_PROGEROID_TYPE	20	-0.6586192	-1.689621	0.001344086	0.029399185	0.994	4975	tags=75%, list=21%, signal=95%
WP_PHOTODYNAMIC_THERAPYINDUCED_AP1_SURVIVAL_SIGNALING	51	-0.5354629	-1.6891402	0.001183432	0.029306406	0.994	4052	tags=31%, list=17%, signal=38%
KEGG_ALDOSTERONE_REGULATED_SODIUM_REABSORPTION	41	-0.5655942	-1.6878572	0.0025252525	0.029624151	0.994	5069	tags=49%, list=21%, signal=62%
WP_HEMATOPOIETIC_STEM_CELL_DIFFERENTIATION	62	-0.5254456	-1.6854641	0.002352941	0.030255042	0.996	3763	tags=37%, list=16%, signal=44%
PID_AVB3_OPN_PATHWAY	31	-0.5970653	-1.6824272	0.009032258	0.031253025	0.996	3787	tags=32%, list=16%, signal=38%
REACTOME_CARDIAC_CONDUCTION	125	-0.48802418	-1.6807466	0	0.031629708	0.998	5365	tags=45%, list=23%, signal=58%
REACTOME_INTRINSIC_PATHWAY_OF_FIBRIN_CLOT_FORMATION	22	-0.6373134	-1.6806978	0.0069156294	0.03145571	0.998	3521	tags=50%, list=15%, signal=59%
WP_EPITHELIAL_TO_MESENCHYMAL_TRANSITION_IN_COLORECTAL_CANCER	158	-0.47486892	-1.6805845	0	0.031301223	0.998	6573	tags=44%, list=28%, signal=61%
REACTOME_CONSTITUTIVE_SIGNALING_BY_AKT1_E17K_IN_CANCER	26	-0.60024804	-1.679217	0.0053050397	0.031768892	0.998	913	tags=15%, list=4%, signal=16%
WP_ARYL_HYDROCARBON_RECEPTOR_PATHWAY_WP2873	46	-0.54600483	-1.6750492	0	0.03334643	0.998	2992	tags=37%, list=13%, signal=42%
REACTOME_SIGNALING_BY_NTRKS	134	-0.4820567	-1.6741029	0	0.033510216	0.998	6534	tags=41%, list=27%, signal=56%
WP_RAS_AND_BRADYKININ_PATHWAYS_IN_COVID19	29	-0.60337126	-1.6688011	0.0040214476	0.035655897	0.998	2637	tags=41%, list=11%, signal=46%
KEGG_METABOLISM_OF_XENOBIOTICS_BY_CYTOCHROME_P450	63	-0.52198756	-1.6668737	0.0011655012	0.036316536	0.998	4866	tags=48%, list=20%, signal=60%
REACTOME_CELL_JUNCTION_ORGANIZATION	89	-0.5054397	-1.666091	0	0.036443662	0.998	6878	tags=57%, list=29%, signal=80%
REACTOME_CYTOCHROME_P450_ARRANGED_BY_SUBSTRATE_TYPE	62	-0.52531505	-1.6630642	0.0011918951	0.037633535	0.998	5046	tags=48%, list=21%, signal=61%
REACTOME_ASSEMBLY_OF_ACTIVE_LPL_AND_LIPC_LIPASE_COMPLEXES	17	-0.66322035	-1.65996	0.013908206	0.038853753	0.999	1849	tags=29%, list=8%, signal=32%
PID_SYNDECAN_4_PATHWAY	31	-0.59242445	-1.6590016	0.003911343	0.03909196	0.999	5996	tags=65%, list=25%, signal=86%
WP_FATTY_ACID_OMEGAOXIDATION	15	-0.68254316	-1.6589805	0.007163324	0.038880855	0.999	4866	tags=73%, list=20%, signal=92%
REACTOME_REGULATION_OF_TLR_BY_ENDOGENOUS_LIGAND	21	-0.62947595	-1.6571846	0.009210526	0.03949837	0.999	2912	tags=43%, list=12%, signal=49%
REACTOME_BIOLOGICAL_OXIDATIONS	210	-0.46175548	-1.6567811	0	0.039461486	1	5995	tags=42%, list=25%, signal=56%
WP_HIPPO_SIGNALING_REGULATION_PATHWAYS	96	-0.48885432	-1.6511197	0.0011235955	0.042088445	1	6661	tags=51%, list=28%, signal=71%
REACTOME_CELL_CELL_JUNCTION_ORGANIZATION	62	-0.51197547	-1.650903	0.0048019206	0.04195649	1	4684	tags=45%, list=20%, signal=56%
KEGG_GLYCOSAMINOGLYCAN_DEGRADATION	20	-0.6233187	-1.6503406	0.008450705	0.041976087	1	5843	tags=50%, list=25%, signal=66%
WP_GLUTATHIONE_METABOLISM	21	-0.62260467	-1.6493864	0.009485095	0.042267308	1	5717	tags=67%, list=24%, signal=88%
REACTOME_BILE_ACID_AND_BILE_SALT_METABOLISM	45	-0.547361	-1.6468694	0	0.0432118	1	5184	tags=42%, list=22%, signal=54%
WP_ARRHYTHMOGENIC_RIGHT_VENTRICULAR_CARDIOMYOPATHY	75	-0.49922234	-1.6467469	0.0011415525	0.04304003	1	6870	tags=61%, list=29%, signal=86%
REACTOME_SIGNALING_BY_MET	78	-0.50011665	-1.6463046	0.0011389522	0.04297514	1	5881	tags=38%, list=25%, signal=51%
REACTOME_MUSCLE_CONTRACTION	191	-0.4568309	-1.6429548	0	0.044484522	1	5395	tags=43%, list=23%, signal=56%
KEGG_ARRHYTHMOGENIC_RIGHT_VENTRICULAR_CARDIOMYOPATHY_ARVC	74	-0.50297207	-1.6392812	0.0011415525	0.046153583	1	6870	tags=62%, list=29%, signal=87%
PID_INTEGRIN2_PATHWAY	29	-0.5819277	-1.6369923	0.0067385444	0.047149822	1	4713	tags=59%, list=20%, signal=73%
REACTOME_ENDOGENOUS_STEROLS	25	-0.6102903	-1.63687	0.009234829	0.04696701	1	5506	tags=56%, list=23%, signal=73%
BIOCARTA_DC_PATHWAY	17	-0.64981085	-1.635894	0.0069156294	0.04727541	1	2577	tags=47%, list=11%, signal=53%
WP_FOLLICLE_STIMULATING_HORMONE_FSH_SIGNALING_PATHWAY	26	-0.59292555	-1.6343876	0.003994674	0.047935452	1	5430	tags=38%, list=23%, signal=50%
KEGG_ABC_TRANSPORTERS	44	-0.55036867	-1.6333698	0.0037082818	0.048180137	1	4379	tags=34%, list=18%, signal=42%

## Sheet: C5 - Gene Ontology
NAME	SIZE	ES	NES	NOM.p.val	FDR.q.val	FWER.p.val	RANK.AT.MAX	LEADING.EDGE
GOMF_EXTRACELLULAR_MATRIX_STRUCTURAL_CONSTITUENT	163	-0.67082995	-2.4090512	0	0	0	4829	tags=68%, list=20%, signal=85%
GOMF_EXTRACELLULAR_MATRIX_BINDING	54	-0.7409328	-2.2958705	0	0	0	4095	tags=74%, list=17%, signal=89%
GOCC_COLLAGEN_CONTAINING_EXTRACELLULAR_MATRIX	417	-0.61439365	-2.2822666	0	0	0	4526	tags=56%, list=19%, signal=68%
GOCC_COLLAGEN_TRIMER	83	-0.6805757	-2.2516277	0	0	0	4364	tags=70%, list=18%, signal=85%
GOMF_GROWTH_FACTOR_BINDING	138	-0.6279386	-2.2208555	0	0	0	4323	tags=53%, list=18%, signal=64%
GOBP_NEGATIVE_REGULATION_OF_COAGULATION	51	-0.7038062	-2.2032754	0	0	0	4713	tags=63%, list=20%, signal=78%
GOMF_EXTRACELLULAR_MATRIX_STRUCTURAL_CONSTITUENT_CONFERRING_TENSILE_STRENGTH	41	-0.7269029	-2.1897287	0	0	0	4347	tags=76%, list=18%, signal=92%
GOBP_REGULATION_OF_COAGULATION	70	-0.67204905	-2.1785264	0	0	0	4752	tags=56%, list=20%, signal=69%
GOBP_EXTERNAL_ENCAPSULATING_STRUCTURE_ORGANIZATION	307	-0.58548933	-2.155677	0	0	0	5609	tags=55%, list=24%, signal=72%
GOBP_LUNG_EPITHELIUM_DEVELOPMENT	36	-0.7503809	-2.1549602	0	0	0	3535	tags=50%, list=15%, signal=59%
GOBP_RESPONSE_TO_CAMP	86	-0.65210253	-2.1541169	0	0	0	5113	tags=50%, list=22%, signal=63%
GOBP_MULTI_MULTICELLULAR_ORGANISM_PROCESS	201	-0.59722215	-2.1457877	0	0	0	5293	tags=50%, list=22%, signal=64%
GOBP_RESPIRATORY_SYSTEM_DEVELOPMENT	200	-0.5978043	-2.1451168	0	0	0	4418	tags=43%, list=19%, signal=52%
GOBP_THYROID_HORMONE_METABOLIC_PROCESS	26	-0.7731383	-2.131112	0	0	0	3252	tags=65%, list=14%, signal=76%
GOCC_SPECIFIC_GRANULE_LUMEN	62	-0.66396147	-2.1269057	0	0	0	3384	tags=40%, list=14%, signal=47%
GOCC_TERTIARY_GRANULE_LUMEN	55	-0.67316437	-2.1112602	0	0	0	3860	tags=53%, list=16%, signal=63%
GOBP_THYROID_HORMONE_GENERATION	20	-0.80528694	-2.1096373	0	0	0	2705	tags=70%, list=11%, signal=79%
GOCC_LAMELLAR_BODY	17	-0.8535271	-2.1025758	0	5.7094974e-05	0.001	1715	tags=53%, list=7%, signal=57%
GOCC_VACUOLAR_LUMEN	171	-0.5932621	-2.0957863	0	5.408997e-05	0.001	5843	tags=51%, list=25%, signal=67%
GOBP_ANTIMICROBIAL_HUMORAL_RESPONSE	97	-0.6216414	-2.0873168	0	0.00015502506	0.003	4743	tags=48%, list=20%, signal=60%
GOBP_COLLAGEN_METABOLIC_PROCESS	96	-0.6141285	-2.0850236	0	0.00014764292	0.003	4160	tags=50%, list=17%, signal=60%
GOCC_BLOOD_MICROPARTICLE	114	-0.60274786	-2.0799112	0	0.00018744844	0.004	4939	tags=50%, list=21%, signal=63%
GOBP_DEFENSE_RESPONSE_TO_GRAM_NEGATIVE_BACTERIUM	66	-0.65082926	-2.0783396	0	0.00017929851	0.004	3123	tags=38%, list=13%, signal=43%
GOMF_GLYCOSAMINOGLYCAN_BINDING	224	-0.5737953	-2.0778394	0	0.00017182773	0.004	5841	tags=56%, list=25%, signal=74%
GOBP_POSITIVE_REGULATION_OF_FIBROBLAST_PROLIFERATION	47	-0.66670996	-2.0770884	0	0.00020663111	0.005	4252	tags=49%, list=18%, signal=59%
GOCC_CLATHRIN_COATED_ENDOCYTIC_VESICLE	86	-0.62914526	-2.0740154	0	0.0002777569	0.007	1700	tags=22%, list=7%, signal=24%
GOBP_SMOOTH_MUSCLE_CELL_MIGRATION	79	-0.6257317	-2.073707	0	0.0002674696	0.007	4305	tags=54%, list=18%, signal=66%
GOBP_REGULATION_OF_WOUND_HEALING	127	-0.5940241	-2.0682247	0	0.00036794113	0.01	4752	tags=46%, list=20%, signal=57%
GOBP_MUSCLE_CELL_MIGRATION	92	-0.61794215	-2.0646334	0	0.00039067594	0.011	4414	tags=52%, list=19%, signal=64%
GOBP_REGULATION_OF_HEART_RATE	101	-0.61405087	-2.061901	0	0.0004460306	0.013	3966	tags=49%, list=17%, signal=58%
GOBP_RESPONSE_TO_CORTICOSTEROID	155	-0.5880421	-2.060296	0	0.0004650332	0.013	4831	tags=43%, list=20%, signal=53%
GOBP_MORPHOGENESIS_OF_A_BRANCHING_STRUCTURE	197	-0.57052094	-2.0593016	0	0.0004505009	0.013	4054	tags=43%, list=17%, signal=52%
GOBP_NEGATIVE_REGULATION_OF_WOUND_HEALING	72	-0.6332964	-2.056833	0	0.00043684937	0.013	4713	tags=53%, list=20%, signal=66%
GOBP_CARDIAC_MUSCLE_CELL_CONTRACTION	72	-0.6275697	-2.0506444	0	0.0004846713	0.015	3859	tags=49%, list=16%, signal=58%
GOMF_HEPARIN_BINDING	162	-0.5765241	-2.0482218	0	0.00050041825	0.016	5841	tags=57%, list=25%, signal=76%
GOCC_LYSOSOMAL_LUMEN	95	-0.6045005	-2.040185	0	0.00051500153	0.017	5843	tags=61%, list=25%, signal=81%
GOBP_PHAGOCYTOSIS_RECOGNITION	31	-0.70756876	-2.0384376	0	0.000529046	0.018	5182	tags=65%, list=22%, signal=82%
GOBP_POSITIVE_REGULATION_OF_CHOLESTEROL_EFFLUX	26	-0.7232295	-2.033931	0	0.0005151237	0.018	4353	tags=62%, list=18%, signal=75%
GOBP_NEGATIVE_REGULATION_OF_PLATELET_ACTIVATION	19	-0.78784996	-2.023347	0	0.0006604517	0.024	4486	tags=79%, list=19%, signal=97%
GOBP_EMBRYO_IMPLANTATION	54	-0.6527254	-2.0225337	0	0.00069527444	0.026	5152	tags=52%, list=22%, signal=66%
GOBP_LUNG_CELL_DIFFERENTIATION	23	-0.7559578	-2.020844	0	0.0007286965	0.028	3535	tags=52%, list=15%, signal=61%
GOMF_INTEGRIN_BINDING	156	-0.5721652	-2.0187814	0	0.0007358051	0.028	6100	tags=58%, list=26%, signal=77%
GOBP_REGULATION_OF_MORPHOGENESIS_OF_AN_EPITHELIUM	62	-0.6362915	-2.016641	0	0.00079053885	0.031	4203	tags=53%, list=18%, signal=64%
GOCC_GOLGI_LUMEN	95	-0.6007429	-2.0151396	0	0.00079607085	0.032	5079	tags=56%, list=21%, signal=71%
GOMF_LAMININ_BINDING	26	-0.74154663	-2.0143669	0	0.0007783804	0.032	5040	tags=81%, list=21%, signal=102%
GOMF_FIBRONECTIN_BINDING	30	-0.7132855	-2.0136745	0	0.0007839261	0.033	5040	tags=80%, list=21%, signal=101%
GOMF_COLLAGEN_BINDING	67	-0.6258434	-2.0114913	0	0.0007890788	0.034	5734	tags=70%, list=24%, signal=92%
GOBP_ANTIBACTERIAL_HUMORAL_RESPONSE	47	-0.66175634	-2.0102456	0	0.0007940503	0.035	4713	tags=53%, list=20%, signal=66%
GOBP_REGULATION_OF_VASCULAR_PERMEABILITY	47	-0.6634988	-2.0095053	0	0.00077784515	0.035	5452	tags=64%, list=23%, signal=83%
GOCC_CORNIFIED_ENVELOPE	40	-0.6709183	-2.0072656	0	0.0007622883	0.035	4953	tags=60%, list=21%, signal=76%
GOBP_COLLAGEN_FIBRIL_ORGANIZATION	62	-0.632067	-2.0070946	0	0.0007473415	0.035	5734	tags=68%, list=24%, signal=89%
GOBP_RESPONSE_TO_PROGESTERONE	39	-0.68342626	-2.0064812	0	0.00073296955	0.035	3963	tags=44%, list=17%, signal=52%
GOBP_ANTIMICROBIAL_HUMORAL_IMMUNE_RESPONSE_MEDIATED_BY_ANTIMICROBIAL_PEPTIDE	62	-0.6317581	-2.0037196	0	0.0007384487	0.036	3783	tags=40%, list=16%, signal=48%
GOBP_DETOXIFICATION	135	-0.57150733	-1.9997562	0	0.0007821218	0.039	6710	tags=59%, list=28%, signal=82%
GOCC_BASEMENT_MEMBRANE	93	-0.5948384	-1.9981756	0	0.0007679014	0.039	5812	tags=68%, list=24%, signal=89%
GOBP_FEMALE_SEX_DIFFERENTIATION	120	-0.57917744	-1.9958739	0	0.00080907426	0.042	3989	tags=43%, list=17%, signal=52%
GOBP_RENAL_SYSTEM_VASCULATURE_DEVELOPMENT	30	-0.70816946	-1.9927756	0	0.0008851757	0.047	5676	tags=70%, list=24%, signal=92%
GOBP_SMOOTH_MUSCLE_CELL_DIFFERENTIATION	67	-0.6194552	-1.9927125	0	0.0008699141	0.047	4284	tags=48%, list=18%, signal=58%
GOBP_COLLAGEN_CATABOLIC_PROCESS	40	-0.66947347	-1.9922818	0	0.0008551698	0.047	3860	tags=52%, list=16%, signal=63%
GOBP_MONOCYTE_CHEMOTAXIS	63	-0.6298639	-1.9892664	0	0.0008929903	0.05	5628	tags=60%, list=24%, signal=79%
GOBP_GLAND_MORPHOGENESIS	119	-0.5767601	-1.9891973	0	0.00087835116	0.05	4176	tags=42%, list=18%, signal=51%
GOBP_FIBROBLAST_PROLIFERATION	80	-0.6064969	-1.989133	0	0.00086418417	0.05	4484	tags=41%, list=19%, signal=51%
GOCC_CAVEOLA	81	-0.60386825	-1.9890845	0	0.00085046695	0.05	5943	tags=59%, list=25%, signal=79%
GOCC_PLATELET_ALPHA_GRANULE	90	-0.5884371	-1.9884145	0	0.00085317914	0.051	6278	tags=56%, list=26%, signal=75%
GOBP_REGULATION_OF_ANIMAL_ORGAN_MORPHOGENESIS	128	-0.5710053	-1.9881457	0	0.00085580786	0.052	4003	tags=42%, list=17%, signal=50%
GOBP_REGULATION_OF_RESPONSE_TO_WOUNDING	158	-0.5663303	-1.9876193	0	0.00084284105	0.052	6017	tags=51%, list=25%, signal=67%
GOCC_TERTIARY_GRANULE	163	-0.5626152	-1.9861485	0	0.0008916999	0.056	6747	tags=56%, list=28%, signal=78%
GOBP_CELL_COMMUNICATION_INVOLVED_IN_CARDIAC_CONDUCTION	59	-0.6313029	-1.9860157	0	0.00087858667	0.056	5425	tags=64%, list=23%, signal=83%
GOCC_SPECIFIC_GRANULE	159	-0.55744475	-1.9855571	0	0.0008807048	0.057	6747	tags=53%, list=28%, signal=74%
GOBP_OSTEOBLAST_DIFFERENTIATION	230	-0.5437125	-1.9783689	0	0.0009417671	0.061	4176	tags=37%, list=18%, signal=45%
GOBP_BRANCHING_MORPHOGENESIS_OF_AN_EPITHELIAL_TUBE	152	-0.5704721	-1.9779543	0	0.0009285028	0.061	4021	tags=44%, list=17%, signal=53%
GOCC_VESICLE_LUMEN	319	-0.53918356	-1.9747666	0	0.0009870501	0.066	3134	tags=28%, list=13%, signal=32%
GOCC_COMPLEX_OF_COLLAGEN_TRIMERS	21	-0.76380277	-1.9747407	0	0.0009735288	0.066	4037	tags=81%, list=17%, signal=97%
GOBP_EPITHELIAL_TUBE_BRANCHING_INVOLVED_IN_LUNG_MORPHOGENESIS	29	-0.7012969	-1.9747066	0	0.000960373	0.066	4021	tags=59%, list=17%, signal=70%
GOBP_REGULATION_OF_HEART_RATE_BY_CARDIAC_CONDUCTION	39	-0.67116505	-1.9738789	0	0.0009613976	0.067	3859	tags=62%, list=16%, signal=73%
GOBP_CELLULAR_RESPONSE_TO_TOXIC_SUBSTANCE	114	-0.5728765	-1.9737072	0	0.0009624136	0.068	6710	tags=59%, list=28%, signal=81%
GOBP_NEGATIVE_REGULATION_OF_RESPONSE_TO_WOUNDING	87	-0.5918752	-1.9735118	0	0.0009499148	0.068	4486	tags=47%, list=19%, signal=58%
GOBP_CARDIAC_MUSCLE_CELL_ACTION_POTENTIAL_INVOLVED_IN_CONTRACTION	52	-0.6271052	-1.9731191	0	0.00095094164	0.069	3859	tags=52%, list=16%, signal=62%
GOBP_NEGATIVE_REGULATION_OF_VASCULAR_PERMEABILITY	17	-0.7798605	-1.9730669	0	0.0009389045	0.069	3992	tags=71%, list=17%, signal=85%
GOBP_CELL_COMMUNICATION_BY_ELECTRICAL_COUPLING	34	-0.68381226	-1.972811	0	0.0009271681	0.069	5260	tags=71%, list=22%, signal=91%
GOMF_ANTIOXIDANT_ACTIVITY	81	-0.5926783	-1.9708922	0	0.0009409787	0.071	6710	tags=63%, list=28%, signal=87%
GOBP_KERATINIZATION	33	-0.6892034	-1.9701923	0	0.0009420616	0.072	1574	tags=42%, list=7%, signal=45%
GOCC_AZUROPHIL_GRANULE	156	-0.562811	-1.9684768	0	0.0009680113	0.075	6359	tags=48%, list=27%, signal=65%
GOBP_DECIDUALIZATION	23	-0.73010594	-1.9674335	0	0.0009809704	0.076	3878	tags=65%, list=16%, signal=78%
GOBP_EXTRACELLULAR_MATRIX_DISASSEMBLY	64	-0.61734533	-1.9664938	0	0.0009937743	0.077	3860	tags=47%, list=16%, signal=56%
GOBP_FEEDING_BEHAVIOR	96	-0.58207196	-1.9650959	0	0.0010182685	0.079	2880	tags=33%, list=12%, signal=38%
GOBP_RESPONSE_TO_PURINE_CONTAINING_COMPOUND	130	-0.56592387	-1.962825	0	0.0011011335	0.087	4760	tags=41%, list=20%, signal=51%
GOBP_METANEPHROS_DEVELOPMENT	88	-0.5875632	-1.9620358	0	0.0011119855	0.089	4499	tags=52%, list=19%, signal=64%
GOBP_OVULATION	22	-0.74702126	-1.9610779	0	0.0011110903	0.09	2340	tags=55%, list=10%, signal=60%
GOCC_PLATELET_ALPHA_GRANULE_LUMEN	67	-0.5991567	-1.9596156	0	0.0011789958	0.097	6590	tags=57%, list=28%, signal=78%
GOBP_CELLULAR_OXIDANT_DETOXIFICATION	92	-0.5867877	-1.9592129	0	0.0011998474	0.099	6710	tags=62%, list=28%, signal=86%
GOBP_POSITIVE_CHEMOTAXIS	55	-0.6248472	-1.9586152	0	0.001220216	0.102	5817	tags=60%, list=24%, signal=79%
GOBP_MATERNAL_PROCESS_INVOLVED_IN_FEMALE_PREGNANCY	58	-0.62349653	-1.9580475	0	0.0012181338	0.103	6436	tags=64%, list=27%, signal=87%
GOBP_RENAL_SYSTEM_PROCESS	105	-0.5767876	-1.9531116	0	0.0013367803	0.114	5219	tags=51%, list=22%, signal=66%
GOBP_VASCULAR_PROCESS_IN_CIRCULATORY_SYSTEM	254	-0.5365404	-1.9513408	0	0.0014097951	0.121	6680	tags=55%, list=28%, signal=75%
GOBP_KERATINOCYTE_MIGRATION	19	-0.75834227	-1.9512932	0	0.0013951097	0.121	1458	tags=37%, list=6%, signal=39%
GOBP_RESPONSE_TO_VITAMIN_D	33	-0.6757437	-1.9472513	0	0.001508074	0.133	4373	tags=52%, list=18%, signal=63%
GOBP_WATER_HOMEOSTASIS	62	-0.6119232	-1.9465616	0	0.001524099	0.136	3846	tags=40%, list=16%, signal=48%
GOBP_CHEMICAL_HOMEOSTASIS_WITHIN_A_TISSUE	17	-0.77281743	-1.9461678	0	0.0015190805	0.137	3150	tags=53%, list=13%, signal=61%
GOMF_EXTRACELLULAR_MATRIX_STRUCTURAL_CONSTITUENT_CONFERRING_COMPRESSION_RESISTANCE	18	-0.7601389	-1.9456726	0	0.0015142177	0.138	4782	tags=83%, list=20%, signal=104%
GOBP_LUNG_ALVEOLUS_DEVELOPMENT	43	-0.65099305	-1.9444004	0	0.0015197091	0.14	5344	tags=49%, list=22%, signal=63%
GOBP_NEGATIVE_REGULATION_OF_HORMONE_SECRETION	56	-0.6182718	-1.9429306	0	0.0015250632	0.142	4408	tags=50%, list=19%, signal=61%
GOBP_RESPONSE_TO_KETONE	184	-0.5443459	-1.9416571	0	0.0015604927	0.147	4837	tags=37%, list=20%, signal=46%
GOBP_REGULATION_OF_EXTRINSIC_APOPTOTIC_SIGNALING_PATHWAY_VIA_DEATH_DOMAIN_RECEPTORS	50	-0.6260398	-1.9413775	0	0.0015653895	0.148	3870	tags=48%, list=16%, signal=57%
GOCC_AZUROPHIL_GRANULE_LUMEN	90	-0.5848103	-1.9412755	0	0.001550481	0.148	5843	tags=43%, list=25%, signal=57%
GOBP_CELLULAR_RESPONSE_TO_CAMP	52	-0.62305737	-1.9412634	0	0.0015358538	0.148	5091	tags=44%, list=21%, signal=56%
GOMF_PROTEOGLYCAN_BINDING	36	-0.67161393	-1.9393548	0	0.0015984619	0.154	5690	tags=75%, list=24%, signal=98%
GOBP_OLEFINIC_COMPOUND_BIOSYNTHETIC_PROCESS	22	-0.7259875	-1.9369098	0	0.0016598894	0.162	4006	tags=55%, list=17%, signal=66%
GOMF_TRANSMEMBRANE_RECEPTOR_PROTEIN_KINASE_ACTIVITY	83	-0.58296865	-1.9353793	0	0.0016919988	0.166	6238	tags=55%, list=26%, signal=75%
GOBP_POSITIVE_REGULATION_OF_ERK1_AND_ERK2_CASCADE	211	-0.5341691	-1.9339087	0	0.0017608373	0.174	6757	tags=57%, list=28%, signal=79%
GOMF_TRANSMEMBRANE_RECEPTOR_PROTEIN_TYROSINE_KINASE_ACTIVITY	64	-0.60391635	-1.9332283	0	0.001782121	0.178	6116	tags=56%, list=26%, signal=76%
GOBP_DEVELOPMENT_OF_PRIMARY_FEMALE_SEXUAL_CHARACTERISTICS	105	-0.56671	-1.9313487	0	0.001849106	0.186	3989	tags=44%, list=17%, signal=52%
GOBP_REGULATION_OF_TUBE_SIZE	134	-0.5546992	-1.9310232	0	0.0018418923	0.187	6290	tags=54%, list=26%, signal=74%
GOBP_POSITIVE_REGULATION_OF_FAT_CELL_DIFFERENTIATION	65	-0.60650074	-1.9293263	0	0.001888855	0.19	5498	tags=54%, list=23%, signal=70%
GOBP_REGULATION_OF_MONOCYTE_CHEMOTAXIS	26	-0.6992896	-1.9287939	0	0.0018724302	0.19	4458	tags=62%, list=19%, signal=76%
GOBP_BIOMINERALIZATION	157	-0.5438537	-1.9272219	0	0.0019542638	0.201	3974	tags=37%, list=17%, signal=44%
GOBP_CELL_SUBSTRATE_JUNCTION_ORGANIZATION	98	-0.5679741	-1.9251537	0	0.0020780517	0.211	6882	tags=53%, list=29%, signal=74%
GOBP_REGULATION_OF_BODY_FLUID_LEVELS	373	-0.5195878	-1.9241828	0	0.0021039476	0.214	6609	tags=49%, list=28%, signal=67%
GOBP_COMPLEMENT_ACTIVATION	60	-0.60444796	-1.9234302	0	0.0021208026	0.216	4120	tags=50%, list=17%, signal=60%
GOMF_SERINE_TYPE_ENDOPEPTIDASE_INHIBITOR_ACTIVITY	84	-0.5722943	-1.9229474	0	0.0021117786	0.217	3567	tags=39%, list=15%, signal=46%
GOBP_FIBRINOLYSIS	24	-0.7106601	-1.9224491	0	0.0021113604	0.217	3449	tags=54%, list=15%, signal=63%
GOCC_ENDOCYTIC_VESICLE_LUMEN	23	-0.7128714	-1.920756	0	0.0022037057	0.227	3392	tags=61%, list=14%, signal=71%
GOBP_REGULATION_OF_MORPHOGENESIS_OF_A_BRANCHING_STRUCTURE	49	-0.631961	-1.9192312	0	0.0022609474	0.23	3922	tags=53%, list=16%, signal=63%
GOBP_RESPONSE_TO_TOXIC_SUBSTANCE	231	-0.5338598	-1.9187645	0	0.0022593795	0.231	6917	tags=53%, list=29%, signal=74%
GOBP_RESPONSE_TO_STEROID_HORMONE	322	-0.5200361	-1.9165288	0	0.0023238726	0.239	4450	tags=33%, list=19%, signal=40%
GOBP_REGULATION_OF_CELL_SUBSTRATE_JUNCTION_ORGANIZATION	68	-0.5908324	-1.914324	0	0.0023873663	0.247	6882	tags=56%, list=29%, signal=78%
GOMF_AROMATASE_ACTIVITY	24	-0.69991946	-1.9112152	0	0.0025068272	0.256	3691	tags=58%, list=16%, signal=69%
GOBP_REPRODUCTIVE_SYSTEM_DEVELOPMENT	417	-0.51251674	-1.9068121	0	0.0027447373	0.281	5280	tags=40%, list=22%, signal=50%
GOMF_INSULIN_LIKE_GROWTH_FACTOR_BINDING	29	-0.6764238	-1.9067526	0.0013297872	0.0027234606	0.281	4172	tags=66%, list=18%, signal=79%
GOBP_NEGATIVE_REGULATION_OF_EXTRINSIC_APOPTOTIC_SIGNALING_PATHWAY	97	-0.5696849	-1.9065062	0	0.002710455	0.282	6120	tags=53%, list=26%, signal=71%
GOBP_CELL_CELL_ADHESION_VIA_PLASMA_MEMBRANE_ADHESION_MOLECULES	273	-0.5246258	-1.9063777	0	0.0027055203	0.284	5728	tags=47%, list=24%, signal=61%
GOBP_KERATINOCYTE_DIFFERENTIATION	112	-0.5543262	-1.9062886	0	0.0026850237	0.284	4682	tags=40%, list=20%, signal=50%
GOBP_MAMMARY_GLAND_MORPHOGENESIS	41	-0.6404583	-1.9049152	0	0.0027579444	0.293	6534	tags=61%, list=27%, signal=84%
GOBP_BIOLOGICAL_PROCESS_INVOLVED_IN_INTERACTION_WITH_SYMBIONT	95	-0.56600314	-1.9042478	0	0.0027834892	0.297	4708	tags=34%, list=20%, signal=42%
GOBP_BONE_MINERALIZATION	116	-0.5567977	-1.9030637	0	0.0027934003	0.299	5425	tags=47%, list=23%, signal=61%
GOBP_BONE_MORPHOGENESIS	94	-0.5629623	-1.9023424	0	0.0028485614	0.309	5954	tags=52%, list=25%, signal=69%
GOBP_CELL_MATRIX_ADHESION	228	-0.5247571	-1.8991266	0	0.003015579	0.323	6448	tags=50%, list=27%, signal=68%
GOBP_NEGATIVE_REGULATION_OF_PEPTIDASE_ACTIVITY	227	-0.52541363	-1.8987451	0	0.0030236181	0.325	4538	tags=37%, list=19%, signal=45%
GOBP_POSITIVE_REGULATION_OF_PROTEIN_KINASE_B_SIGNALING	114	-0.5550001	-1.8979703	0	0.0030242696	0.328	4792	tags=46%, list=20%, signal=57%
GOBP_CELLULAR_RESPONSE_TO_COPPER_ION	25	-0.6913202	-1.8975219	0	0.0030397146	0.333	4677	tags=60%, list=20%, signal=75%
GOBP_NEGATIVE_REGULATION_OF_EXTRINSIC_APOPTOTIC_SIGNALING_PATHWAY_VIA_DEATH_DOMAIN_RECEPTORS	31	-0.6728639	-1.8973581	0	0.0030474274	0.335	5177	tags=61%, list=22%, signal=78%
GOBP_VASCULOGENESIS	79	-0.5773916	-1.8969709	0	0.003033148	0.335	6332	tags=58%, list=27%, signal=79%
GOBP_CELL_COMMUNICATION_BY_ELECTRICAL_COUPLING_INVOLVED_IN_CARDIAC_CONDUCTION	27	-0.68778026	-1.896456	0	0.0030550822	0.338	5260	tags=70%, list=22%, signal=90%
GOBP_HYDROGEN_PEROXIDE_CATABOLIC_PROCESS	27	-0.6723484	-1.8953968	0	0.0030766977	0.341	2597	tags=44%, list=11%, signal=50%
GOBP_EXTRACELLULAR_MATRIX_ASSEMBLY	46	-0.61608124	-1.8951818	0	0.0030626582	0.342	5550	tags=61%, list=23%, signal=79%
GOBP_REGULATION_OF_EPITHELIAL_TO_MESENCHYMAL_TRANSITION	99	-0.55857563	-1.8928427	0	0.0031475776	0.35	5403	tags=47%, list=23%, signal=61%
GOBP_OSTEOCLAST_DIFFERENTIATION	94	-0.5619734	-1.8922571	0	0.0031960623	0.354	6300	tags=53%, list=27%, signal=72%
GOMF_METALLOENDOPEPTIDASE_ACTIVITY	110	-0.55498034	-1.8921778	0	0.0031744675	0.354	3208	tags=32%, list=13%, signal=37%
GOBP_HUMORAL_IMMUNE_RESPONSE	212	-0.52691734	-1.8918692	0	0.0031669275	0.355	4743	tags=41%, list=20%, signal=51%
GOBP_REGULATION_OF_PHOSPHOLIPASE_ACTIVITY	66	-0.5964317	-1.8913038	0	0.0031527372	0.356	3598	tags=47%, list=15%, signal=55%
GOCC_ENDOPLASMIC_RETICULUM_LUMEN	300	-0.51594716	-1.8910565	0	0.0031660574	0.358	4526	tags=40%, list=19%, signal=48%
GOBP_NEGATIVE_REGULATION_OF_FIBROBLAST_GROWTH_FACTOR_RECEPTOR_SIGNALING_PATHWAY	23	-0.70821047	-1.8896918	0.0013297872	0.0032534848	0.368	3453	tags=57%, list=15%, signal=66%
GOBP_LUNG_MORPHOGENESIS	50	-0.6133666	-1.8892455	0	0.0032389704	0.369	4021	tags=46%, list=17%, signal=55%
GOBP_REGULATION_OF_LIPASE_ACTIVITY	89	-0.56440413	-1.8887602	0	0.0032314027	0.37	3598	tags=43%, list=15%, signal=50%
GOBP_CARDIAC_CONDUCTION	97	-0.56096363	-1.8880535	0	0.0032371986	0.372	6613	tags=61%, list=28%, signal=84%
GOBP_ORGAN_OR_TISSUE_SPECIFIC_IMMUNE_RESPONSE	35	-0.66514087	-1.88724	0	0.0032627769	0.377	4383	tags=46%, list=18%, signal=56%
GOBP_CONNECTIVE_TISSUE_DEVELOPMENT	252	-0.5180535	-1.8861905	0	0.0033139363	0.386	6900	tags=52%, list=29%, signal=72%
GOBP_CARTILAGE_DEVELOPMENT	185	-0.5306238	-1.8854674	0	0.0033320084	0.39	6891	tags=56%, list=29%, signal=78%
GOBP_NEGATIVE_REGULATION_OF_ANOIKIS	17	-0.7511542	-1.885049	0	0.0033370093	0.393	2992	tags=47%, list=13%, signal=54%
GOBP_PHENOL_CONTAINING_COMPOUND_METABOLIC_PROCESS	107	-0.54984504	-1.8850178	0	0.0033161526	0.393	6031	tags=50%, list=25%, signal=67%
GOBP_MAINTENANCE_OF_BLOOD_BRAIN_BARRIER	35	-0.64754057	-1.8830665	0	0.0034235355	0.404	6124	tags=63%, list=26%, signal=85%
GOBP_GLOMERULAR_MESANGIUM_DEVELOPMENT	17	-0.7417982	-1.8830143	0	0.0034087577	0.405	5219	tags=65%, list=22%, signal=83%
GOBP_RESPONSE_TO_GONADOTROPIN	30	-0.6627789	-1.8827249	0	0.0034258799	0.409	5717	tags=70%, list=24%, signal=92%
GOBP_OVULATION_CYCLE	70	-0.5831532	-1.8818358	0	0.0035055703	0.417	4812	tags=46%, list=20%, signal=57%
GOBP_REGULATION_OF_RENAL_SYSTEM_PROCESS	32	-0.65923446	-1.8814725	0	0.0035217328	0.421	6605	tags=66%, list=28%, signal=91%
GOBP_HETEROPHILIC_CELL_CELL_ADHESION_VIA_PLASMA_MEMBRANE_CELL_ADHESION_MOLECULES	46	-0.6231316	-1.8812495	0	0.0035129357	0.422	6278	tags=57%, list=26%, signal=77%
GOBP_INNATE_IMMUNE_RESPONSE_IN_MUCOSA	23	-0.706311	-1.8810418	0.0013605442	0.003498083	0.423	3783	tags=43%, list=16%, signal=52%
GOBP_REGULATION_OF_CHONDROCYTE_DIFFERENTIATION	49	-0.6170541	-1.8807065	0	0.0034833543	0.424	8014	tags=80%, list=34%, signal=120%
GOBP_ARTERY_MORPHOGENESIS	75	-0.57541883	-1.8797714	0	0.003536028	0.435	5267	tags=57%, list=22%, signal=73%
GOBP_VASOCONSTRICTION	78	-0.56966966	-1.878917	0	0.003588089	0.442	6290	tags=60%, list=26%, signal=82%
GOBP_FOCAL_ADHESION_ASSEMBLY	83	-0.56696147	-1.8776681	0	0.003627294	0.448	6882	tags=53%, list=29%, signal=74%
GOBP_SODIUM_ION_HOMEOSTASIS	52	-0.60692745	-1.8772469	0	0.0036423195	0.45	6605	tags=62%, list=28%, signal=85%
GOBP_POSITIVE_REGULATION_OF_VASCULAR_ENDOTHELIAL_GROWTH_FACTOR_PRODUCTION	29	-0.67349917	-1.8769889	0	0.0036271936	0.45	3453	tags=45%, list=15%, signal=52%
GOBP_NOREPINEPHRINE_TRANSPORT	22	-0.6994101	-1.8764794	0.0013386881	0.0036359234	0.452	6524	tags=73%, list=27%, signal=100%
GOBP_ANOIKIS	33	-0.65355587	-1.8736676	0	0.0038215583	0.472	3380	tags=27%, list=14%, signal=32%
GOBP_OVARIAN_FOLLICLE_DEVELOPMENT	55	-0.6018824	-1.8733196	0	0.0038116344	0.474	3908	tags=42%, list=16%, signal=50%
GOMF_LIPOPOLYSACCHARIDE_BINDING	32	-0.65589404	-1.8723409	0	0.0038539735	0.478	3563	tags=44%, list=15%, signal=51%
GOBP_CELLULAR_RESPONSE_TO_KETONE	91	-0.5573468	-1.8722289	0	0.0038381252	0.478	4837	tags=37%, list=20%, signal=47%
GOBP_OSSIFICATION	400	-0.50686824	-1.8715359	0	0.0038684588	0.485	5646	tags=42%, list=24%, signal=54%
GOMF_FATTY_ACID_BINDING	47	-0.6134232	-1.8709388	0	0.0038756237	0.488	6929	tags=66%, list=29%, signal=93%
GOBP_WOUND_HEALING	417	-0.5033427	-1.8709124	0	0.0038542114	0.488	4077	tags=34%, list=17%, signal=40%
GOBP_REGULATION_OF_ANOIKIS	23	-0.7055777	-1.8701837	0	0.0038726348	0.493	3380	tags=39%, list=14%, signal=46%
GOBP_CELLULAR_RESPONSE_TO_INTERLEUKIN_1	104	-0.5497823	-1.8689712	0	0.003907801	0.499	5628	tags=45%, list=24%, signal=59%
GOBP_CELLULAR_IRON_ION_HOMEOSTASIS	60	-0.5918521	-1.8677399	0	0.003992838	0.508	6852	tags=55%, list=29%, signal=77%
GOMF_CHEMOATTRACTANT_ACTIVITY	27	-0.672136	-1.8673176	0	0.0039991373	0.512	6120	tags=67%, list=26%, signal=90%
GOBP_MALE_SEX_DIFFERENTIATION	159	-0.52261055	-1.8665177	0	0.003994183	0.513	4197	tags=39%, list=18%, signal=47%
GOBP_CELL_CELL_SIGNALING_INVOLVED_IN_CARDIAC_CONDUCTION	33	-0.6507535	-1.8660927	0	0.0040114773	0.518	6017	tags=76%, list=25%, signal=101%
GOBP_ERK1_AND_ERK2_CASCADE	323	-0.50868636	-1.8654144	0	0.0040502665	0.524	6706	tags=50%, list=28%, signal=69%
GOMF_CELL_ADHESION_MEDIATOR_ACTIVITY	64	-0.5900695	-1.8633975	0	0.0041922037	0.541	6686	tags=67%, list=28%, signal=93%
GOBP_HEMOSTASIS	226	-0.5177778	-1.8629085	0	0.00419724	0.542	6517	tags=49%, list=27%, signal=67%
GOBP_MESONEPHROS_DEVELOPMENT	98	-0.556328	-1.8622055	0	0.0042290273	0.547	4499	tags=45%, list=19%, signal=55%
GOBP_CHONDROCYTE_DIFFERENTIATION	108	-0.5489965	-1.8607112	0	0.0043089273	0.555	6891	tags=57%, list=29%, signal=80%
GOBP_GLOMERULUS_DEVELOPMENT	67	-0.58224213	-1.8603909	0	0.0043238276	0.558	5676	tags=61%, list=24%, signal=80%
GOBP_POSITIVE_REGULATION_OF_SMOOTH_MUSCLE_CELL_MIGRATION	36	-0.6351904	-1.8597034	0	0.0043598935	0.564	4305	tags=58%, list=18%, signal=71%
GOCC_SARCOLEMMA	129	-0.5384043	-1.8596455	0	0.00435335	0.565	3985	tags=41%, list=17%, signal=49%
GOMF_METALLOPEPTIDASE_ACTIVITY	191	-0.51363975	-1.8574265	0	0.00448884	0.576	3208	tags=28%, list=13%, signal=32%
GOBP_METANEPHRIC_MESENCHYME_DEVELOPMENT	15	-0.76553094	-1.8570479	0	0.0044868877	0.577	1605	tags=47%, list=7%, signal=50%
GOCC_TERTIARY_GRANULE_MEMBRANE	72	-0.57036424	-1.8562775	0	0.0045057368	0.583	6747	tags=60%, list=28%, signal=83%
GOBP_REGULATION_OF_CELL_SUBSTRATE_ADHESION	210	-0.51228535	-1.8555763	0	0.0045556757	0.591	6422	tags=47%, list=27%, signal=63%
GOBP_MAMMARY_GLAND_EPITHELIUM_DEVELOPMENT	67	-0.5732696	-1.8554373	0	0.004548341	0.594	6534	tags=57%, list=27%, signal=78%
GOCC_PLATELET_ALPHA_GRANULE_MEMBRANE	16	-0.7413698	-1.8552984	0.0014684288	0.004541241	0.594	2986	tags=63%, list=13%, signal=71%
GOMF_GROWTH_FACTOR_ACTIVITY	147	-0.5262926	-1.8551369	0	0.0045289304	0.595	5219	tags=51%, list=22%, signal=65%
GOMF_CARGO_RECEPTOR_ACTIVITY	79	-0.5657896	-1.8541445	0	0.0045776013	0.6	5886	tags=56%, list=25%, signal=74%
GOBP_METANEPHRIC_NEPHRON_DEVELOPMENT	39	-0.6235867	-1.8536419	0	0.0045904964	0.605	5634	tags=62%, list=24%, signal=81%
GOBP_RESPONSE_TO_COPPER_ION	39	-0.6248277	-1.8532413	0.0012562814	0.004588185	0.606	6129	tags=59%, list=26%, signal=79%
GOBP_NEGATIVE_REGULATION_OF_SMOOTH_MUSCLE_CELL_PROLIFERATION	64	-0.5779128	-1.8522245	0	0.004640859	0.615	6276	tags=61%, list=26%, signal=83%
GOBP_NEGATIVE_REGULATION_OF_HYDROLASE_ACTIVITY	331	-0.5070036	-1.8510216	0	0.004702967	0.621	4538	tags=34%, list=19%, signal=42%
GOBP_LIVER_MORPHOGENESIS	23	-0.68208325	-1.8509789	0	0.0046853162	0.621	2348	tags=30%, list=10%, signal=34%
GOBP_NEGATIVE_REGULATION_OF_CELL_ADHESION	289	-0.5059219	-1.8507475	0	0.004677751	0.623	6091	tags=43%, list=26%, signal=57%
GOBP_GROOMING_BEHAVIOR	17	-0.725247	-1.8507426	0	0.004655476	0.623	4496	tags=59%, list=19%, signal=72%
GOBP_SEX_DIFFERENTIATION	263	-0.5072309	-1.8506937	0	0.0046382686	0.624	4197	tags=36%, list=18%, signal=43%
GOBP_DEVELOPMENT_OF_PRIMARY_SEXUAL_CHARACTERISTICS	217	-0.5100777	-1.8505365	0	0.004631002	0.625	4197	tags=37%, list=18%, signal=45%
GOBP_SUPEROXIDE_METABOLIC_PROCESS	68	-0.5744677	-1.8505344	0	0.0046092602	0.625	4288	tags=43%, list=18%, signal=52%
GOBP_SMOOTH_MUSCLE_CONTRACTION	103	-0.5474732	-1.8503776	0	0.0046021263	0.626	6411	tags=56%, list=27%, signal=77%
GOBP_REGULATION_OF_HORMONE_METABOLIC_PROCESS	35	-0.63489795	-1.8502227	0	0.0045999377	0.626	6473	tags=63%, list=27%, signal=86%
GOMF_OXIDOREDUCTASE_ACTIVITY_ACTING_ON_PAIRED_DONORS_WITH_INCORPORATION_OR_REDUCTION_OF_MOLECULAR_OXYGEN_REDUCED_FLAVIN_OR_FLAVOPROTEIN_AS_ONE_DONOR_AND_INCORPORATION_OF_ONE_ATOM_OF_OXYGEN	39	-0.6274397	-1.8496679	0	0.0046167956	0.63	3691	tags=49%, list=16%, signal=58%
GOBP_TISSUE_MIGRATION	339	-0.49827096	-1.8494864	0	0.0046098	0.631	6275	tags=44%, list=26%, signal=59%
GOBP_STEROID_CATABOLIC_PROCESS	27	-0.6780758	-1.8491671	0	0.0046076006	0.632	6108	tags=67%, list=26%, signal=90%
GOBP_DEFENSE_RESPONSE_TO_BACTERIUM	236	-0.51093084	-1.8491364	0	0.0045912564	0.633	3957	tags=33%, list=17%, signal=39%
GOBP_REGULATION_OF_POSITIVE_CHEMOTAXIS	26	-0.67449355	-1.8489888	0	0.0045844004	0.633	3753	tags=58%, list=16%, signal=68%
GOBP_MESENCHYMAL_CELL_PROLIFERATION	40	-0.62406	-1.848648	0.0012919897	0.004600828	0.639	5817	tags=60%, list=24%, signal=79%
GOBP_EMBRYONIC_PLACENTA_MORPHOGENESIS	26	-0.6708416	-1.8481512	0	0.004617103	0.642	2577	tags=38%, list=11%, signal=43%
GOBP_IRON_ION_HOMEOSTASIS	79	-0.5610088	-1.847717	0	0.004638059	0.643	6852	tags=52%, list=29%, signal=73%
GOBP_CELLULAR_RESPONSE_TO_CORTICOSTEROID_STIMULUS	59	-0.59029883	-1.8466278	0	0.0047139795	0.649	4812	tags=36%, list=20%, signal=45%
GOBP_ENDOCRINE_PROCESS	80	-0.5614405	-1.8458365	0	0.0047801156	0.652	3752	tags=40%, list=16%, signal=47%
GOBP_THYROID_GLAND_DEVELOPMENT	26	-0.663464	-1.8455553	0	0.0047681006	0.652	1886	tags=27%, list=8%, signal=29%
GOBP_POSITIVE_REGULATION_OF_OSTEOBLAST_DIFFERENTIATION	67	-0.5775462	-1.8452654	0	0.004778773	0.656	3992	tags=43%, list=17%, signal=52%
GOBP_REGULATION_OF_EXTRINSIC_APOPTOTIC_SIGNALING_PATHWAY	152	-0.5218608	-1.8436626	0	0.004911416	0.667	6120	tags=45%, list=26%, signal=61%
GOCC_LATERAL_PLASMA_MEMBRANE	63	-0.5828145	-1.8421375	0	0.005033634	0.678	3832	tags=37%, list=16%, signal=43%
GOBP_REGULATION_OF_MESENCHYMAL_CELL_PROLIFERATION	29	-0.6462781	-1.8417261	0	0.0050385767	0.678	6818	tags=66%, list=29%, signal=92%
GOCC_ENDOCYTIC_VESICLE	336	-0.49782714	-1.8416471	0	0.0050256434	0.678	6888	tags=45%, list=29%, signal=63%
GOBP_MESENCHYMAL_CELL_DIFFERENTIATION	241	-0.5085383	-1.8411083	0	0.0050350954	0.681	6238	tags=50%, list=26%, signal=67%
GOBP_CELLULAR_TRANSITION_METAL_ION_HOMEOSTASIS	107	-0.54283106	-1.841042	0	0.0050222995	0.681	6852	tags=52%, list=29%, signal=73%
GOMF_SERINE_HYDROLASE_ACTIVITY	183	-0.5143774	-1.840229	0	0.0050933887	0.689	4898	tags=42%, list=21%, signal=53%
GOBP_KILLING_BY_HOST_OF_SYMBIONT_CELLS	24	-0.6765888	-1.8391696	0.0013386881	0.005141806	0.693	1818	tags=33%, list=8%, signal=36%
GOBP_HYDROGEN_PEROXIDE_METABOLIC_PROCESS	50	-0.60166955	-1.839069	0	0.0051330347	0.693	6746	tags=64%, list=28%, signal=89%
GOBP_NITRIC_OXIDE_MEDIATED_SIGNAL_TRANSDUCTION	24	-0.6852949	-1.8371665	0	0.0052941064	0.703	5011	tags=71%, list=21%, signal=90%
GOBP_INTEGRIN_MEDIATED_SIGNALING_PATHWAY	108	-0.5416827	-1.8366313	0	0.005323766	0.708	6017	tags=50%, list=25%, signal=67%
GOBP_ARTERY_DEVELOPMENT	102	-0.54174256	-1.8334348	0	0.005572956	0.731	5267	tags=52%, list=22%, signal=66%
GOBP_HYDROGEN_PEROXIDE_BIOSYNTHETIC_PROCESS	16	-0.741112	-1.8333131	0.0013850415	0.0055583725	0.732	2565	tags=50%, list=11%, signal=56%
GOBP_KIDNEY_MORPHOGENESIS	94	-0.54477113	-1.832505	0	0.0055865482	0.733	4499	tags=45%, list=19%, signal=55%
GOBP_CELL_SUBSTRATE_ADHESION	356	-0.49410057	-1.8312472	0	0.005703732	0.743	6489	tags=47%, list=27%, signal=64%
GOBP_PLACENTA_DEVELOPMENT	145	-0.52739275	-1.8302071	0	0.0057862503	0.754	6311	tags=44%, list=27%, signal=60%
GOBP_REGULATION_OF_OSTEOBLAST_DIFFERENTIATION	125	-0.532127	-1.8298163	0	0.005804799	0.758	3992	tags=39%, list=17%, signal=47%
GOBP_RESPONSE_TO_FATTY_ACID	60	-0.5702952	-1.8292176	0	0.0058272635	0.76	4812	tags=43%, list=20%, signal=54%
GOBP_NEPHRON_DEVELOPMENT	145	-0.52315193	-1.8291243	0	0.0058035753	0.76	5676	tags=52%, list=24%, signal=68%
GOBP_POSITIVE_REGULATION_OF_CELLULAR_RESPONSE_TO_TRANSFORMING_GROWTH_FACTOR_BETA_STIMULUS	32	-0.63371557	-1.8275253	0	0.0059969393	0.772	5205	tags=53%, list=22%, signal=68%
GOBP_CHONDROCYTE_DEVELOPMENT	31	-0.6375001	-1.8274189	0.0013089005	0.005981068	0.772	5555	tags=55%, list=23%, signal=71%
GOBP_ENDOTHELIAL_CELL_MIGRATION	252	-0.50576055	-1.8273413	0	0.005957048	0.772	6275	tags=46%, list=26%, signal=61%
GOBP_POSITIVE_REGULATION_OF_EPITHELIAL_CELL_PROLIFERATION	199	-0.5095579	-1.827196	0	0.0059579434	0.772	3866	tags=35%, list=16%, signal=41%
GOBP_ORGANIC_HYDROXY_COMPOUND_CATABOLIC_PROCESS	76	-0.5601302	-1.8269314	0	0.0059506395	0.773	5113	tags=45%, list=22%, signal=57%
GOBP_POSITIVE_REGULATION_OF_LIPID_LOCALIZATION	106	-0.54422003	-1.826739	0	0.005931092	0.773	4706	tags=43%, list=20%, signal=54%
GOBP_REGULATION_OF_COLLAGEN_METABOLIC_PROCESS	41	-0.6074903	-1.8260391	0	0.0060215555	0.781	5231	tags=59%, list=22%, signal=75%
GOBP_LONG_CHAIN_FATTY_ACID_TRANSPORT	64	-0.5693175	-1.8239838	0.0012004802	0.006192797	0.791	3686	tags=34%, list=16%, signal=41%
GOBP_POSITIVE_REGULATION_OF_LIPID_TRANSPORT	85	-0.55283624	-1.8238883	0.001150748	0.006192808	0.792	4353	tags=44%, list=18%, signal=53%
GOBP_HORMONE_METABOLIC_PROCESS	222	-0.49898875	-1.8227433	0	0.006277266	0.799	4866	tags=41%, list=20%, signal=52%
GOBP_MATERNAL_PLACENTA_DEVELOPMENT	33	-0.64003974	-1.8225667	0	0.0062727863	0.8	6092	tags=64%, list=26%, signal=85%
GOBP_MODULATION_BY_HOST_OF_SYMBIONT_PROCESS	66	-0.5689095	-1.8225093	0	0.0062644496	0.802	4475	tags=32%, list=19%, signal=39%
GOBP_PEPTIDE_CROSS_LINKING	35	-0.6335044	-1.8205436	0	0.0065070237	0.814	2911	tags=40%, list=12%, signal=46%
GOBP_CGMP_MEDIATED_SIGNALING	29	-0.6581217	-1.8198411	0	0.00657326	0.815	4435	tags=55%, list=19%, signal=68%
GOBP_POSITIVE_REGULATION_OF_CELL_SUBSTRATE_ADHESION	122	-0.52442604	-1.8182929	0	0.0067296224	0.821	6017	tags=47%, list=25%, signal=62%
GOBP_REGULATION_OF_HETEROTYPIC_CELL_CELL_ADHESION	26	-0.66816723	-1.8182737	0	0.006703937	0.821	2912	tags=46%, list=12%, signal=53%
GOBP_OSTEOCLAST_DEVELOPMENT	18	-0.7277713	-1.8172123	0	0.0067804586	0.827	3869	tags=50%, list=16%, signal=60%
GOBP_MYELOID_LEUKOCYTE_DIFFERENTIATION	209	-0.5017141	-1.8171631	0	0.006762518	0.827	6902	tags=47%, list=29%, signal=65%
GOBP_STARTLE_RESPONSE	24	-0.6786193	-1.8145359	0.0025974025	0.0070321886	0.836	6244	tags=63%, list=26%, signal=85%
GOBP_EPITHELIAL_TO_MESENCHYMAL_TRANSITION	160	-0.5152108	-1.8142642	0	0.0070406753	0.839	5449	tags=45%, list=23%, signal=58%
GOBP_REGULATION_OF_CHOLESTEROL_EFFLUX	47	-0.5900978	-1.8137084	0.0012210013	0.0070916377	0.844	4528	tags=40%, list=19%, signal=50%
GOMF_ENDOPEPTIDASE_REGULATOR_ACTIVITY	167	-0.5101248	-1.8135519	0	0.0070998105	0.844	3860	tags=32%, list=16%, signal=38%
GOMF_CELL_CELL_ADHESION_MEDIATOR_ACTIVITY	54	-0.5854825	-1.8131247	0	0.007127088	0.849	6686	tags=67%, list=28%, signal=93%
GOBP_POSITIVE_REGULATION_OF_ENDOTHELIAL_CELL_PROLIFERATION	104	-0.5375289	-1.8116182	0	0.007264579	0.855	6276	tags=52%, list=26%, signal=70%
GOBP_CARDIAC_MUSCLE_CELL_ACTION_POTENTIAL	74	-0.5541505	-1.8116035	0	0.007237773	0.855	6613	tags=61%, list=28%, signal=84%
GOBP_AMEBOIDAL_TYPE_CELL_MIGRATION	450	-0.4897691	-1.8110732	0	0.0072603375	0.856	6341	tags=44%, list=27%, signal=59%
GOBP_POSITIVE_REGULATION_OF_POTASSIUM_ION_TRANSMEMBRANE_TRANSPORTER_ACTIVITY	25	-0.65649277	-1.8109626	0.002728513	0.0072487965	0.857	2533	tags=40%, list=11%, signal=45%
GOBP_SKIN_DEVELOPMENT	239	-0.50086284	-1.8107044	0	0.007248686	0.859	5205	tags=39%, list=22%, signal=50%
GOBP_MEMBRANE_DEPOLARIZATION_DURING_CARDIAC_MUSCLE_CELL_ACTION_POTENTIAL	20	-0.6972718	-1.8105644	0.0028248588	0.0072260485	0.86	3824	tags=70%, list=16%, signal=83%
GOBP_REGULATION_OF_BIOMINERALIZATION	96	-0.53769207	-1.8100466	0	0.007296859	0.865	5425	tags=44%, list=23%, signal=56%
GOBP_REGULATION_OF_PROTEIN_AUTOPHOSPHORYLATION	41	-0.60660374	-1.8097962	0	0.0073002498	0.866	4252	tags=46%, list=18%, signal=56%
GOBP_RESPONSE_TO_MINERALOCORTICOID	31	-0.63166046	-1.8096476	0	0.007292471	0.867	3796	tags=39%, list=16%, signal=46%
GOBP_RESPONSE_TO_FLUID_SHEAR_STRESS	33	-0.61612993	-1.8093988	0.0013071896	0.0072920728	0.868	4286	tags=42%, list=18%, signal=52%
GOCC_AZUROPHIL_GRANULE_MEMBRANE	59	-0.57274884	-1.8093188	0	0.0072733914	0.868	4298	tags=42%, list=18%, signal=52%
GOBP_VASODILATION	45	-0.6030539	-1.8090904	0	0.007265816	0.868	5332	tags=47%, list=22%, signal=60%
GOBP_TISSUE_REMODELING	162	-0.51245856	-1.8089583	0	0.007251014	0.868	6550	tags=54%, list=28%, signal=74%
GOBP_CALCIUM_DEPENDENT_CELL_CELL_ADHESION_VIA_PLASMA_MEMBRANE_CELL_ADHESION_MOLECULES	42	-0.6013282	-1.8089131	0	0.0072362716	0.868	5049	tags=60%, list=21%, signal=75%
GOBP_ODONTOGENESIS	126	-0.52669394	-1.8081447	0	0.007301366	0.875	5280	tags=47%, list=22%, signal=60%
GOBP_POSITIVE_REGULATION_OF_PHOSPHOLIPASE_ACTIVITY	54	-0.5863246	-1.8075676	0.0011750881	0.007362718	0.878	4230	tags=50%, list=18%, signal=61%
GOBP_GENITALIA_DEVELOPMENT	43	-0.59813017	-1.8073094	0	0.0073692338	0.879	3837	tags=40%, list=16%, signal=47%
GOBP_EMBRYONIC_FORELIMB_MORPHOGENESIS	31	-0.62858236	-1.8071616	0	0.0073543075	0.879	4299	tags=55%, list=18%, signal=67%
GOBP_POSITIVE_REGULATION_OF_WOUND_HEALING	56	-0.58202446	-1.8068136	0.0011778563	0.0073609916	0.879	5329	tags=46%, list=22%, signal=60%
GOBP_PROTEIN_KINASE_B_SIGNALING	198	-0.4990876	-1.8067803	0	0.0073355213	0.879	5324	tags=38%, list=22%, signal=49%
GOBP_BASEMENT_MEMBRANE_ORGANIZATION	32	-0.6284259	-1.8062761	0.0012970169	0.0073812087	0.882	5550	tags=66%, list=23%, signal=85%
GOBP_KERATINOCYTE_PROLIFERATION	42	-0.6024589	-1.8061576	0	0.007362894	0.882	2636	tags=36%, list=11%, signal=40%
GOBP_CRANIOFACIAL_SUTURE_MORPHOGENESIS	15	-0.7368555	-1.8057688	0.0014064697	0.007362422	0.883	5219	tags=73%, list=22%, signal=94%
GOBP_REGULATION_OF_HEART_CONTRACTION	199	-0.503039	-1.8048803	0	0.0074672303	0.889	4408	tags=39%, list=19%, signal=48%
GOBP_CELL_DIFFERENTIATION_INVOLVED_IN_KIDNEY_DEVELOPMENT	58	-0.5800014	-1.8042742	0	0.007511839	0.89	5634	tags=55%, list=24%, signal=72%
GOBP_POSITIVE_REGULATION_OF_BIOMINERALIZATION	50	-0.5854585	-1.8042175	0.0012135922	0.00748988	0.891	5329	tags=46%, list=22%, signal=59%
GOBP_RENAL_SYSTEM_PROCESS_INVOLVED_IN_REGULATION_OF_SYSTEMIC_ARTERIAL_BLOOD_PRESSURE	24	-0.681184	-1.8040063	0	0.0074785133	0.891	6590	tags=83%, list=28%, signal=115%
GOBP_NEGATIVE_REGULATION_OF_AMINE_TRANSPORT	26	-0.6613657	-1.8029693	0	0.0075782505	0.893	4011	tags=54%, list=17%, signal=65%
GOCC_SPECIFIC_GRANULE_MEMBRANE	90	-0.54196435	-1.8027279	0	0.007580416	0.893	6747	tags=57%, list=28%, signal=79%
GOBP_RESPONSE_TO_REACTIVE_OXYGEN_SPECIES	193	-0.49983394	-1.8020625	0	0.0075964173	0.893	6477	tags=42%, list=27%, signal=57%
GOBP_PROTEIN_KINASE_A_SIGNALING	31	-0.635588	-1.8018486	0	0.0075985906	0.895	3930	tags=45%, list=17%, signal=54%
GOBP_ACTIN_MEDIATED_CELL_CONTRACTION	98	-0.53205353	-1.8013754	0	0.0076554893	0.897	3859	tags=42%, list=16%, signal=50%
GOBP_FATTY_ACID_TRANSPORT	96	-0.53187203	-1.8011457	0	0.007657443	0.897	3691	tags=32%, list=16%, signal=38%
GOBP_RESPIRATORY_GASEOUS_EXCHANGE_BY_RESPIRATORY_SYSTEM	69	-0.55233246	-1.8003349	0.0011723329	0.00774445	0.901	3887	tags=30%, list=16%, signal=36%
GOBP_OPSONIZATION	16	-0.7402814	-1.8002368	0	0.0077257548	0.901	5182	tags=75%, list=22%, signal=96%
GOBP_CELLULAR_RESPONSE_TO_CADMIUM_ION	34	-0.6221842	-1.8001359	0.00124533	0.007710589	0.901	5042	tags=47%, list=21%, signal=60%
GOBP_REGULATION_OF_LIPID_LOCALIZATION	170	-0.50499964	-1.800116	0	0.007685391	0.901	4724	tags=38%, list=20%, signal=47%
GOBP_PHOSPHATE_ION_TRANSPORT	26	-0.6549515	-1.7998204	0	0.007697283	0.902	2503	tags=31%, list=11%, signal=34%
GOBP_UROGENITAL_SYSTEM_DEVELOPMENT	349	-0.48298314	-1.7997097	0	0.0076956702	0.902	5219	tags=42%, list=22%, signal=53%
GOBP_MUCOPOLYSACCHARIDE_METABOLIC_PROCESS	85	-0.5394872	-1.7996441	0	0.007684118	0.903	6223	tags=46%, list=26%, signal=62%
GOBP_EPIDERMIS_MORPHOGENESIS	33	-0.62825525	-1.7993484	0.0012547051	0.007712523	0.903	3822	tags=48%, list=16%, signal=58%
GOBP_MYELOID_LEUKOCYTE_MIGRATION	222	-0.5001636	-1.7992053	0	0.0077109532	0.903	5890	tags=47%, list=25%, signal=62%
GOBP_FLUID_TRANSPORT	32	-0.6343691	-1.7990385	0	0.0077159684	0.904	5208	tags=56%, list=22%, signal=72%
GOBP_HORMONE_BIOSYNTHETIC_PROCESS	62	-0.56977826	-1.7986594	0.0011904762	0.0077375285	0.906	3878	tags=37%, list=16%, signal=44%
GOCC_ACTOMYOSIN	77	-0.5404845	-1.7979765	0	0.007798242	0.908	6886	tags=57%, list=29%, signal=80%
GOBP_COLLAGEN_BIOSYNTHETIC_PROCESS	45	-0.5873367	-1.7975508	0	0.007825766	0.911	5231	tags=56%, list=22%, signal=71%
GOBP_NEPHRON_MORPHOGENESIS	77	-0.5541519	-1.7970922	0	0.007849999	0.914	4499	tags=47%, list=19%, signal=57%
GOBP_PLASMINOGEN_ACTIVATION	25	-0.66034377	-1.7963334	0	0.007922543	0.916	4713	tags=56%, list=20%, signal=70%
GOBP_REGULATION_OF_PLATELET_ACTIVATION	47	-0.59107333	-1.7958589	0.001222494	0.007981748	0.918	4486	tags=47%, list=19%, signal=58%
GOBP_ORGANIC_ACID_TRANSPORT	309	-0.48812753	-1.795682	0	0.007972876	0.919	3961	tags=30%, list=17%, signal=35%
GOBP_ADRENAL_GLAND_DEVELOPMENT	26	-0.6462252	-1.795437	0	0.007973703	0.919	3989	tags=58%, list=17%, signal=69%
GOCC_CLATHRIN_COATED_VESICLE	188	-0.50334257	-1.7950122	0	0.007993754	0.919	2802	tags=21%, list=12%, signal=23%
GOBP_EMBRYONIC_PLACENTA_DEVELOPMENT	85	-0.53755	-1.7947451	0	0.008013644	0.919	6550	tags=48%, list=28%, signal=66%
GOBP_HEART_PROCESS	244	-0.4929226	-1.7944722	0	0.008049396	0.922	6613	tags=50%, list=28%, signal=69%
GOBP_NEGATIVE_REGULATION_OF_CELL_SUBSTRATE_JUNCTION_ORGANIZATION	17	-0.7100748	-1.7944595	0	0.008024553	0.922	2992	tags=47%, list=13%, signal=54%
GOBP_PROSTATE_GLAND_MORPHOGENESIS	27	-0.6500777	-1.7943667	0	0.008012543	0.922	3866	tags=48%, list=16%, signal=57%
GOBP_BONE_REMODELING	84	-0.5452561	-1.7943083	0	0.007994256	0.922	5129	tags=45%, list=22%, signal=57%
GOBP_TRANSFORMING_GROWTH_FACTOR_BETA_PRODUCTION	42	-0.6045084	-1.7942342	0	0.007972927	0.922	6590	tags=60%, list=28%, signal=82%
GOMF_METALLOENDOPEPTIDASE_INHIBITOR_ACTIVITY	16	-0.7122234	-1.7940025	0.0028571428	0.007976854	0.923	2425	tags=50%, list=10%, signal=56%
GOBP_FAT_CELL_DIFFERENTIATION	231	-0.4939462	-1.7937253	0	0.007990185	0.924	5756	tags=40%, list=24%, signal=52%
GOBP_ANATOMICAL_STRUCTURE_HOMEOSTASIS	303	-0.48450813	-1.7936641	0	0.007972191	0.924	6300	tags=46%, list=27%, signal=61%
GOBP_POSITIVE_REGULATION_OF_MONOCYTE_CHEMOTAXIS	19	-0.6934954	-1.7928803	0	0.008035321	0.926	2865	tags=47%, list=12%, signal=54%
GOBP_MEMBRANE_REPOLARIZATION	49	-0.5849867	-1.7925707	0	0.008054603	0.927	3824	tags=45%, list=16%, signal=53%
GOBP_PLATELET_DERIVED_GROWTH_FACTOR_RECEPTOR_SIGNALING_PATHWAY	55	-0.5693312	-1.7923676	0.0012210013	0.008058125	0.928	5643	tags=55%, list=24%, signal=71%
GOBP_REGULATION_OF_PROTEIN_MATURATION	61	-0.5653473	-1.7917522	0.0011792453	0.00809569	0.931	3846	tags=36%, list=16%, signal=43%
GOBP_REGULATION_OF_MEMBRANE_REPOLARIZATION	37	-0.6144237	-1.7916766	0	0.0080776755	0.931	3824	tags=43%, list=16%, signal=51%
GOBP_MESENCHYME_DEVELOPMENT	290	-0.4868771	-1.7904313	0	0.008213176	0.935	5859	tags=47%, list=25%, signal=61%
GOBP_CELL_PROLIFERATION_INVOLVED_IN_KIDNEY_DEVELOPMENT	22	-0.67982274	-1.789295	0	0.008317166	0.94	5219	tags=55%, list=22%, signal=70%
GOBP_NEGATIVE_REGULATION_OF_CALCIUM_ION_TRANSPORT	58	-0.56685495	-1.7892898	0.0011389522	0.0082925595	0.94	6613	tags=55%, list=28%, signal=76%
GOBP_REACTIVE_NITROGEN_SPECIES_METABOLIC_PROCESS	81	-0.5480295	-1.7891103	0	0.008286338	0.94	4538	tags=44%, list=19%, signal=55%
GOMF_TETRAPYRROLE_BINDING	141	-0.5143456	-1.7888457	0	0.008310526	0.941	5776	tags=44%, list=24%, signal=58%
GOBP_REGULATION_OF_BLOOD_CIRCULATION	245	-0.493621	-1.7879709	0	0.008421987	0.942	6524	tags=51%, list=27%, signal=70%
GOBP_SMOOTH_MUSCLE_CELL_PROLIFERATION	157	-0.5065455	-1.7873096	0	0.008451601	0.943	6605	tags=50%, list=28%, signal=69%
GOBP_BIOLOGICAL_PROCESS_INVOLVED_IN_SYMBIOTIC_INTERACTION	278	-0.4880608	-1.7871933	0	0.008433038	0.943	6737	tags=44%, list=28%, signal=61%
GOBP_POSITIVE_REGULATION_OF_SMOOTHENED_SIGNALING_PATHWAY	36	-0.619429	-1.7863234	0	0.008507414	0.945	5764	tags=58%, list=24%, signal=77%
GOCC_PLASMA_MEMBRANE_RAFT	110	-0.5228128	-1.786129	0	0.008509626	0.945	6059	tags=54%, list=25%, signal=72%
GOMF_SCAVENGER_RECEPTOR_ACTIVITY	47	-0.57943594	-1.785769	0.0012180269	0.008544455	0.946	6598	tags=62%, list=28%, signal=85%
GOBP_EPITHELIAL_CELL_PROLIFERATION	424	-0.47944826	-1.7854773	0	0.00857033	0.948	4252	tags=33%, list=18%, signal=39%
GOMF_OXIDOREDUCTASE_ACTIVITY_ACTING_ON_PEROXIDE_AS_ACCEPTOR	51	-0.5757211	-1.7853637	0.0012033695	0.008560521	0.948	6672	tags=63%, list=28%, signal=87%
GOCC_CELL_SUBSTRATE_JUNCTION	429	-0.47822157	-1.7851907	0	0.0085537	0.948	6890	tags=45%, list=29%, signal=62%
GOBP_RESPONSE_TO_FOLLICLE_STIMULATING_HORMONE	18	-0.7026808	-1.784847	0.0014064697	0.008602862	0.949	6360	tags=78%, list=27%, signal=106%
GOMF_HORMONE_BINDING	82	-0.54760116	-1.7846591	0	0.008610495	0.95	5152	tags=45%, list=22%, signal=57%
GOBP_RENAL_WATER_HOMEOSTASIS	18	-0.70511377	-1.7842203	0	0.008668092	0.95	5153	tags=61%, list=22%, signal=78%
GOBP_EPIDERMIS_DEVELOPMENT	286	-0.48537776	-1.783589	0	0.0087398635	0.95	5251	tags=38%, list=22%, signal=48%
GOBP_NEGATIVE_REGULATION_OF_PROTEOLYSIS	310	-0.4859187	-1.7830167	0	0.00879375	0.951	4538	tags=31%, list=19%, signal=38%
GOBP_VASCULAR_ASSOCIATED_SMOOTH_MUSCLE_CELL_DIFFERENTIATION	35	-0.6021251	-1.7828624	0.0012953368	0.008789354	0.951	5452	tags=57%, list=23%, signal=74%
GOMF_TRANSFORMING_GROWTH_FACTOR_BETA_BINDING	23	-0.6808853	-1.7823656	0.0026773761	0.008813877	0.953	5153	tags=65%, list=22%, signal=83%
GOBP_REGULATION_OF_ANION_TRANSPORT	88	-0.5405661	-1.7814025	0	0.008942304	0.957	5376	tags=43%, list=23%, signal=56%
GOBP_CARTILAGE_DEVELOPMENT_INVOLVED_IN_ENDOCHONDRAL_BONE_MORPHOGENESIS	30	-0.6297126	-1.7813268	0.003896104	0.008925993	0.958	5827	tags=57%, list=25%, signal=75%
GOBP_REGULATION_OF_SKELETAL_MUSCLE_TISSUE_DEVELOPMENT	24	-0.6623051	-1.781023	0	0.008926962	0.958	1638	tags=25%, list=7%, signal=27%
GOBP_RESPONSE_TO_ISCHEMIA	51	-0.5791334	-1.7807695	0.0012562814	0.008942198	0.958	6246	tags=55%, list=26%, signal=74%
GOBP_RESPONSE_TO_ALCOHOL	225	-0.48987484	-1.7806612	0	0.008923149	0.958	5138	tags=36%, list=22%, signal=45%
GOBP_REGULATION_OF_ANIMAL_ORGAN_FORMATION	29	-0.63349265	-1.780634	0.0064683054	0.0088984985	0.958	3808	tags=55%, list=16%, signal=66%
GOBP_REGULATION_OF_BONE_MINERALIZATION	77	-0.5452456	-1.7805071	0	0.008888168	0.958	6246	tags=51%, list=26%, signal=68%
GOCC_ACTIN_FILAMENT_BUNDLE	78	-0.5314165	-1.7803652	0	0.008877859	0.958	7770	tags=63%, list=33%, signal=93%
GOCC_ENDOSOME_LUMEN	33	-0.61901903	-1.7797211	0	0.008960892	0.958	5773	tags=58%, list=24%, signal=76%
GOBP_NEGATIVE_REGULATION_OF_PROTEIN_LOCALIZATION_TO_NUCLEUS	34	-0.6213465	-1.7792417	0	0.008984289	0.958	4441	tags=38%, list=19%, signal=47%
GOBP_KIDNEY_EPITHELIUM_DEVELOPMENT	138	-0.5152087	-1.7786825	0	0.009066372	0.958	4499	tags=42%, list=19%, signal=52%
GOCC_PROTEIN_COMPLEX_INVOLVED_IN_CELL_ADHESION	43	-0.58398485	-1.7784624	0.0024096386	0.009072469	0.958	6007	tags=63%, list=25%, signal=84%
GOBP_REGULATION_OF_CELLULAR_RESPONSE_TO_GROWTH_FACTOR_STIMULUS	300	-0.4855714	-1.7779654	0	0.009139944	0.958	5219	tags=41%, list=22%, signal=52%
GOBP_HOMOPHILIC_CELL_ADHESION_VIA_PLASMA_MEMBRANE_ADHESION_MOLECULES	169	-0.50485027	-1.7776923	0	0.009140348	0.959	6099	tags=50%, list=26%, signal=66%
GOBP_POSITIVE_REGULATION_OF_SUBSTRATE_ADHESION_DEPENDENT_CELL_SPREADING	42	-0.58242875	-1.7776747	0.0012484394	0.009124082	0.959	6017	tags=48%, list=25%, signal=64%
GOBP_REGULATION_OF_ORGANIC_ACID_TRANSPORT	69	-0.5413676	-1.7771164	0	0.00919935	0.959	3810	tags=33%, list=16%, signal=40%
GOCC_ADHERENS_JUNCTION	171	-0.50571454	-1.7770759	0	0.009185718	0.959	6597	tags=49%, list=28%, signal=67%
GOBP_RELAXATION_OF_MUSCLE	32	-0.6220301	-1.776873	0.0012531328	0.009183107	0.959	4760	tags=50%, list=20%, signal=62%
GOCC_FICOLIN_1_RICH_GRANULE	183	-0.49765483	-1.7767766	0	0.009183325	0.959	6648	tags=41%, list=28%, signal=56%
GOBP_MULTICELLULAR_ORGANISMAL_SIGNALING	160	-0.4983868	-1.7762818	0	0.009219111	0.96	4057	tags=39%, list=17%, signal=47%
GOBP_FORELIMB_MORPHOGENESIS	37	-0.60347855	-1.7761306	0	0.009205548	0.96	5462	tags=59%, list=23%, signal=77%
GOBP_NEGATIVE_REGULATION_OF_VASCULATURE_DEVELOPMENT	127	-0.5111234	-1.7759179	0	0.009219273	0.962	4763	tags=38%, list=20%, signal=47%
GOBP_NEGATIVE_REGULATION_OF_CELL_CELL_ADHESION	191	-0.49487436	-1.7757467	0	0.009230276	0.962	5609	tags=39%, list=24%, signal=50%
GOBP_DEFENSE_RESPONSE_TO_FUNGUS	43	-0.58479464	-1.7754191	0.0012406948	0.009251958	0.962	5029	tags=47%, list=21%, signal=59%
GOBP_MALE_GENITALIA_DEVELOPMENT	23	-0.66921854	-1.7753643	0.004054054	0.009238506	0.962	4363	tags=61%, list=18%, signal=74%
GOBP_REGULATION_OF_SUBSTRATE_ADHESION_DEPENDENT_CELL_SPREADING	58	-0.5634476	-1.7751187	0.0011933175	0.009252118	0.963	6017	tags=45%, list=25%, signal=60%
GOBP_REGULATION_OF_EPITHELIAL_CELL_MIGRATION	264	-0.48467442	-1.7747654	0	0.009284507	0.964	6275	tags=44%, list=26%, signal=59%
GOBP_RESPONSE_TO_TRANSFORMING_GROWTH_FACTOR_BETA	253	-0.48722646	-1.7744291	0	0.009319324	0.965	5681	tags=41%, list=24%, signal=53%
GOBP_CELLULAR_RESPONSE_TO_NUTRIENT	42	-0.5986367	-1.7741588	0.0012210013	0.009332622	0.965	4353	tags=48%, list=18%, signal=58%
GOBP_TRANSITION_METAL_ION_HOMEOSTASIS	131	-0.51442677	-1.7732185	0	0.009463126	0.971	6852	tags=49%, list=29%, signal=68%
GOCC_BASAL_PART_OF_CELL	266	-0.4806702	-1.7723867	0	0.009523888	0.972	6786	tags=52%, list=29%, signal=71%
GOBP_REGULATION_OF_CARDIAC_MUSCLE_CELL_MEMBRANE_REPOLARIZATION	28	-0.64535683	-1.772189	0	0.009541856	0.972	2679	tags=43%, list=11%, signal=48%
GOBP_POSITIVE_REGULATION_OF_VASCULATURE_DEVELOPMENT	172	-0.49688306	-1.771667	0	0.009586107	0.972	6238	tags=55%, list=26%, signal=74%
GOBP_MAMMARY_GLAND_DEVELOPMENT	131	-0.50935465	-1.7715007	0	0.009574762	0.972	6901	tags=50%, list=29%, signal=70%
GOBP_MAMMARY_GLAND_DUCT_MORPHOGENESIS	29	-0.64546865	-1.7712021	0	0.00959242	0.972	6421	tags=62%, list=27%, signal=85%
GOBP_CELL_JUNCTION_ASSEMBLY	412	-0.47709906	-1.7705039	0	0.009665123	0.973	6905	tags=50%, list=29%, signal=69%
GOMF_ENZYME_INHIBITOR_ACTIVITY	359	-0.4785238	-1.7701621	0	0.009706092	0.976	5220	tags=34%, list=22%, signal=43%
GOBP_ARACHIDONIC_ACID_SECRETION	29	-0.63043743	-1.7698295	0.0013192613	0.009733549	0.977	1835	tags=31%, list=8%, signal=34%
GOBP_RESPONSE_TO_OXYGEN_LEVELS	309	-0.48255014	-1.7696875	0	0.0097271465	0.977	4189	tags=31%, list=18%, signal=37%
GOBP_AMYLOID_BETA_CLEARANCE	38	-0.5980389	-1.7694027	0.0012738854	0.0097363535	0.977	4288	tags=45%, list=18%, signal=54%
GOBP_CYCLIC_NUCLEOTIDE_MEDIATED_SIGNALING	75	-0.5416958	-1.76934	0	0.009722162	0.977	4498	tags=41%, list=19%, signal=51%
GOBP_RESPONSE_TO_DEXAMETHASONE	41	-0.5891195	-1.7692951	0	0.009705471	0.977	6743	tags=46%, list=28%, signal=65%
GOBP_LABYRINTHINE_LAYER_DEVELOPMENT	44	-0.5850521	-1.7691811	0	0.009701764	0.977	4786	tags=41%, list=20%, signal=51%
GOBP_POSITIVE_REGULATION_OF_REPRODUCTIVE_PROCESS	80	-0.5357454	-1.7690839	0	0.009690392	0.977	4910	tags=45%, list=21%, signal=57%
GOBP_CORONARY_VASCULATURE_MORPHOGENESIS	19	-0.6907008	-1.7690566	0.0026737968	0.009668819	0.977	3586	tags=53%, list=15%, signal=62%
GOBP_EPITHELIAL_TUBE_MORPHOGENESIS	323	-0.4806636	-1.7685099	0	0.009716456	0.977	4499	tags=35%, list=19%, signal=43%
GOBP_NEGATIVE_REGULATION_OF_RESPONSE_TO_OXIDATIVE_STRESS	21	-0.6765962	-1.7683271	0	0.009722966	0.977	4792	tags=52%, list=20%, signal=66%
GOBP_REGULATION_OF_NITRIC_OXIDE_METABOLIC_PROCESS	63	-0.55459726	-1.7679859	0	0.009765264	0.977	4538	tags=48%, list=19%, signal=59%
GOBP_CELL_CHEMOTAXIS	296	-0.4811067	-1.7676955	0	0.009784443	0.977	5910	tags=46%, list=25%, signal=60%
GOBP_RENAL_FILTRATION	24	-0.6541262	-1.767509	0	0.009793372	0.977	6336	tags=67%, list=27%, signal=91%
GOBP_PROSTATE_GLAND_DEVELOPMENT	48	-0.58395493	-1.7673931	0.0011904762	0.009809948	0.977	4422	tags=42%, list=19%, signal=51%
GOBP_ENDODERMAL_CELL_DIFFERENTIATION	46	-0.5785054	-1.7671442	0	0.00981613	0.977	5690	tags=61%, list=24%, signal=80%
GOBP_NEGATIVE_REGULATION_OF_SMOOTH_MUSCLE_CELL_MIGRATION	32	-0.60441524	-1.7663493	0.0013227513	0.0098677995	0.978	4305	tags=50%, list=18%, signal=61%
GOBP_GANGLION_DEVELOPMENT	17	-0.7057152	-1.7663039	0	0.009853768	0.978	3996	tags=65%, list=17%, signal=78%
GOBP_POSITIVE_REGULATION_OF_CELL_SUBSTRATE_JUNCTION_ORGANIZATION	31	-0.61167544	-1.7658362	0.001321004	0.00987995	0.978	5881	tags=48%, list=25%, signal=64%
GOBP_POSITIVE_REGULATION_OF_EPITHELIAL_TO_MESENCHYMAL_TRANSITION	52	-0.5685255	-1.7657639	0.001234568	0.009863412	0.978	5219	tags=50%, list=22%, signal=64%
GOBP_RESPONSE_TO_HYDROGEN_PEROXIDE	122	-0.51189643	-1.765379	0	0.009896843	0.978	4812	tags=34%, list=20%, signal=43%
GOBP_REGULATION_OF_BONE_REMODELING	46	-0.5761878	-1.7650039	0	0.009912763	0.978	4486	tags=41%, list=19%, signal=51%
GOBP_TRANSFORMING_GROWTH_FACTOR_BETA_RECEPTOR_SIGNALING_PATHWAY	197	-0.49218205	-1.7648361	0	0.009911278	0.978	5306	tags=40%, list=22%, signal=51%
GOBP_RECEPTOR_INTERNALIZATION	113	-0.51243293	-1.7643831	0.0010845987	0.009974125	0.981	5452	tags=46%, list=23%, signal=59%
GOBP_REGULATION_OF_HAIR_CYCLE	28	-0.63197184	-1.7643808	0	0.009950206	0.981	3822	tags=39%, list=16%, signal=47%
GOBP_REGULATION_OF_ENDOTHELIAL_CELL_MIGRATION	204	-0.4916157	-1.7641989	0	0.009948594	0.981	6275	tags=45%, list=26%, signal=60%
GOBP_POSITIVE_REGULATION_OF_REACTIVE_OXYGEN_SPECIES_METABOLIC_PROCESS	68	-0.54979664	-1.7639902	0	0.009951968	0.982	6784	tags=54%, list=29%, signal=76%
GOBP_NEGATIVE_REGULATION_OF_EPITHELIAL_TO_MESENCHYMAL_TRANSITION	38	-0.6009445	-1.763743	0.0012468828	0.00996513	0.982	4773	tags=42%, list=20%, signal=53%
GOBP_CORONARY_VASCULATURE_DEVELOPMENT	48	-0.56748945	-1.7622402	0.001234568	0.01016671	0.984	5746	tags=50%, list=24%, signal=66%
GOBP_RESPONSE_TO_INTERLEUKIN_6	46	-0.57243913	-1.7621648	0.0037546933	0.010145079	0.984	3535	tags=39%, list=15%, signal=46%
GOBP_RESPONSE_TO_INTERLEUKIN_1	134	-0.50522476	-1.7609793	0	0.010279325	0.985	5773	tags=43%, list=24%, signal=57%
GOBP_C21_STEROID_HORMONE_BIOSYNTHETIC_PROCESS	18	-0.69185585	-1.7606721	0.0056179776	0.010293996	0.985	5185	tags=61%, list=22%, signal=78%
GOBP_REGULATION_OF_SYSTEMIC_ARTERIAL_BLOOD_PRESSURE_BY_CIRCULATORY_RENIN_ANGIOTENSIN	16	-0.70257795	-1.7605861	0	0.010277005	0.985	2786	tags=50%, list=12%, signal=57%
GOBP_ADHESION_OF_SYMBIONT_TO_HOST	16	-0.7190994	-1.760576	0.005839416	0.010252881	0.985	3123	tags=50%, list=13%, signal=58%
GOBP_REGULATION_OF_MIRNA_TRANSCRIPTION	60	-0.55525833	-1.7604946	0	0.010236117	0.985	5219	tags=42%, list=22%, signal=53%
GOBP_POSITIVE_REGULATION_OF_ALCOHOL_BIOSYNTHETIC_PROCESS	24	-0.65281755	-1.7599341	0.0026631157	0.010279563	0.986	4030	tags=58%, list=17%, signal=70%
GOBP_NEURAL_CREST_CELL_MIGRATION	58	-0.5602686	-1.759411	0	0.01030605	0.987	6220	tags=64%, list=26%, signal=86%
GOMF_SULFUR_COMPOUND_BINDING	261	-0.4886323	-1.7591165	0	0.010308439	0.987	5841	tags=46%, list=25%, signal=60%
GOBP_POSITIVE_REGULATION_OF_TRANSCRIPTION_FROM_RNA_POLYMERASE_II_PROMOTER_IN_RESPONSE_TO_STRESS	24	-0.6506309	-1.7589151	0.0013280213	0.010329884	0.987	1506	tags=25%, list=6%, signal=27%
GOCC_ENDOCYTIC_VESICLE_MEMBRANE	189	-0.4899925	-1.7588831	0	0.010308351	0.987	6763	tags=47%, list=28%, signal=65%
GOBP_CARDIAC_MUSCLE_CONTRACTION	132	-0.5063486	-1.7588747	0	0.010284545	0.987	6507	tags=53%, list=27%, signal=73%
GOBP_BROWN_FAT_CELL_DIFFERENTIATION	47	-0.57269835	-1.7587073	0.0012239902	0.010284624	0.987	5655	tags=49%, list=24%, signal=64%
GOBP_REGULATION_OF_KERATINOCYTE_PROLIFERATION	32	-0.61774665	-1.7583661	0.0051880674	0.010303527	0.988	2636	tags=34%, list=11%, signal=39%
GOBP_RESPONSE_TO_AXON_INJURY	79	-0.5374374	-1.758094	0	0.010310557	0.988	3908	tags=37%, list=16%, signal=44%
GOBP_BONE_DEVELOPMENT	213	-0.4923372	-1.7577988	0	0.01033886	0.988	5996	tags=42%, list=25%, signal=56%
GOBP_C21_STEROID_HORMONE_METABOLIC_PROCESS	34	-0.6185051	-1.7574445	0.0037593986	0.010359969	0.988	7946	tags=74%, list=33%, signal=110%
GOBP_ENDOCHONDRAL_BONE_MORPHOGENESIS	56	-0.559917	-1.7566965	0	0.010451419	0.989	6643	tags=57%, list=28%, signal=79%
GOCC_INTERCALATED_DISC	47	-0.5719298	-1.7564428	0	0.010465163	0.989	6847	tags=64%, list=29%, signal=89%
GOBP_RECEPTOR_MEDIATED_ENDOCYTOSIS	246	-0.4847637	-1.7560397	0	0.0105231255	0.989	6606	tags=48%, list=28%, signal=66%
GOBP_POSITIVE_REGULATION_OF_RESPONSE_TO_WOUNDING	69	-0.5536737	-1.7557925	0.0011723329	0.010539069	0.989	5329	tags=45%, list=22%, signal=58%
GOBP_CELL_ADHESION_MEDIATED_BY_INTEGRIN	86	-0.5242577	-1.7555734	0	0.0105665	0.99	5085	tags=44%, list=21%, signal=56%
GOBP_NEGATIVE_REGULATION_OF_MYELOID_LEUKOCYTE_DIFFERENTIATION	48	-0.57005745	-1.7554125	0.0011947431	0.010558939	0.99	5710	tags=48%, list=24%, signal=63%
GOBP_MUSCLE_CELL_PROLIFERATION	212	-0.49334127	-1.7554053	0	0.010535209	0.99	5260	tags=41%, list=22%, signal=52%
GOCC_RESPIRATORY_CHAIN_COMPLEX_IV	25	-0.6420691	-1.7553557	0.001345895	0.010530063	0.99	2859	tags=32%, list=12%, signal=36%
GOBP_NEGATIVE_REGULATION_OF_NITRIC_OXIDE_METABOLIC_PROCESS	16	-0.70454305	-1.7551413	0	0.010543381	0.99	4538	tags=69%, list=19%, signal=85%
GOBP_RESPONSE_TO_VITAMIN	79	-0.5322972	-1.7547126	0	0.010609592	0.99	4450	tags=44%, list=19%, signal=54%
GOBP_CELLULAR_RESPONSE_TO_VASCULAR_ENDOTHELIAL_GROWTH_FACTOR_STIMULUS	68	-0.5472394	-1.7545483	0.0011415525	0.010627259	0.99	6541	tags=57%, list=28%, signal=79%
GOBP_REGULATION_OF_SMOOTH_MUSCLE_CONTRACTION	58	-0.5562667	-1.7545097	0	0.010608241	0.99	6661	tags=57%, list=28%, signal=79%
GOBP_REGULATION_OF_VASOCONSTRICTION	60	-0.5504326	-1.7539822	0	0.010687309	0.99	6290	tags=60%, list=26%, signal=81%
GOBP_POSITIVE_REGULATION_OF_EPITHELIAL_CELL_MIGRATION	164	-0.49258867	-1.7533132	0	0.0107592745	0.991	6220	tags=45%, list=26%, signal=60%
GOBP_MESONEPHRIC_TUBULE_MORPHOGENESIS	64	-0.5535249	-1.7532321	0	0.010751401	0.991	3922	tags=44%, list=16%, signal=52%
GOBP_NEGATIVE_REGULATION_OF_SECRETION	155	-0.49832195	-1.7528903	0	0.010780015	0.991	6436	tags=48%, list=27%, signal=66%
GOBP_CELLULAR_RESPONSE_TO_THYROID_HORMONE_STIMULUS	17	-0.6991766	-1.7524962	0.0055788006	0.010813004	0.991	3817	tags=59%, list=16%, signal=70%
GOBP_FORMATION_OF_PRIMARY_GERM_LAYER	121	-0.51020175	-1.7520941	0	0.0108411545	0.991	5704	tags=51%, list=24%, signal=67%
GOBP_GASTRULATION	185	-0.48912832	-1.751325	0	0.010939009	0.991	5704	tags=44%, list=24%, signal=58%
GOBP_CARBOXYLIC_ACID_TRANSPORT	269	-0.47887594	-1.7510685	0	0.010957872	0.991	4379	tags=31%, list=18%, signal=38%
GOMF_LOW_DENSITY_LIPOPROTEIN_PARTICLE_RECEPTOR_ACTIVITY	15	-0.73150873	-1.7501571	0.002797203	0.011093443	0.992	1961	tags=47%, list=8%, signal=51%
GOBP_METANEPHROS_MORPHOGENESIS	32	-0.6080777	-1.7493743	0.0013089005	0.01120354	0.993	5634	tags=56%, list=24%, signal=74%
GOBP_MUSCLE_SYSTEM_PROCESS	418	-0.46652403	-1.7489766	0	0.011235097	0.994	6507	tags=46%, list=27%, signal=63%
GOMF_PEPTIDASE_REGULATOR_ACTIVITY	202	-0.48333368	-1.7488337	0	0.011239736	0.994	3567	tags=28%, list=15%, signal=33%
GOCC_SECRETORY_GRANULE_MEMBRANE	301	-0.47660083	-1.7481885	0	0.011322077	0.995	6359	tags=46%, list=27%, signal=62%
GOBP_REGULATION_OF_VASCULATURE_DEVELOPMENT	319	-0.47850215	-1.7476512	0	0.0113755	0.996	6238	tags=48%, list=26%, signal=64%
GOBP_VENTRICULAR_CARDIAC_MUSCLE_CELL_MEMBRANE_REPOLARIZATION	27	-0.633048	-1.7474415	0.0026350461	0.011377624	0.996	3824	tags=52%, list=16%, signal=62%
GOBP_NEGATIVE_REGULATION_OF_APOPTOTIC_SIGNALING_PATHWAY	219	-0.48768678	-1.7472674	0	0.011381969	0.996	6823	tags=46%, list=29%, signal=64%
GOBP_PHOSPHOLIPASE_C_ACTIVATING_G_PROTEIN_COUPLED_RECEPTOR_SIGNALING_PATHWAY	94	-0.52630067	-1.7468103	0	0.0114237545	0.996	4358	tags=44%, list=18%, signal=53%
GOBP_REGULATION_OF_CELLULAR_RESPONSE_TO_TRANSFORMING_GROWTH_FACTOR_BETA_STIMULUS	129	-0.503366	-1.7467371	0	0.011410354	0.996	5555	tags=41%, list=23%, signal=53%
GOBP_LEUKOCYTE_CHEMOTAXIS	226	-0.4826255	-1.7465806	0	0.011410251	0.996	5910	tags=46%, list=25%, signal=61%
GOBP_TRANSMEMBRANE_RECEPTOR_PROTEIN_SERINE_THREONINE_KINASE_SIGNALING_PATHWAY	353	-0.47370848	-1.74557	0	0.011572437	0.996	5983	tags=43%, list=25%, signal=56%
GOBP_REGULATION_OF_HORMONE_LEVELS	479	-0.46732482	-1.7454737	0	0.011558744	0.996	4021	tags=32%, list=17%, signal=38%
GOBP_REGENERATION	183	-0.48519608	-1.7451527	0	0.01159109	0.996	4538	tags=34%, list=19%, signal=42%
GOBP_RESPONSE_TO_ISOQUINOLINE_ALKALOID	27	-0.6312184	-1.7451229	0.0026490067	0.011575268	0.996	2814	tags=37%, list=12%, signal=42%
GOCC_APICAL_PLASMA_MEMBRANE	346	-0.47147822	-1.7446588	0	0.011635759	0.996	4032	tags=32%, list=17%, signal=38%
GOBP_POSITIVE_REGULATION_OF_LIPASE_ACTIVITY	66	-0.5428696	-1.7446545	0	0.011611262	0.996	3598	tags=42%, list=15%, signal=50%
GOBP_NEGATIVE_REGULATION_OF_MUSCLE_CELL_DIFFERENTIATION	66	-0.54144347	-1.7444019	0	0.011623665	0.996	5185	tags=38%, list=22%, signal=48%
GOBP_REGULATION_OF_BLOOD_PRESSURE	172	-0.49060345	-1.7442312	0	0.011612188	0.996	6473	tags=50%, list=27%, signal=68%
GOBP_RESPONSE_TO_NUTRIENT	144	-0.4969011	-1.743733	0	0.011676206	0.996	4831	tags=40%, list=20%, signal=49%
GOBP_CELLULAR_RESPONSE_TO_OXYGEN_RADICAL	22	-0.6581587	-1.7436651	0.0026281208	0.011662549	0.996	4052	tags=45%, list=17%, signal=55%
GOBP_RESPONSE_TO_ELECTRICAL_STIMULUS	41	-0.5879713	-1.7433571	0	0.011696192	0.996	3083	tags=37%, list=13%, signal=42%
GOBP_BRANCHING_INVOLVED_IN_MAMMARY_GLAND_DUCT_MORPHOGENESIS	22	-0.6530579	-1.7433037	0.003931848	0.011680483	0.996	4176	tags=50%, list=18%, signal=61%
GOBP_REGULATION_OF_EPITHELIAL_CELL_APOPTOTIC_PROCESS	92	-0.5206005	-1.7431347	0	0.011686131	0.996	5895	tags=48%, list=25%, signal=63%
GOBP_GRANULOCYTE_CHEMOTAXIS	123	-0.50981814	-1.7423995	0	0.011749427	0.997	5890	tags=49%, list=25%, signal=65%
GOBP_ANIMAL_ORGAN_REGENERATION	64	-0.53778213	-1.7417303	0.0023724793	0.011825132	0.997	3658	tags=33%, list=15%, signal=39%
GOBP_POSITIVE_REGULATION_OF_TRANSFORMING_GROWTH_FACTOR_BETA_PRODUCTION	21	-0.6528759	-1.7415199	0.002728513	0.011841086	0.997	3763	tags=48%, list=16%, signal=57%
GOBP_EPITHELIAL_CELL_DEVELOPMENT	206	-0.48329136	-1.7412552	0	0.01186127	0.997	5676	tags=41%, list=24%, signal=54%
GOBP_REGULATION_OF_MEMBRANE_PROTEIN_ECTODOMAIN_PROTEOLYSIS	24	-0.63746995	-1.7411675	0.0026560426	0.011845388	0.997	4011	tags=54%, list=17%, signal=65%
GOBP_BONE_RESORPTION	59	-0.5473809	-1.741058	0.001183432	0.011848607	0.997	5085	tags=39%, list=21%, signal=49%
GOBP_NEGATIVE_REGULATION_OF_T_CELL_PROLIFERATION	67	-0.5361853	-1.7405238	0.0011587485	0.01192769	0.997	5396	tags=40%, list=23%, signal=52%
GOBP_ENDOCRINE_HORMONE_SECRETION	46	-0.5800866	-1.739986	0	0.011987347	0.998	3715	tags=41%, list=16%, signal=49%
GOCC_FICOLIN_1_RICH_GRANULE_MEMBRANE	60	-0.5497508	-1.7399797	0.0011792453	0.011965025	0.998	6300	tags=50%, list=27%, signal=68%
GOBP_REGULATION_OF_CELLULAR_KETONE_METABOLIC_PROCESS	122	-0.5041938	-1.7399198	0	0.011951155	0.998	4206	tags=30%, list=18%, signal=37%
GOBP_CELLULAR_RESPONSE_TO_LIPOPROTEIN_PARTICLE_STIMULUS	33	-0.5994584	-1.7396334	0.001310616	0.011970788	0.998	5515	tags=58%, list=23%, signal=75%
GOBP_CHONDROCYTE_PROLIFERATION	22	-0.65593547	-1.739469	0.0027777778	0.011977836	0.998	5634	tags=68%, list=24%, signal=89%
GOCC_APICAL_PART_OF_CELL	410	-0.46526995	-1.739266	0	0.011970312	0.998	6043	tags=43%, list=25%, signal=57%
GOBP_NEGATIVE_REGULATION_OF_MAP_KINASE_ACTIVITY	57	-0.556024	-1.7391487	0	0.011964853	0.998	5888	tags=49%, list=25%, signal=65%
GOBP_CARDIAC_CONDUCTION_SYSTEM_DEVELOPMENT	37	-0.5974277	-1.7388935	0.0012804097	0.011973975	0.998	6311	tags=54%, list=27%, signal=73%
GOBP_REGULATION_OF_TRANSMEMBRANE_RECEPTOR_PROTEIN_SERINE_THREONINE_KINASE_SIGNALING_PATHWAY	257	-0.477757	-1.738319	0	0.012063753	0.998	5925	tags=44%, list=25%, signal=57%
GOBP_POSITIVE_REGULATION_OF_PHAGOCYTOSIS	68	-0.53693277	-1.7382115	0	0.012058164	0.998	3189	tags=32%, list=13%, signal=37%
GOBP_ENDOTHELIAL_CELL_PROLIFERATION	183	-0.49146807	-1.7379628	0	0.012064883	0.998	6276	tags=48%, list=26%, signal=65%
GOBP_CELLULAR_RESPONSE_TO_VITAMIN	31	-0.6012506	-1.7373456	0.0065445025	0.012149722	0.998	4353	tags=52%, list=18%, signal=63%
GOBP_CELLULAR_RESPONSE_TO_LOW_DENSITY_LIPOPROTEIN_PARTICLE_STIMULUS	19	-0.68108547	-1.7371466	0.0027510317	0.012156328	0.998	5040	tags=68%, list=21%, signal=87%
GOBP_RESPONSE_TO_OXYGEN_RADICAL	26	-0.6271527	-1.7369984	0.0026560426	0.012150538	0.998	4052	tags=38%, list=17%, signal=46%
GOBP_NEGATIVE_REGULATION_OF_RESPONSE_TO_REACTIVE_OXYGEN_SPECIES	16	-0.70399565	-1.736914	0.002805049	0.012142775	0.998	4792	tags=56%, list=20%, signal=70%
GOBP_ALCOHOL_CATABOLIC_PROCESS	54	-0.5559466	-1.7365174	0.0023474179	0.012175843	0.998	4023	tags=35%, list=17%, signal=42%
GOBP_GRANULOCYTE_MIGRATION	150	-0.49244666	-1.7360777	0	0.012265889	0.999	5890	tags=46%, list=25%, signal=61%
GOBP_REGULATION_OF_EXTRINSIC_APOPTOTIC_SIGNALING_PATHWAY_IN_ABSENCE_OF_LIGAND	43	-0.5806446	-1.7353984	0	0.012355383	0.999	6120	tags=49%, list=26%, signal=66%
GOCC_ANCHORED_COMPONENT_OF_MEMBRANE	157	-0.49309206	-1.7351722	0	0.012365457	0.999	6166	tags=47%, list=26%, signal=63%
GOBP_POSITIVE_REGULATION_OF_MESENCHYMAL_CELL_PROLIFERATION	23	-0.6463147	-1.7348201	0.0027100272	0.01239174	0.999	3876	tags=43%, list=16%, signal=52%
GOBP_REGULATION_OF_SUPEROXIDE_METABOLIC_PROCESS	31	-0.6139976	-1.7346351	0.00124533	0.01239777	0.999	4288	tags=48%, list=18%, signal=59%
GOBP_RESPONSE_TO_EXTRACELLULAR_STIMULUS	461	-0.4661832	-1.7342818	0	0.012433972	0.999	4450	tags=30%, list=19%, signal=37%
GOBP_POSITIVE_REGULATION_OF_CALCIUM_ION_IMPORT	20	-0.66299903	-1.7340665	0.0040053404	0.012464008	0.999	2990	tags=45%, list=13%, signal=51%
GOBP_HOMOTYPIC_CELL_CELL_ADHESION	92	-0.5132467	-1.733763	0	0.012483923	0.999	6212	tags=47%, list=26%, signal=63%
GOBP_KILLING_OF_CELLS_OF_ANOTHER_ORGANISM	31	-0.6104219	-1.7336037	0.0039267014	0.012493636	0.999	3392	tags=45%, list=14%, signal=53%
GOBP_CRANIAL_SKELETAL_SYSTEM_DEVELOPMENT	67	-0.5472345	-1.7333686	0	0.012503457	0.999	5668	tags=48%, list=24%, signal=63%
GOBP_ADULT_LOCOMOTORY_BEHAVIOR	74	-0.53612715	-1.7331971	0	0.012521243	0.999	6120	tags=45%, list=26%, signal=60%
GOBP_NEPHRON_EPITHELIUM_DEVELOPMENT	110	-0.50942177	-1.7330254	0	0.012522874	0.999	5676	tags=50%, list=24%, signal=65%
GOBP_REGULATION_OF_SYSTEMIC_ARTERIAL_BLOOD_PRESSURE	88	-0.5201303	-1.732962	0	0.01250465	0.999	6391	tags=52%, list=27%, signal=71%
GOBP_TRABECULA_FORMATION	23	-0.642061	-1.7325304	0.0041841003	0.012538223	0.999	4778	tags=57%, list=20%, signal=71%
GOBP_MUSCLE_CELL_DIFFERENTIATION	365	-0.46771243	-1.732209	0	0.012557694	0.999	5452	tags=38%, list=23%, signal=49%
GOBP_REGULATION_OF_CALCIUM_ION_IMPORT	40	-0.5714676	-1.7321699	0.0012547051	0.012547372	0.999	4980	tags=48%, list=21%, signal=60%
GOBP_REGULATION_OF_PROTEIN_KINASE_A_SIGNALING	18	-0.682607	-1.732089	0.0027359782	0.012535148	0.999	3105	tags=39%, list=13%, signal=45%
GOBP_VASCULAR_ASSOCIATED_SMOOTH_MUSCLE_CELL_PROLIFERATION	72	-0.53173566	-1.7320865	0.0023282887	0.012511181	0.999	4284	tags=43%, list=18%, signal=52%
GOBP_PLACENTA_BLOOD_VESSEL_DEVELOPMENT	31	-0.61689705	-1.7313327	0	0.012615306	0.999	6550	tags=58%, list=28%, signal=80%
GOBP_OVULATION_CYCLE_PROCESS	48	-0.57219255	-1.7311124	0.0012135922	0.012614846	0.999	3963	tags=42%, list=17%, signal=50%
GOBP_POSITIVE_REGULATION_OF_BLOOD_PRESSURE	31	-0.6098418	-1.7306418	0	0.012686963	0.999	4287	tags=42%, list=18%, signal=51%
GOBP_RENAL_TUBULAR_SECRETION	24	-0.6403961	-1.7296153	0.006993007	0.0128349485	1	4379	tags=46%, list=18%, signal=56%
GOBP_MUSCLE_CONTRACTION	332	-0.465619	-1.7290828	0	0.012894432	1	6507	tags=48%, list=27%, signal=65%
GOBP_BLOOD_VESSEL_ENDOTHELIAL_CELL_MIGRATION	151	-0.49027696	-1.7288167	0	0.012930385	1	6275	tags=44%, list=26%, signal=60%
GOBP_HETEROTYPIC_CELL_CELL_ADHESION	62	-0.5426292	-1.7283905	0.0023809525	0.0130148195	1	3859	tags=42%, list=16%, signal=50%
GOBP_ENDOTHELIAL_CELL_DEVELOPMENT	69	-0.53956777	-1.7279181	0	0.013105071	1	6883	tags=57%, list=29%, signal=79%
GOBP_REGULATION_OF_ENDOCRINE_PROCESS	32	-0.61197096	-1.7278804	0.0013003901	0.0130843045	1	3176	tags=41%, list=13%, signal=47%
GOBP_ODONTOGENESIS_OF_DENTIN_CONTAINING_TOOTH	86	-0.5204156	-1.7277983	0	0.013075263	1	5280	tags=49%, list=22%, signal=63%
GOBP_INTERLEUKIN_1_MEDIATED_SIGNALING_PATHWAY	27	-0.61753905	-1.7276727	0.009370817	0.013073918	1	2623	tags=33%, list=11%, signal=37%
GOBP_REGULATION_OF_MUSCLE_CELL_DIFFERENTIATION	137	-0.49718744	-1.7275349	0	0.013072585	1	5231	tags=33%, list=22%, signal=42%
GOBP_NEGATIVE_REGULATION_OF_CELLULAR_RESPONSE_TO_GROWTH_FACTOR_STIMULUS	109	-0.5108598	-1.727429	0	0.013071251	1	4538	tags=42%, list=19%, signal=52%
GOBP_REGULATION_OF_CARDIAC_MUSCLE_CONTRACTION_BY_CALCIUM_ION_SIGNALING	24	-0.64153606	-1.7274235	0.0013586957	0.01304691	1	6507	tags=71%, list=27%, signal=97%
GOMF_TRANSMEMBRANE_TRANSPORTER_BINDING	123	-0.498382	-1.7264833	0	0.013221624	1	6847	tags=50%, list=29%, signal=70%
GOBP_ANIMAL_ORGAN_FORMATION	64	-0.5495913	-1.7263057	0	0.013225843	1	5267	tags=52%, list=22%, signal=66%
GOBP_EPIDERMAL_CELL_DIFFERENTIATION	169	-0.481504	-1.7262473	0	0.013208998	1	5251	tags=36%, list=22%, signal=46%
GOBP_TERTIARY_ALCOHOL_METABOLIC_PROCESS	20	-0.66628563	-1.7261145	0.0027510317	0.0132131325	1	5185	tags=60%, list=22%, signal=77%
GOBP_MODULATION_OF_PROCESS_OF_ANOTHER_ORGANISM	18	-0.68216604	-1.725906	0.004137931	0.013219205	1	3146	tags=56%, list=13%, signal=64%
GOBP_REGULATION_OF_LIPOPROTEIN_LIPASE_ACTIVITY	18	-0.6858525	-1.7255272	0.004092769	0.013270789	1	2383	tags=39%, list=10%, signal=43%
GOBP_REGULATION_OF_LIPID_TRANSPORT	143	-0.49403268	-1.7251307	0	0.013303221	1	4724	tags=37%, list=20%, signal=46%
GOMF_SIGNALING_RECEPTOR_REGULATOR_ACTIVITY	461	-0.46178356	-1.7250623	0	0.013288326	1	5219	tags=42%, list=22%, signal=53%
GOBP_POSITIVE_REGULATION_OF_EXOCYTOSIS	83	-0.51883197	-1.7250441	0	0.013263987	1	4335	tags=35%, list=18%, signal=43%
GOBP_MODIFIED_AMINO_ACID_TRANSPORT	33	-0.602192	-1.7249879	0.0012804097	0.013243521	1	3888	tags=33%, list=16%, signal=40%
GOBP_MACROPHAGE_ACTIVATION	104	-0.5138575	-1.724221	0	0.013356587	1	3214	tags=31%, list=14%, signal=35%
GOBP_POSITIVE_REGULATION_OF_SMOOTH_MUSCLE_CONTRACTION	28	-0.6150467	-1.724138	0.0013003901	0.013339816	1	4448	tags=46%, list=19%, signal=57%
GOBP_WATER_TRANSPORT	23	-0.6379592	-1.7241327	0.0026990552	0.013315561	1	3883	tags=48%, list=16%, signal=57%
GOBP_POSITIVE_REGULATION_OF_CALCIUM_ION_TRANSPORT	117	-0.5009382	-1.7240638	0	0.013302598	1	4455	tags=39%, list=19%, signal=48%
GOBP_PHOSPHOLIPID_HOMEOSTASIS	15	-0.70868	-1.7234088	0.001447178	0.0133756045	1	4286	tags=47%, list=18%, signal=57%
GOBP_REACTIVE_OXYGEN_SPECIES_METABOLIC_PROCESS	219	-0.47641224	-1.7232726	0	0.013368216	1	6648	tags=44%, list=28%, signal=61%
GOBP_MONOVALENT_INORGANIC_CATION_HOMEOSTASIS	147	-0.48688522	-1.7232256	0	0.013349658	1	6852	tags=46%, list=29%, signal=64%
GOBP_MEMORY	120	-0.49908793	-1.7229488	0	0.013364584	1	4090	tags=37%, list=17%, signal=44%
GOBP_EPOXYGENASE_P450_PATHWAY	18	-0.68491554	-1.7227317	0.0013927576	0.013373885	1	3691	tags=61%, list=16%, signal=72%
GOBP_REGULATION_OF_EXTRACELLULAR_MATRIX_ORGANIZATION	50	-0.5596997	-1.7221333	0.0012239902	0.013444136	1	6186	tags=56%, list=26%, signal=76%
GOBP_KIDNEY_MESENCHYME_DEVELOPMENT	19	-0.6725125	-1.721805	0.001345895	0.013481069	1	1605	tags=37%, list=7%, signal=39%
GOBP_CELLULAR_RESPONSE_TO_OXYGEN_LEVELS	155	-0.48579964	-1.7216523	0	0.013486342	1	6550	tags=39%, list=28%, signal=54%
GOBP_REGULATION_OF_PHAGOCYTOSIS	97	-0.50600976	-1.721452	0	0.013499055	1	5460	tags=42%, list=23%, signal=55%
GOBP_NEGATIVE_REGULATION_OF_HEMOPOIESIS	103	-0.50480384	-1.7214341	0	0.0134804845	1	6228	tags=46%, list=26%, signal=62%
GOBP_REGULATION_OF_RYANODINE_SENSITIVE_CALCIUM_RELEASE_CHANNEL_ACTIVITY	26	-0.61901474	-1.7214161	0.0054127197	0.013465643	1	6458	tags=62%, list=27%, signal=84%
GOMF_OXIDOREDUCTASE_ACTIVITY_ACTING_ON_THE_ALDEHYDE_OR_OXO_GROUP_OF_DONORS	45	-0.55540997	-1.7211516	0.0012195122	0.013485758	1	5751	tags=47%, list=24%, signal=61%
GOBP_EPITHELIAL_CELL_APOPTOTIC_PROCESS	115	-0.5015619	-1.7210842	0	0.013485673	1	5895	tags=44%, list=25%, signal=59%
GOMF_GROWTH_FACTOR_RECEPTOR_BINDING	133	-0.48972964	-1.7210827	0	0.013461804	1	4621	tags=39%, list=19%, signal=48%
GOBP_POSITIVE_REGULATION_OF_ION_TRANSPORT	266	-0.47202927	-1.7209394	0	0.013465305	1	6398	tags=46%, list=27%, signal=63%
GOMF_PDZ_DOMAIN_BINDING	82	-0.5202158	-1.7207881	0	0.013472491	1	6673	tags=43%, list=28%, signal=59%
GOBP_NEGATIVE_REGULATION_OF_EXOCYTOSIS	34	-0.59944886	-1.7207391	0.001310616	0.013461496	1	6866	tags=53%, list=29%, signal=74%
GOMF_PHOSPHATIDYLINOSITOL_3_PHOSPHATE_BINDING	44	-0.569787	-1.7205931	0.0012562814	0.013459486	1	5078	tags=34%, list=21%, signal=43%
GOBP_NEGATIVE_REGULATION_OF_CELL_SUBSTRATE_ADHESION	60	-0.5423654	-1.7197499	0	0.013580367	1	6336	tags=47%, list=27%, signal=63%
GOBP_STEROID_BIOSYNTHETIC_PROCESS	169	-0.48141897	-1.7184973	0	0.013812726	1	5235	tags=37%, list=22%, signal=47%
GOBP_SKELETAL_SYSTEM_MORPHOGENESIS	220	-0.47868082	-1.7178735	0	0.013900142	1	6360	tags=47%, list=27%, signal=63%
GOBP_POSITIVE_REGULATION_OF_MORPHOGENESIS_OF_AN_EPITHELIUM	36	-0.58974767	-1.7177149	0.0037313432	0.01390832	1	5609	tags=61%, list=24%, signal=80%
GOBP_POSITIVE_REGULATION_OF_FOCAL_ADHESION_ASSEMBLY	26	-0.6232161	-1.7174941	0.0027173914	0.013932574	1	5881	tags=54%, list=25%, signal=71%
GOBP_ICOSANOID_TRANSPORT	52	-0.56065124	-1.7174777	0.0012150669	0.013910135	1	1835	tags=25%, list=8%, signal=27%
GOBP_CARDIOCYTE_DIFFERENTIATION	142	-0.49510434	-1.7172716	0	0.013930752	1	5737	tags=45%, list=24%, signal=59%
GOBP_LIPID_STORAGE	81	-0.51617074	-1.7168654	0	0.013992252	1	5081	tags=36%, list=21%, signal=45%
GOBP_SUPEROXIDE_ANION_GENERATION	42	-0.56826	-1.7157655	0.0012578616	0.014201484	1	4288	tags=45%, list=18%, signal=55%
GOBP_REGULATION_OF_TISSUE_REMODELING	76	-0.5262786	-1.7153538	0	0.014244503	1	5267	tags=39%, list=22%, signal=51%
GOBP_ESTROUS_CYCLE	15	-0.7015951	-1.7152163	0.0056899004	0.0142554585	1	2348	tags=40%, list=10%, signal=44%
GOMF_MAP_KINASE_PHOSPHATASE_ACTIVITY	18	-0.6773411	-1.7151597	0.0027739252	0.014237968	1	7371	tags=78%, list=31%, signal=113%
GOBP_REGULATION_OF_BEHAVIOR	64	-0.53480875	-1.7146038	0	0.0143372575	1	6269	tags=48%, list=26%, signal=66%
GOBP_REGULATION_OF_MACROPHAGE_DERIVED_FOAM_CELL_DIFFERENTIATION	32	-0.5941839	-1.7143896	0.0026075619	0.014346241	1	6230	tags=53%, list=26%, signal=72%
GOBP_ORGANIC_HYDROXY_COMPOUND_BIOSYNTHETIC_PROCESS	234	-0.4728492	-1.7137595	0	0.014452121	1	5931	tags=39%, list=25%, signal=52%
GOBP_GLAND_DEVELOPMENT	418	-0.4614134	-1.7132185	0	0.014543697	1	6375	tags=41%, list=27%, signal=55%
GOBP_RESPONSE_TO_ESTROGEN	67	-0.527825	-1.7130611	0	0.014543576	1	4414	tags=36%, list=19%, signal=44%
GOBP_POSITIVE_REGULATION_OF_LIPID_METABOLIC_PROCESS	148	-0.4904384	-1.7126786	0	0.014594189	1	4727	tags=38%, list=20%, signal=47%
GOBP_RESPONSE_TO_MECHANICAL_STIMULUS	195	-0.47729775	-1.7122794	0	0.014651678	1	6466	tags=45%, list=27%, signal=61%
GOBP_REGULATION_OF_CELL_MATRIX_ADHESION	117	-0.49914727	-1.7120228	0	0.014677555	1	6422	tags=46%, list=27%, signal=63%
GOBP_POSITIVE_REGULATION_OF_CHEMOTAXIS	137	-0.4869668	-1.711398	0	0.014781907	1	5950	tags=49%, list=25%, signal=65%
GOBP_DIGESTIVE_SYSTEM_DEVELOPMENT	135	-0.49153456	-1.7109518	0	0.014831747	1	5634	tags=44%, list=24%, signal=58%
GOBP_AXIS_ELONGATION	26	-0.63137823	-1.7109087	0.0053619305	0.014813676	1	4021	tags=58%, list=17%, signal=69%
GOBP_EPITHELIAL_CELL_DIFFERENTIATION_INVOLVED_IN_KIDNEY_DEVELOPMENT	48	-0.55847996	-1.7101134	0	0.014939747	1	5634	tags=52%, list=24%, signal=68%
GOBP_REGULATION_OF_CELL_CELL_ADHESION_MEDIATED_BY_CADHERIN	21	-0.6460971	-1.7096243	0.0013831259	0.015010048	1	1506	tags=24%, list=6%, signal=25%
GOMF_STEROID_HYDROXYLASE_ACTIVITY	35	-0.58598894	-1.7095163	0.0025773195	0.01500561	1	3662	tags=46%, list=15%, signal=54%
GOBP_INORGANIC_ANION_TRANSPORT	177	-0.47260222	-1.7090998	0	0.015058323	1	5569	tags=35%, list=23%, signal=45%
GOBP_REGULATION_OF_LIPID_BIOSYNTHETIC_PROCESS	165	-0.4838788	-1.7089795	0	0.015048658	1	5198	tags=36%, list=22%, signal=45%
GOBP_POSITIVE_REGULATION_OF_BONE_MINERALIZATION	41	-0.57089645	-1.7089392	0.002528445	0.015028677	1	5329	tags=49%, list=22%, signal=63%
GOBP_REGULATION_OF_CELL_JUNCTION_ASSEMBLY	199	-0.47560117	-1.7082461	0	0.015132523	1	6967	tags=52%, list=29%, signal=73%
GOBP_NEGATIVE_REGULATION_OF_ERBB_SIGNALING_PATHWAY	31	-0.5985629	-1.707924	0.0039421814	0.015187899	1	5056	tags=29%, list=21%, signal=37%
GOBP_MOLTING_CYCLE	104	-0.5072763	-1.7077459	0	0.015209014	1	4814	tags=37%, list=20%, signal=46%
GOBP_POSITIVE_REGULATION_OF_SMOOTH_MUSCLE_CELL_PROLIFERATION	87	-0.5150515	-1.7073661	0	0.015236744	1	4252	tags=36%, list=18%, signal=43%
GOBP_STRIATED_MUSCLE_CELL_APOPTOTIC_PROCESS	45	-0.574672	-1.7073135	0.0012285012	0.015218283	1	5309	tags=42%, list=22%, signal=54%
GOBP_NEGATIVE_REGULATION_OF_LOCOMOTION	365	-0.46197414	-1.706423	0	0.01537552	1	6566	tags=47%, list=28%, signal=63%
GOBP_METANEPHRIC_GLOMERULUS_DEVELOPMENT	16	-0.68640584	-1.7063527	0.0027586208	0.01536714	1	4372	tags=69%, list=18%, signal=84%
GOBP_POSITIVE_REGULATION_OF_EXTRINSIC_APOPTOTIC_SIGNALING_PATHWAY	49	-0.56215096	-1.7062913	0.0024125453	0.015346853	1	5177	tags=39%, list=22%, signal=49%
GOBP_CELL_CELL_JUNCTION_ORGANIZATION	200	-0.47354898	-1.7057973	0	0.01539628	1	6234	tags=49%, list=26%, signal=65%
GOBP_NEGATIVE_REGULATION_OF_ION_TRANSPORT	142	-0.48306587	-1.7055773	0	0.015420067	1	4408	tags=34%, list=19%, signal=41%
GOBP_BONE_CELL_DEVELOPMENT	35	-0.59235936	-1.7051251	0.0025839794	0.015482537	1	3869	tags=34%, list=16%, signal=41%
GOMF_PHOSPHATIDYLINOSITOL_5_PHOSPHATE_BINDING	19	-0.6681056	-1.7049996	0.0055632824	0.015477399	1	3516	tags=42%, list=15%, signal=49%
GOBP_RETINA_VASCULATURE_DEVELOPMENT_IN_CAMERA_TYPE_EYE	19	-0.6638507	-1.7039933	0.005586592	0.015664704	1	6308	tags=79%, list=27%, signal=107%
GOBP_METANEPHRIC_NEPHRON_MORPHOGENESIS	25	-0.6188286	-1.7038096	0.003968254	0.015684653	1	6458	tags=60%, list=27%, signal=82%
GOBP_REGULATION_OF_WATER_LOSS_VIA_SKIN	29	-0.61154616	-1.7037008	0.0051282053	0.015691018	1	2599	tags=34%, list=11%, signal=39%
GOCC_INTRINSIC_COMPONENT_OF_EXTERNAL_SIDE_OF_PLASMA_MEMBRANE	24	-0.6310069	-1.7034329	0.009383378	0.01571915	1	3888	tags=46%, list=16%, signal=55%
GOBP_NEGATIVE_REGULATION_OF_VASCULAR_ASSOCIATED_SMOOTH_MUSCLE_CELL_PROLIFERATION	34	-0.58871216	-1.7033329	0.005167959	0.015717007	1	4763	tags=50%, list=20%, signal=62%
GOBP_PROTEIN_PROCESSING	229	-0.4724325	-1.7024634	0	0.015882121	1	3213	tags=26%, list=14%, signal=30%
GOBP_RESPONSE_TO_PLATELET_DERIVED_GROWTH_FACTOR	24	-0.62741303	-1.7016087	0.005442177	0.01605356	1	5568	tags=58%, list=23%, signal=76%
GOBP_LABYRINTHINE_LAYER_MORPHOGENESIS	21	-0.6514916	-1.7009532	0.0040871934	0.016172627	1	2577	tags=38%, list=11%, signal=43%
GOBP_ENDOTHELIUM_DEVELOPMENT	134	-0.4870843	-1.7007291	0	0.016191445	1	6883	tags=53%, list=29%, signal=74%
GOBP_NEGATIVE_REGULATION_OF_ORGANIC_ACID_TRANSPORT	22	-0.63828456	-1.6998196	0.009222661	0.016336616	1	3810	tags=45%, list=16%, signal=54%
GOCC_CLATHRIN_COATED_ENDOCYTIC_VESICLE_MEMBRANE	67	-0.52890897	-1.6992582	0	0.016441312	1	6706	tags=49%, list=28%, signal=68%
GOBP_POSITIVE_REGULATION_OF_MUSCLE_TISSUE_DEVELOPMENT	22	-0.6456045	-1.6992546	0.0054127197	0.016416542	1	1535	tags=27%, list=6%, signal=29%
GOBP_CELLULAR_RESPONSE_TO_VITAMIN_D	22	-0.6410527	-1.6985258	0.0027816412	0.016542345	1	5923	tags=59%, list=25%, signal=79%
GOBP_CELLULAR_ALDEHYDE_METABOLIC_PROCESS	64	-0.5285675	-1.6979886	0.0023584906	0.0166297	1	5915	tags=47%, list=25%, signal=62%
GOBP_NEGATIVE_REGULATION_OF_CANONICAL_WNT_SIGNALING_PATHWAY	141	-0.48021746	-1.6978805	0	0.016622823	1	3922	tags=33%, list=16%, signal=39%
GOBP_NEUROTROPHIN_SIGNALING_PATHWAY	37	-0.5793517	-1.6977767	0.0036674817	0.016617669	1	4356	tags=43%, list=18%, signal=53%
GOBP_REGULATION_OF_EMBRYONIC_DEVELOPMENT	62	-0.53589565	-1.6977582	0.0011534025	0.016597727	1	4829	tags=37%, list=20%, signal=46%
GOBP_AMINO_ACID_IMPORT_ACROSS_PLASMA_MEMBRANE	45	-0.554485	-1.6975844	0.001242236	0.01660414	1	5183	tags=47%, list=22%, signal=60%
GOMF_PEPTIDE_HORMONE_BINDING	48	-0.55850893	-1.6974562	0.0024271845	0.016605593	1	5452	tags=50%, list=23%, signal=65%
GOBP_PIGMENT_CELL_DIFFERENTIATION	36	-0.5842505	-1.6972963	0.0038363172	0.016615093	1	5772	tags=50%, list=24%, signal=66%
GOBP_DEVELOPMENTAL_PIGMENTATION	46	-0.55296844	-1.6972849	0.003690037	0.01659039	1	6661	tags=52%, list=28%, signal=72%
GOBP_CELLULAR_RESPONSE_TO_FATTY_ACID	33	-0.5958764	-1.6972481	0.002610966	0.016572308	1	6784	tags=61%, list=29%, signal=85%
GOBP_RESPONSE_TO_AMPHETAMINE	30	-0.59734184	-1.6972233	0.00794702	0.016555917	1	1886	tags=30%, list=8%, signal=33%
GOBP_HEPATICOBILIARY_SYSTEM_DEVELOPMENT	135	-0.48532006	-1.6972119	0	0.016534673	1	5498	tags=33%, list=23%, signal=43%
GOBP_ORGANIC_ANION_TRANSPORT	349	-0.45795396	-1.6970524	0	0.016536208	1	4303	tags=28%, list=18%, signal=34%
GOBP_REGULATION_OF_PHOSPHOLIPASE_C_ACTIVITY	42	-0.5747841	-1.6969974	0	0.01653288	1	4230	tags=52%, list=18%, signal=64%
GOBP_REGULATION_OF_FIBROBLAST_GROWTH_FACTOR_RECEPTOR_SIGNALING_PATHWAY	36	-0.58564144	-1.6964713	0.005194805	0.016633004	1	3453	tags=44%, list=15%, signal=52%
GOBP_INTERMEDIATE_FILAMENT_BASED_PROCESS	59	-0.53556365	-1.6959356	0.0023809525	0.016737735	1	4237	tags=34%, list=18%, signal=41%
GOMF_SODIUM_CHANNEL_REGULATOR_ACTIVITY	38	-0.5782291	-1.6953788	0.0012642225	0.016814686	1	5844	tags=45%, list=25%, signal=59%
GOMF_CYTOKINE_ACTIVITY	209	-0.47186607	-1.6952609	0	0.01681249	1	4455	tags=38%, list=19%, signal=46%
GOBP_REGULATION_OF_PLASMINOGEN_ACTIVATION	15	-0.70538294	-1.6949214	0.007052186	0.016870035	1	3526	tags=53%, list=15%, signal=63%
GOBP_REGULATION_OF_CALCIUM_ION_TRANSPORT	237	-0.46686605	-1.6946275	0	0.016922405	1	6718	tags=49%, list=28%, signal=68%
GOMF_G_PROTEIN_COUPLED_RECEPTOR_BINDING	260	-0.46408626	-1.6945443	0	0.016915279	1	6244	tags=45%, list=26%, signal=60%
GOBP_REGULATION_OF_EXTRACELLULAR_MATRIX_ASSEMBLY	16	-0.6923389	-1.6944069	0.008196721	0.016917765	1	2375	tags=38%, list=10%, signal=42%
GOMF_LOW_DENSITY_LIPOPROTEIN_PARTICLE_BINDING	18	-0.6669374	-1.6943332	0.006729475	0.016910732	1	6598	tags=78%, list=28%, signal=108%
GOBP_BILE_ACID_AND_BILE_SALT_TRANSPORT	30	-0.6011456	-1.6923033	0.0127551025	0.017358111	1	3140	tags=33%, list=13%, signal=38%
GOBP_VASCULAR_ENDOTHELIAL_GROWTH_FACTOR_RECEPTOR_SIGNALING_PATHWAY	55	-0.5494031	-1.6921414	0.0024125453	0.017367877	1	4484	tags=44%, list=19%, signal=54%
GOBP_RESPONSE_TO_PEPTIDE_HORMONE	388	-0.4597452	-1.6919583	0	0.017369693	1	5147	tags=32%, list=22%, signal=40%
GOBP_ACTION_POTENTIAL	136	-0.48429936	-1.691475	0	0.017443016	1	6788	tags=54%, list=29%, signal=76%
GOBP_REGULATION_OF_THE_FORCE_OF_HEART_CONTRACTION	24	-0.6359886	-1.6907142	0.00672043	0.017584208	1	6507	tags=63%, list=27%, signal=86%
GOBP_CELLULAR_RESPONSE_TO_GONADOTROPIN_STIMULUS	20	-0.636293	-1.6905128	0.0055788006	0.017607834	1	6360	tags=70%, list=27%, signal=95%
GOBP_VITAMIN_TRANSPORT	45	-0.55869	-1.6898539	0.008728179	0.017716851	1	5572	tags=38%, list=23%, signal=49%
GOBP_VASCULAR_ENDOTHELIAL_GROWTH_FACTOR_PRODUCTION	52	-0.55053484	-1.6894372	0.0012091899	0.017789047	1	3453	tags=33%, list=15%, signal=38%
GOBP_RENAL_TUBULE_DEVELOPMENT	93	-0.50228626	-1.6890918	0	0.017840575	1	5219	tags=46%, list=22%, signal=59%
GOBP_ENTRY_INTO_HOST	152	-0.47637662	-1.688583	0	0.01791879	1	6870	tags=48%, list=29%, signal=67%
GOBP_COCHLEA_MORPHOGENESIS	22	-0.6325532	-1.6883674	0.0067842607	0.017944777	1	3269	tags=36%, list=14%, signal=42%
GOBP_CHONDROITIN_SULFATE_PROTEOGLYCAN_METABOLIC_PROCESS	35	-0.587236	-1.688297	0.00373599	0.017939383	1	6223	tags=57%, list=26%, signal=77%
GOBP_REGULATION_OF_FAT_CELL_DIFFERENTIATION	138	-0.47877523	-1.6882174	0	0.017930951	1	5756	tags=41%, list=24%, signal=54%
GOBP_REGULATION_OF_FATTY_ACID_METABOLIC_PROCESS	85	-0.5093503	-1.688072	0	0.0179444	1	2550	tags=25%, list=11%, signal=28%
GOBP_POSITIVE_REGULATION_OF_PROTEIN_AUTOPHOSPHORYLATION	25	-0.6165722	-1.6880689	0.005242464	0.01791721	1	4252	tags=48%, list=18%, signal=58%
GOBP_EXTRINSIC_APOPTOTIC_SIGNALING_PATHWAY	220	-0.46464884	-1.687869	0	0.017922776	1	6246	tags=41%, list=26%, signal=55%
GOBP_REGULATION_OF_RESPONSE_TO_REACTIVE_OXYGEN_SPECIES	32	-0.5880366	-1.6878512	0.0052700923	0.01790193	1	4812	tags=44%, list=20%, signal=55%
GOBP_POSITIVE_REGULATION_OF_STEROL_TRANSPORT	38	-0.5780223	-1.6873696	0.0024968788	0.018004	1	4706	tags=53%, list=20%, signal=66%
GOBP_PROTEOGLYCAN_METABOLIC_PROCESS	79	-0.51333797	-1.6871282	0	0.018034285	1	6643	tags=51%, list=28%, signal=70%
GOBP_AMINO_ACID_IMPORT	54	-0.5379899	-1.6870966	0.0047904192	0.018017987	1	5183	tags=44%, list=22%, signal=57%
GOBP_LIPID_LOCALIZATION	450	-0.45200437	-1.6867325	0	0.01808998	1	5081	tags=33%, list=21%, signal=41%
GOBP_REGULATION_OF_STEM_CELL_PROLIFERATION	47	-0.5563033	-1.6860094	0.0012269939	0.018203478	1	3992	tags=38%, list=17%, signal=46%
GOBP_SEMAPHORIN_PLEXIN_SIGNALING_PATHWAY	43	-0.56767076	-1.6859957	0.0050697085	0.018182386	1	6541	tags=70%, list=28%, signal=96%
GOBP_REGULATION_OF_SYSTEMIC_ARTERIAL_BLOOD_PRESSURE_MEDIATED_BY_A_CHEMICAL_SIGNAL	46	-0.5469563	-1.6859187	0.003649635	0.018172149	1	4287	tags=41%, list=18%, signal=50%
GOBP_CHOLESTEROL_EFFLUX	63	-0.5219253	-1.685915	0	0.018145027	1	5081	tags=41%, list=21%, signal=52%
GOBP_REGULATION_OF_CARDIAC_MUSCLE_CONTRACTION	72	-0.5210905	-1.6851245	0.0011415525	0.018311378	1	6507	tags=51%, list=27%, signal=71%
GOBP_POSITIVE_REGULATION_OF_BROWN_FAT_CELL_DIFFERENTIATION	15	-0.69269365	-1.685073	0.004398827	0.018293308	1	4671	tags=53%, list=20%, signal=66%
GOBP_REGULATION_OF_CELL_SHAPE	150	-0.47889066	-1.6850249	0	0.018275311	1	5996	tags=47%, list=25%, signal=63%
GOBP_REGULATION_OF_CHEMOTAXIS	218	-0.46669206	-1.6849599	0	0.018258886	1	5950	tags=45%, list=25%, signal=60%
GOBP_REGULATION_OF_INTEGRIN_MEDIATED_SIGNALING_PATHWAY	15	-0.67893577	-1.6848383	0.01594203	0.018263841	1	6017	tags=67%, list=25%, signal=89%
GOBP_CELLULAR_KETONE_METABOLIC_PROCESS	198	-0.46754476	-1.6842574	0	0.018372307	1	4256	tags=28%, list=18%, signal=34%
GOBP_CELLULAR_MODIFIED_AMINO_ACID_METABOLIC_PROCESS	182	-0.47081587	-1.6827886	0	0.018704163	1	6406	tags=43%, list=27%, signal=59%
GOBP_VASCULAR_ENDOTHELIAL_GROWTH_FACTOR_SIGNALING_PATHWAY	47	-0.55121994	-1.6826277	0.0012239902	0.01870548	1	6541	tags=62%, list=28%, signal=85%
GOMF_EXOGENOUS_PROTEIN_BINDING	79	-0.51738375	-1.6825484	0.0011574074	0.018696163	1	6870	tags=59%, list=29%, signal=83%
GOBP_RELAXATION_OF_CARDIAC_MUSCLE	17	-0.65925026	-1.6819336	0.0057306592	0.018798908	1	4760	tags=59%, list=20%, signal=73%
GOBP_MULTICELLULAR_ORGANISMAL_RESPONSE_TO_STRESS	72	-0.51692647	-1.6817728	0	0.018804584	1	6244	tags=49%, list=26%, signal=66%
GOBP_NEUTROPHIL_CHEMOTAXIS	101	-0.4956493	-1.6810055	0	0.018968647	1	5881	tags=48%, list=25%, signal=63%
GOBP_REGULATION_OF_PLATELET_AGGREGATION	28	-0.5968573	-1.680831	0.005194805	0.018980047	1	4486	tags=46%, list=19%, signal=57%
GOMF_CAMP_RESPONSE_ELEMENT_BINDING	17	-0.67647666	-1.6808009	0	0.018958328	1	1712	tags=29%, list=7%, signal=32%
GOBP_TOOTH_MINERALIZATION	25	-0.62016886	-1.6799778	0.0040871934	0.01916072	1	4373	tags=44%, list=18%, signal=54%
GOBP_POSITIVE_REGULATION_OF_MAPK_CASCADE	475	-0.45049515	-1.679938	0	0.019147787	1	6706	tags=46%, list=28%, signal=63%
GOBP_MESODERMAL_CELL_DIFFERENTIATION	31	-0.5996659	-1.6796942	0.006535948	0.019179888	1	6341	tags=65%, list=27%, signal=88%
GOBP_NEGATIVE_REGULATION_OF_TISSUE_REMODELING	19	-0.65693945	-1.6789585	0.011764706	0.019361628	1	4486	tags=53%, list=19%, signal=65%
GOBP_CELL_MIGRATION_INVOLVED_IN_SPROUTING_ANGIOGENESIS	80	-0.5107338	-1.6789519	0.0011428571	0.019335015	1	5996	tags=46%, list=25%, signal=62%
GOBP_REGULATION_OF_SYNAPTIC_VESICLE_EXOCYTOSIS	55	-0.54157245	-1.6788125	0.0035799523	0.019338345	1	4650	tags=38%, list=20%, signal=47%
GOBP_MATING	35	-0.5815463	-1.6787764	0	0.019325253	1	3554	tags=34%, list=15%, signal=40%
GOBP_ADENYLATE_CYCLASE_MODULATING_G_PROTEIN_COUPLED_RECEPTOR_SIGNALING_PATHWAY	227	-0.4632873	-1.6782134	0	0.01945348	1	4842	tags=39%, list=20%, signal=49%
GOBP_REGULATION_OF_CARDIAC_MUSCLE_CONTRACTION_BY_REGULATION_OF_THE_RELEASE_OF_SEQUESTERED_CALCIUM_ION	21	-0.6399225	-1.6782123	0.0054347827	0.019425409	1	6232	tags=67%, list=26%, signal=90%
GOBP_DIVALENT_INORGANIC_CATION_HOMEOSTASIS	483	-0.448286	-1.6779941	0	0.019452374	1	6538	tags=44%, list=28%, signal=60%
GOBP_FEMALE_GENITALIA_DEVELOPMENT	18	-0.6499472	-1.6776382	0.011019284	0.019508777	1	3410	tags=39%, list=14%, signal=45%
GOBP_GAP_JUNCTION_ASSEMBLY	17	-0.65225714	-1.6774541	0.008683068	0.019529583	1	4328	tags=76%, list=18%, signal=93%
GOBP_POSITIVE_REGULATION_OF_PROTEIN_MATURATION	25	-0.6160417	-1.67736	0.0055020633	0.01951489	1	3526	tags=48%, list=15%, signal=56%
GOBP_NEGATIVE_REGULATION_OF_INTERLEUKIN_2_PRODUCTION	28	-0.60410774	-1.6773119	0.0027063598	0.019495783	1	3919	tags=36%, list=16%, signal=43%
GOBP_REGULATION_OF_EPITHELIAL_CELL_DIFFERENTIATION	148	-0.47645336	-1.6772665	0	0.0194738	1	6254	tags=45%, list=26%, signal=61%
GOMF_CHLORIDE_TRANSMEMBRANE_TRANSPORTER_ACTIVITY	16	-0.6773389	-1.6771009	0.007194245	0.019494638	1	2385	tags=31%, list=10%, signal=35%
GOBP_LIPID_CATABOLIC_PROCESS	316	-0.45486787	-1.6768475	0	0.019530104	1	6765	tags=42%, list=28%, signal=58%
GOMF_RETINAL_BINDING	16	-0.6772317	-1.6752274	0.0057803467	0.019922055	1	6064	tags=75%, list=26%, signal=101%
GOBP_REGULATION_OF_MYELOID_LEUKOCYTE_DIFFERENTIATION	115	-0.48742658	-1.674	0	0.020205697	1	5710	tags=37%, list=24%, signal=49%
GOBP_PROSTANOID_METABOLIC_PROCESS	48	-0.5516496	-1.6739683	0.0012300123	0.020185787	1	6383	tags=50%, list=27%, signal=68%
GOBP_AMINOGLYCAN_METABOLIC_PROCESS	127	-0.48200855	-1.6738396	0	0.020179056	1	6223	tags=44%, list=26%, signal=59%
GOBP_DEFENSE_RESPONSE_TO_GRAM_POSITIVE_BACTERIUM	85	-0.50832486	-1.6738045	0.0011299435	0.020157764	1	4176	tags=31%, list=18%, signal=37%
GOBP_CATECHOLAMINE_UPTAKE	18	-0.65125865	-1.6737202	0.0042735045	0.020155525	1	6307	tags=61%, list=27%, signal=83%
GOBP_MEMBRANE_DEPOLARIZATION_DURING_ACTION_POTENTIAL	34	-0.57997406	-1.6737112	0.0026041667	0.020128498	1	5425	tags=62%, list=23%, signal=80%
GOBP_DICARBOXYLIC_ACID_TRANSPORT	87	-0.5011584	-1.6733268	0	0.020195935	1	5750	tags=39%, list=24%, signal=51%
GOBP_CALCIUM_INDEPENDENT_CELL_CELL_ADHESION_VIA_PLASMA_MEMBRANE_CELL_ADHESION_MOLECULES	21	-0.6384086	-1.6729172	0.0040650405	0.020267626	1	3629	tags=57%, list=15%, signal=67%
GOBP_POSITIVE_REGULATION_OF_PEPTIDYL_TYROSINE_PHOSPHORYLATION	182	-0.47206774	-1.6727487	0	0.02028409	1	4831	tags=37%, list=20%, signal=47%
GOBP_REACTIVE_OXYGEN_SPECIES_BIOSYNTHETIC_PROCESS	54	-0.53879046	-1.6723825	0.0012077295	0.020343829	1	1723	tags=26%, list=7%, signal=28%
GOBP_CARDIAC_CELL_DEVELOPMENT	77	-0.51771814	-1.6722713	0.0011737089	0.020351417	1	5737	tags=44%, list=24%, signal=58%
GOBP_MYELOID_LEUKOCYTE_ACTIVATION	232	-0.45973843	-1.6721606	0	0.020354627	1	6783	tags=46%, list=29%, signal=63%
GOBP_CARDIAC_NEURAL_CREST_CELL_DIFFERENTIATION_INVOLVED_IN_HEART_DEVELOPMENT	16	-0.6710571	-1.6720839	0.009957326	0.020343432	1	5267	tags=69%, list=22%, signal=88%
GOMF_ALDEHYDE_DEHYDROGENASE_NAD_P_PLUS_ACTIVITY	16	-0.68053424	-1.6717991	0.012765957	0.020376833	1	5751	tags=69%, list=24%, signal=91%
GOBP_REGULATION_OF_PROTEIN_LOCALIZATION_TO_NUCLEUS	131	-0.48002815	-1.6706161	0.0021645022	0.020647217	1	4471	tags=26%, list=19%, signal=32%
GOBP_MACROPHAGE_CHEMOTAXIS	37	-0.56969357	-1.6705164	0.0050188205	0.02063853	1	2990	tags=35%, list=13%, signal=40%
GOBP_REGULATION_OF_CALCIUM_ION_TRANSMEMBRANE_TRANSPORTER_ACTIVITY	84	-0.5008038	-1.669507	0	0.020861937	1	6613	tags=48%, list=28%, signal=66%
GOBP_REGULATION_OF_CYTOSOLIC_CALCIUM_ION_CONCENTRATION	334	-0.45544103	-1.6692704	0	0.02090874	1	6458	tags=47%, list=27%, signal=64%
GOBP_REGULATION_OF_KERATINOCYTE_DIFFERENTIATION	34	-0.58089346	-1.6692052	0.002528445	0.020889778	1	2614	tags=26%, list=11%, signal=30%
GOBP_NEGATIVE_REGULATION_OF_RESPONSE_TO_EXTERNAL_STIMULUS	402	-0.44951114	-1.6687285	0	0.020983458	1	5418	tags=37%, list=23%, signal=47%
GOCC_MULTIVESICULAR_BODY	60	-0.5226133	-1.668723	0	0.020955864	1	3798	tags=33%, list=16%, signal=40%
GOBP_ENDODERM_FORMATION	55	-0.5305561	-1.6681337	0.003550296	0.02108327	1	5690	tags=58%, list=24%, signal=76%
GOBP_RESPONSE_TO_TEMPERATURE_STIMULUS	170	-0.47040057	-1.6679138	0.0010559662	0.021108136	1	6613	tags=42%, list=28%, signal=57%
GOBP_POSITIVE_REGULATION_OF_MACROPHAGE_CHEMOTAXIS	18	-0.6490567	-1.6677073	0.0055325036	0.021128744	1	6116	tags=61%, list=26%, signal=82%
GOBP_RESPONSE_TO_PEPTIDE	475	-0.4466888	-1.6670398	0	0.02129934	1	5855	tags=35%, list=25%, signal=46%
GOBP_ANDROGEN_METABOLIC_PROCESS	28	-0.5990063	-1.6666629	0.0025873221	0.021373391	1	7213	tags=61%, list=30%, signal=87%
GOBP_CELLULAR_RESPONSE_TO_EXTRACELLULAR_STIMULUS	242	-0.45808032	-1.6663548	0	0.021434503	1	4090	tags=27%, list=17%, signal=33%
GOBP_AGING	290	-0.4552852	-1.66596	0	0.02150968	1	4500	tags=30%, list=19%, signal=37%
GOBP_ALCOHOL_BIOSYNTHETIC_PROCESS	136	-0.47707516	-1.6650469	0	0.021722453	1	5235	tags=36%, list=22%, signal=46%
GOBP_NEGATIVE_REGULATION_OF_WNT_SIGNALING_PATHWAY	173	-0.46712232	-1.6649423	0	0.021725146	1	4053	tags=32%, list=17%, signal=39%
GOBP_REGULATION_OF_SMOOTH_MUSCLE_CELL_DIFFERENTIATION	37	-0.5634004	-1.6646447	0.0050314465	0.0217912	1	5219	tags=41%, list=22%, signal=52%
GOBP_REGULATION_OF_TOLL_LIKE_RECEPTOR_4_SIGNALING_PATHWAY	26	-0.6126807	-1.6645889	0.009446694	0.021781135	1	5021	tags=46%, list=21%, signal=58%
GOBP_REGULATION_OF_LEUKOCYTE_CHEMOTAXIS	120	-0.4869939	-1.6639829	0	0.021901548	1	5910	tags=48%, list=25%, signal=63%
GOBP_NEGATIVE_REGULATION_OF_BLOOD_PRESSURE	45	-0.54846203	-1.6639029	0.003699137	0.021888614	1	6407	tags=51%, list=27%, signal=70%
GOBP_POSITIVE_REGULATION_OF_FATTY_ACID_METABOLIC_PROCESS	35	-0.57460976	-1.6625018	0.0012690355	0.022257224	1	2550	tags=31%, list=11%, signal=35%
GOMF_CADHERIN_BINDING_INVOLVED_IN_CELL_CELL_ADHESION	18	-0.66324145	-1.6624186	0.0041265474	0.022243837	1	6597	tags=72%, list=28%, signal=100%
GOBP_POSITIVE_REGULATION_OF_MIRNA_TRANSCRIPTION	45	-0.549328	-1.6618679	0.0074257427	0.02236291	1	5185	tags=40%, list=22%, signal=51%
GOMF_PROTEASE_BINDING	132	-0.47359973	-1.6614199	0	0.022449717	1	4037	tags=30%, list=17%, signal=36%
GOMF_CHEMOKINE_RECEPTOR_BINDING	58	-0.5234143	-1.6613911	0.005924171	0.022429131	1	5841	tags=45%, list=25%, signal=59%
GOMF_ATPASE_COUPLED_INORGANIC_ANION_TRANSMEMBRANE_TRANSPORTER_ACTIVITY	25	-0.6089232	-1.6607912	0.0068399454	0.022561366	1	4065	tags=32%, list=17%, signal=39%
GOBP_REGULATION_OF_CELL_COMMUNICATION_BY_ELECTRICAL_COUPLING	16	-0.65965724	-1.6602123	0.005610098	0.02271258	1	5260	tags=63%, list=22%, signal=80%
GOBP_RESPONSE_TO_CORTICOSTERONE	16	-0.67020965	-1.6601678	0.0057803467	0.022697324	1	442	tags=25%, list=2%, signal=25%
GOBP_RESPONSE_TO_LITHIUM_ION	21	-0.6304501	-1.6597134	0.011065007	0.022812098	1	4052	tags=52%, list=17%, signal=63%
GOBP_SENSORY_PERCEPTION_OF_PAIN	93	-0.4926065	-1.6585369	0	0.02308534	1	6380	tags=54%, list=27%, signal=73%
GOBP_STRIATED_MUSCLE_CONTRACTION	171	-0.46468	-1.658494	0	0.023065498	1	6507	tags=49%, list=27%, signal=66%
GOBP_PLASMA_LIPOPROTEIN_PARTICLE_CLEARANCE	47	-0.53592163	-1.658433	0.0072376356	0.023055272	1	5451	tags=49%, list=23%, signal=63%
GOBP_SYNAPSE_ASSEMBLY	178	-0.46316114	-1.6583878	0	0.023042353	1	6796	tags=47%, list=29%, signal=66%
GOBP_ROOF_OF_MOUTH_DEVELOPMENT	91	-0.4936913	-1.6583252	0.0011273957	0.023026763	1	6052	tags=45%, list=25%, signal=60%
GOBP_RENAL_SODIUM_EXCRETION	21	-0.6301863	-1.6581707	0.0066401064	0.02304825	1	7481	tags=71%, list=31%, signal=104%
GOBP_WHITE_FAT_CELL_DIFFERENTIATION	16	-0.6750983	-1.6577694	0.0057971017	0.02314504	1	5498	tags=56%, list=23%, signal=73%
GOBP_REGULATION_OF_OSTEOCLAST_DIFFERENTIATION	62	-0.5244533	-1.657607	0.003550296	0.023166345	1	5890	tags=45%, list=25%, signal=60%
GOBP_POSITIVE_REGULATION_OF_MYELOID_CELL_DIFFERENTIATION	99	-0.48876595	-1.6571124	0.001112347	0.02328583	1	6228	tags=39%, list=26%, signal=53%
GOBP_NEGATIVE_REGULATION_OF_BLOOD_VESSEL_ENDOTHELIAL_CELL_MIGRATION	63	-0.5229189	-1.6567905	0.0024038462	0.023325903	1	4538	tags=38%, list=19%, signal=47%
GOBP_REGULATION_OF_URINE_VOLUME	20	-0.6406365	-1.65663	0.011049724	0.023337303	1	5153	tags=55%, list=22%, signal=70%
GOBP_NEGATIVE_REGULATION_OF_TRANSPORT	426	-0.44565842	-1.6564224	0	0.023355467	1	6818	tags=43%, list=29%, signal=59%
GOBP_POSITIVE_REGULATION_OF_TRANSMEMBRANE_TRANSPORT	204	-0.45904627	-1.6561829	0	0.023399483	1	6626	tags=46%, list=28%, signal=63%
GOBP_SMOOTH_MUSCLE_TISSUE_DEVELOPMENT	22	-0.6170072	-1.6561491	0.0041551245	0.023375427	1	6458	tags=59%, list=27%, signal=81%
GOBP_POSITIVE_REGULATION_OF_SECRETION	289	-0.44989353	-1.6561186	0	0.023348723	1	6388	tags=42%, list=27%, signal=57%
GOCC_DENDRITIC_SHAFT	36	-0.5724205	-1.6555159	0.0037641155	0.023503488	1	5773	tags=53%, list=24%, signal=70%
GOCC_INHIBITORY_SYNAPSE	19	-0.64253294	-1.6554071	0.014104372	0.023498317	1	5348	tags=53%, list=22%, signal=68%
GOBP_RESPONSE_TO_MOLECULE_OF_BACTERIAL_ORIGIN	339	-0.449484	-1.655085	0	0.02354581	1	4484	tags=31%, list=19%, signal=38%
GOMF_INORGANIC_ANION_TRANSMEMBRANE_TRANSPORTER_ACTIVITY	144	-0.47248167	-1.6548563	0	0.023602666	1	5569	tags=35%, list=23%, signal=45%
GOMF_ANION_CHANNEL_ACTIVITY	82	-0.5056086	-1.6546862	0.0022675737	0.023629695	1	5569	tags=39%, list=23%, signal=51%
GOBP_NEUTROPHIL_MEDIATED_IMMUNITY	37	-0.5622101	-1.6539586	0.0051085567	0.02380589	1	6349	tags=46%, list=27%, signal=63%
GOBP_EXTRINSIC_APOPTOTIC_SIGNALING_PATHWAY_VIA_DEATH_DOMAIN_RECEPTORS	85	-0.50062424	-1.6536968	0.0022497189	0.023852745	1	5610	tags=41%, list=24%, signal=54%
GOMF_BICARBONATE_TRANSMEMBRANE_TRANSPORTER_ACTIVITY	21	-0.6353105	-1.6535558	0.0027894003	0.023856545	1	6600	tags=62%, list=28%, signal=86%
GOMF_CYTOKINE_BINDING	137	-0.47673282	-1.6534473	0	0.02385638	1	6742	tags=53%, list=28%, signal=74%
GOBP_POSITIVE_REGULATION_OF_MUSCLE_CONTRACTION	42	-0.5509973	-1.6533221	0.007556675	0.023862844	1	6661	tags=52%, list=28%, signal=73%
GOBP_RESPONSE_TO_CADMIUM_ION	55	-0.5361129	-1.6532459	0	0.023855928	1	4006	tags=33%, list=17%, signal=39%
GOBP_REGULATION_OF_BONE_RESORPTION	38	-0.5655822	-1.6529374	0.0025740026	0.023910508	1	3214	tags=29%, list=14%, signal=33%
GOCC_INTEGRIN_COMPLEX	31	-0.58404255	-1.6524833	0.006501951	0.024039513	1	6341	tags=68%, list=27%, signal=92%
GOBP_ANION_TRANSPORT	499	-0.44308123	-1.6523561	0	0.024053639	1	5412	tags=32%, list=23%, signal=41%
GOBP_NEGATIVE_REGULATION_OF_ENDOTHELIAL_CELL_APOPTOTIC_PROCESS	36	-0.56269217	-1.6522835	0.0076824585	0.024039913	1	5817	tags=53%, list=24%, signal=70%
GOBP_REGULATION_OF_PEPTIDYL_TYROSINE_PHOSPHORYLATION	251	-0.4546133	-1.651969	0	0.024113793	1	5676	tags=38%, list=24%, signal=49%
GOBP_COGNITION	297	-0.44963056	-1.6514107	0	0.02426584	1	6276	tags=42%, list=26%, signal=56%
GOMF_OXIDOREDUCTASE_ACTIVITY_ACTING_ON_THE_ALDEHYDE_OR_OXO_GROUP_OF_DONORS_NAD_OR_NADP_AS_ACCEPTOR	37	-0.5578836	-1.651384	0.0049751243	0.024242567	1	5751	tags=46%, list=24%, signal=61%
GOBP_REGULATION_OF_CARTILAGE_DEVELOPMENT	67	-0.5217495	-1.6513772	0.005854801	0.024212768	1	8014	tags=72%, list=34%, signal=108%
GOBP_REGULATION_OF_ERBB_SIGNALING_PATHWAY	77	-0.5061221	-1.6511608	0	0.02422797	1	5169	tags=31%, list=22%, signal=40%
GOBP_EXTRACELLULAR_VESICLE_BIOGENESIS	25	-0.5979982	-1.650988	0.011065007	0.024249693	1	4335	tags=36%, list=18%, signal=44%
GOBP_ENDOCRINE_SYSTEM_DEVELOPMENT	126	-0.46988332	-1.6505393	0	0.024341289	1	5430	tags=35%, list=23%, signal=45%
GOCC_T_TUBULE	50	-0.54069555	-1.6505295	0.005952381	0.024310201	1	4760	tags=52%, list=20%, signal=65%
GOBP_ADENYLATE_CYCLASE_ACTIVATING_ADRENERGIC_RECEPTOR_SIGNALING_PATHWAY	26	-0.5950604	-1.6502568	0.0066755675	0.02435537	1	8279	tags=69%, list=35%, signal=106%
GOBP_REGULATION_OF_HORMONE_SECRETION	222	-0.45193216	-1.6501081	0	0.024370234	1	6349	tags=43%, list=27%, signal=58%
GOBP_GAMMA_AMINOBUTYRIC_ACID_TRANSPORT	17	-0.6532852	-1.6500379	0.0138696255	0.024360228	1	4303	tags=47%, list=18%, signal=57%
GOBP_POSITIVE_REGULATION_OF_RECEPTOR_INTERNALIZATION	28	-0.5958789	-1.6496512	0.00672043	0.024453627	1	4558	tags=46%, list=19%, signal=57%
GOBP_SYNAPTIC_TRANSMISSION_DOPAMINERGIC	26	-0.5989892	-1.649265	0.0026143792	0.024532361	1	6120	tags=58%, list=26%, signal=78%
GOBP_REGULATION_OF_SYSTEMIC_ARTERIAL_BLOOD_PRESSURE_BY_RENIN_ANGIOTENSIN	24	-0.60775095	-1.6489998	0.0091984235	0.024574425	1	2786	tags=42%, list=12%, signal=47%
GOBP_REGULATION_OF_STEROL_TRANSPORT	73	-0.5055691	-1.648586	0.0011454754	0.024662059	1	4724	tags=40%, list=20%, signal=49%
GOBP_POSITIVE_REGULATION_OF_BLOOD_CIRCULATION	38	-0.56096095	-1.647985	0.004950495	0.024797667	1	4558	tags=42%, list=19%, signal=52%
GOBP_CARDIAC_MUSCLE_CELL_MEMBRANE_REPOLARIZATION	38	-0.5647447	-1.6476576	0.002538071	0.02486921	1	3824	tags=45%, list=16%, signal=53%
GOBP_NEGATIVE_REGULATION_OF_SIGNAL_TRANSDUCTION_IN_ABSENCE_OF_LIGAND	33	-0.5766685	-1.6471949	0.0051880674	0.024993865	1	6120	tags=52%, list=26%, signal=69%
GOBP_RESPONSE_TO_THYROID_HORMONE	29	-0.58560425	-1.6471797	0.008951407	0.024966283	1	4786	tags=48%, list=20%, signal=60%
GOBP_HORMONE_TRANSPORT	281	-0.44794688	-1.6468643	0	0.0250373	1	3866	tags=30%, list=16%, signal=35%
GOBP_BRANCHING_INVOLVED_IN_SALIVARY_GLAND_MORPHOGENESIS	22	-0.6174526	-1.6466818	0.0053547523	0.025049822	1	4054	tags=55%, list=17%, signal=66%
GOBP_POSITIVE_REGULATION_OF_ENDOTHELIAL_CELL_MIGRATION	121	-0.4824791	-1.646663	0	0.025022278	1	6220	tags=46%, list=26%, signal=62%
GOBP_NEUTROPHIL_MIGRATION	124	-0.47601154	-1.6464642	0	0.025054133	1	5881	tags=44%, list=25%, signal=59%
GOBP_ORGAN_GROWTH	165	-0.46951628	-1.6461712	0.0010582011	0.025111677	1	4744	tags=35%, list=20%, signal=44%
GOBP_HEMOGLOBIN_METABOLIC_PROCESS	17	-0.6510059	-1.645896	0.007012623	0.025166582	1	1692	tags=29%, list=7%, signal=32%
GOBP_REGULATION_OF_MUSCLE_SYSTEM_PROCESS	224	-0.45626083	-1.6458008	0	0.025158374	1	6507	tags=45%, list=27%, signal=61%
GOBP_MYOTUBE_DIFFERENTIATION	116	-0.47647196	-1.6448183	0	0.02542743	1	5062	tags=36%, list=21%, signal=46%
GOBP_STEROID_HORMONE_BIOSYNTHETIC_PROCESS	38	-0.5596503	-1.6447325	0.0038071065	0.02541505	1	8247	tags=58%, list=35%, signal=89%
GOBP_NEURAL_CREST_CELL_DIFFERENTIATION	94	-0.48988456	-1.6445044	0.0011148272	0.02544495	1	5859	tags=51%, list=25%, signal=67%
GOBP_RESPONSE_TO_AMINE	42	-0.55344105	-1.6439229	0.0050955415	0.025598992	1	3796	tags=36%, list=16%, signal=42%
GOBP_GLYCEROPHOSPHOLIPID_CATABOLIC_PROCESS	33	-0.57697546	-1.6433046	0.0012738854	0.025781881	1	5882	tags=52%, list=25%, signal=68%
GOBP_REGULATION_OF_EXOCYTOSIS	205	-0.460222	-1.6430818	0	0.02583161	1	6605	tags=43%, list=28%, signal=60%
GOMF_PHOSPHATASE_INHIBITOR_ACTIVITY	47	-0.53964233	-1.6429197	0.0024630541	0.02584814	1	4436	tags=30%, list=19%, signal=37%
GOBP_ZYMOGEN_ACTIVATION	63	-0.510193	-1.6424228	0	0.025976703	1	3526	tags=35%, list=15%, signal=41%
GOBP_MYELOID_CELL_APOPTOTIC_PROCESS	32	-0.56719583	-1.6423559	0.011508951	0.02595356	1	3457	tags=31%, list=15%, signal=37%
GOBP_INTERLEUKIN_8_PRODUCTION	92	-0.49020943	-1.6421295	0.00461361	0.025981253	1	4306	tags=35%, list=18%, signal=42%
GOBP_MESENCHYMAL_CELL_DEVELOPMENT	87	-0.4913969	-1.6419423	0.001150748	0.02599239	1	6220	tags=53%, list=26%, signal=71%
GOBP_TRIGLYCERIDE_METABOLIC_PROCESS	97	-0.48602685	-1.6414993	0.0011111111	0.026111348	1	5081	tags=33%, list=21%, signal=42%
GOBP_POSITIVE_REGULATION_OF_SKELETAL_MUSCLE_TISSUE_DEVELOPMENT	17	-0.6490977	-1.641368	0.013831259	0.026115932	1	1501	tags=24%, list=6%, signal=25%
GOBP_CELL_MIGRATION_INVOLVED_IN_HEART_DEVELOPMENT	21	-0.6264233	-1.6413583	0.0028011205	0.026090236	1	5449	tags=62%, list=23%, signal=80%
GOBP_COPPER_ION_TRANSPORT	16	-0.6663059	-1.6410835	0.0069348128	0.026140332	1	4602	tags=50%, list=19%, signal=62%
GOBP_CHLORIDE_TRANSPORT	106	-0.48406762	-1.6409228	0	0.026144912	1	5569	tags=42%, list=23%, signal=54%
GOBP_CELL_CELL_JUNCTION_ASSEMBLY	143	-0.4751725	-1.6408733	0.0010695187	0.026123056	1	6014	tags=49%, list=25%, signal=65%
GOBP_STEROID_METABOLIC_PROCESS	309	-0.44487715	-1.640456	0	0.026242035	1	5235	tags=35%, list=22%, signal=45%
GOBP_REGULATION_OF_PLATELET_DERIVED_GROWTH_FACTOR_RECEPTOR_SIGNALING_PATHWAY	23	-0.61387897	-1.640296	0.0053981105	0.026260281	1	5056	tags=52%, list=21%, signal=66%
GOBP_REGULATION_OF_REPRODUCTIVE_PROCESS	165	-0.46328	-1.6400434	0	0.026308557	1	4558	tags=36%, list=19%, signal=44%
GOMF_PROTEIN_LIPID_COMPLEX_BINDING	30	-0.5810626	-1.6399295	0.0064102565	0.026322851	1	1950	tags=40%, list=8%, signal=44%
GOBP_MYELOID_CELL_DEVELOPMENT	74	-0.498306	-1.6394314	0.0011441647	0.026462443	1	5773	tags=36%, list=24%, signal=48%
GOBP_CELL_RECOGNITION	153	-0.46166876	-1.63921	0.0010615712	0.02649657	1	6026	tags=44%, list=25%, signal=59%
GOBP_REGULATION_OF_HORMONE_BIOSYNTHETIC_PROCESS	22	-0.61608076	-1.6391952	0.011331445	0.026464455	1	6473	tags=59%, list=27%, signal=81%
GOBP_NEGATIVE_REGULATION_OF_EPITHELIAL_CELL_APOPTOTIC_PROCESS	52	-0.529022	-1.6390374	0.00243309	0.026479857	1	5817	tags=46%, list=24%, signal=61%
GOBP_LEARNING	144	-0.4629922	-1.6389768	0	0.026472794	1	6244	tags=45%, list=26%, signal=61%
GOBP_VENTRICULAR_CARDIAC_MUSCLE_CELL_ACTION_POTENTIAL	33	-0.5652914	-1.6388439	0.009009009	0.026499327	1	3859	tags=45%, list=16%, signal=54%
GOCC_ATPASE_DEPENDENT_TRANSMEMBRANE_TRANSPORT_COMPLEX	24	-0.605309	-1.638591	0.005249344	0.02654702	1	6473	tags=58%, list=27%, signal=80%
GOBP_PHAGOCYTOSIS	236	-0.45295793	-1.6384281	0	0.026568452	1	5888	tags=39%, list=25%, signal=52%
GOBP_REGULATION_OF_EPIDERMAL_GROWTH_FACTOR_ACTIVATED_RECEPTOR_ACTIVITY	30	-0.588142	-1.6375502	0.01058201	0.026845044	1	1200	tags=17%, list=5%, signal=18%
GOBP_CELLULAR_RESPONSE_TO_EXTERNAL_STIMULUS	305	-0.44761646	-1.6372799	0	0.026903216	1	4090	tags=28%, list=17%, signal=33%
GOBP_CELLULAR_RESPONSE_TO_ACID_CHEMICAL	83	-0.4958036	-1.6371583	0.0022547913	0.026915355	1	4039	tags=33%, list=17%, signal=39%
GOMF_IMMUNE_RECEPTOR_ACTIVITY	140	-0.47272205	-1.6365874	0	0.027055945	1	6742	tags=52%, list=28%, signal=72%
GOBP_POSITIVE_REGULATION_OF_ION_TRANSMEMBRANE_TRANSPORT	158	-0.46198657	-1.63646	0	0.027072959	1	6534	tags=46%, list=27%, signal=63%
GOBP_REGULATION_OF_MUSCLE_ORGAN_DEVELOPMENT	40	-0.54811597	-1.6358787	0.00879397	0.027230285	1	2244	tags=25%, list=9%, signal=28%
GOBP_STRESS_RESPONSE_TO_METAL_ION	17	-0.670132	-1.6358597	0.011188812	0.027203904	1	4677	tags=53%, list=20%, signal=66%
GOBP_GLUTAMATE_RECEPTOR_SIGNALING_PATHWAY	51	-0.53320557	-1.6355122	0.005973716	0.027277123	1	6258	tags=55%, list=26%, signal=74%
GOBP_RESPONSE_TO_HYPEROXIA	19	-0.6284254	-1.6353471	0.012448133	0.02729741	1	3603	tags=42%, list=15%, signal=50%
GOBP_REGULATION_OF_LONG_TERM_SYNAPTIC_POTENTIATION	44	-0.5421747	-1.6347302	0.0012531328	0.02745134	1	4090	tags=41%, list=17%, signal=49%
GOBP_NEGATIVE_REGULATION_OF_GROWTH	241	-0.45252553	-1.6346387	0	0.027454248	1	5923	tags=40%, list=25%, signal=53%
GOBP_INSULIN_LIKE_GROWTH_FACTOR_RECEPTOR_SIGNALING_PATHWAY	36	-0.5620364	-1.6345977	0.008883249	0.02743382	1	6100	tags=53%, list=26%, signal=71%
GOBP_REGULATION_OF_BRANCHING_INVOLVED_IN_URETERIC_BUD_MORPHOGENESIS	21	-0.6150374	-1.6345464	0.010973937	0.027411075	1	3922	tags=57%, list=16%, signal=68%
GOBP_REGULATION_OF_RECEPTOR_INTERNALIZATION	59	-0.51669794	-1.6344887	0.0023228803	0.027393235	1	4558	tags=39%, list=19%, signal=48%
GOBP_ENAMEL_MINERALIZATION	18	-0.6354685	-1.6342362	0.012448133	0.027431559	1	3540	tags=39%, list=15%, signal=46%
GOBP_LIPID_EXPORT_FROM_CELL	41	-0.5474232	-1.6340753	0.0076045627	0.027451439	1	3176	tags=29%, list=13%, signal=34%
GOBP_REGULATION_OF_DEFENSE_RESPONSE_TO_BACTERIUM	19	-0.62890244	-1.6339759	0.015256588	0.02745911	1	5090	tags=58%, list=21%, signal=74%
GOBP_LYMPH_VESSEL_MORPHOGENESIS	22	-0.62293875	-1.6336672	0.002621232	0.02752384	1	6238	tags=64%, list=26%, signal=86%
GOBP_REGULATION_OF_VOLTAGE_GATED_CALCIUM_CHANNEL_ACTIVITY	33	-0.55900097	-1.6331718	0.010256411	0.027678194	1	6398	tags=48%, list=27%, signal=66%
GOBP_COLUMNAR_CUBOIDAL_EPITHELIAL_CELL_DIFFERENTIATION	91	-0.48398215	-1.6331605	0.0011074197	0.027654137	1	5609	tags=38%, list=24%, signal=50%
GOBP_REGULATION_OF_SMOOTHENED_SIGNALING_PATHWAY	81	-0.50309235	-1.6330988	0.0011389522	0.027641013	1	6802	tags=44%, list=29%, signal=62%
GOBP_AMELOGENESIS	23	-0.6057643	-1.6328897	0.007894737	0.0276859	1	3825	tags=39%, list=16%, signal=47%
GOMF_CHEMOKINE_ACTIVITY	45	-0.53644216	-1.6326807	0.0062578223	0.027718727	1	5841	tags=51%, list=25%, signal=68%
GOBP_NEGATIVE_REGULATION_OF_MAPK_CASCADE	169	-0.4580305	-1.632313	0	0.027814109	1	5888	tags=37%, list=25%, signal=49%
GOBP_ACUTE_PHASE_RESPONSE	45	-0.5381768	-1.6322315	0.004950495	0.027806854	1	5690	tags=56%, list=24%, signal=73%
GOBP_RESPONSE_TO_METAL_ION	336	-0.4423744	-1.6317713	0	0.027910564	1	6746	tags=43%, list=28%, signal=59%
GOBP_POSITIVE_REGULATION_OF_COAGULATION	24	-0.60849196	-1.631455	0.0067385444	0.027978973	1	5740	tags=46%, list=24%, signal=60%
GOBP_REGULATION_OF_NEUROTRANSMITTER_UPTAKE	17	-0.65407264	-1.6308771	0.009943182	0.02816227	1	6120	tags=59%, list=26%, signal=79%
GOBP_RESPONSE_TO_ESTRADIOL	121	-0.47606328	-1.630528	0.0010893246	0.028230174	1	6516	tags=46%, list=27%, signal=63%
GOBP_NEGATIVE_REGULATION_OF_MUSCLE_CONTRACTION	23	-0.6108027	-1.6304997	0.009562842	0.028212944	1	6101	tags=61%, list=26%, signal=82%
GOBP_INTERMEDIATE_FILAMENT_ORGANIZATION	34	-0.5690217	-1.6304461	0.006289308	0.028199349	1	4136	tags=38%, list=17%, signal=46%
GOBP_EMBRYONIC_CRANIAL_SKELETON_MORPHOGENESIS	46	-0.53631073	-1.6303849	0.006067961	0.028177366	1	5668	tags=48%, list=24%, signal=63%
GOBP_SUBSTRATE_ADHESION_DEPENDENT_CELL_SPREADING	109	-0.47885725	-1.6303554	0	0.028150665	1	6017	tags=45%, list=25%, signal=60%
GOBP_CARDIAC_MUSCLE_CELL_DIFFERENTIATION	110	-0.4734906	-1.630346	0.0010917031	0.02811929	1	5737	tags=44%, list=24%, signal=57%
GOBP_SEMI_LUNAR_VALVE_DEVELOPMENT	41	-0.5430097	-1.6302778	0.00498132	0.028107038	1	6550	tags=54%, list=28%, signal=74%
GOCC_BASOLATERAL_PLASMA_MEMBRANE	224	-0.44877064	-1.6300541	0	0.02815075	1	6689	tags=48%, list=28%, signal=66%
GOBP_RESPONSE_TO_FIBROBLAST_GROWTH_FACTOR	112	-0.4734187	-1.6299803	0.004381161	0.028146861	1	3866	tags=32%, list=16%, signal=38%
GOCC_CATION_TRANSPORTING_ATPASE_COMPLEX	18	-0.6400885	-1.6298076	0.012448133	0.028174859	1	6473	tags=72%, list=27%, signal=99%
GOBP_CELLULAR_RESPONSE_TO_REACTIVE_OXYGEN_SPECIES	136	-0.46836838	-1.6295224	0	0.028245568	1	5609	tags=33%, list=24%, signal=43%
GOBP_POSITIVE_REGULATION_OF_PHOSPHATIDYLINOSITOL_3_KINASE_SIGNALING	76	-0.5033392	-1.629493	0.0011614402	0.028224945	1	6661	tags=51%, list=28%, signal=71%
GOBP_STRIATED_MUSCLE_CELL_DIFFERENTIATION	265	-0.44564477	-1.6294017	0	0.028217385	1	5763	tags=39%, list=24%, signal=51%
GOBP_POSITIVE_REGULATION_OF_ORGANIC_ACID_TRANSPORT	44	-0.54328567	-1.6288463	0.009615385	0.028338507	1	5376	tags=39%, list=23%, signal=50%
GOBP_REGULATION_OF_LEUKOCYTE_MIGRATION	214	-0.4474212	-1.6287104	0	0.028348543	1	5910	tags=43%, list=25%, signal=57%
GOBP_RESPONSE_TO_INCREASED_OXYGEN_LEVELS	26	-0.59081864	-1.6282879	0.009358289	0.028448064	1	4831	tags=42%, list=20%, signal=53%
GOMF_LIPOPROTEIN_PARTICLE_RECEPTOR_ACTIVITY	18	-0.63660663	-1.6281372	0.016877636	0.028462663	1	2477	tags=44%, list=10%, signal=50%
GOBP_REGULATION_OF_BIOLOGICAL_PROCESS_INVOLVED_IN_SYMBIOTIC_INTERACTION	55	-0.52312297	-1.6281016	0.0024360537	0.028444288	1	5142	tags=36%, list=22%, signal=46%
GOBP_RESPONSE_TO_RETINOIC_ACID	109	-0.4816671	-1.6277874	0	0.028511658	1	4422	tags=37%, list=19%, signal=45%
GOBP_RESPONSE_TO_COLD	49	-0.53114676	-1.627661	0.004938272	0.028514387	1	6445	tags=53%, list=27%, signal=73%
GOBP_NEGATIVE_REGULATION_OF_CHONDROCYTE_DIFFERENTIATION	21	-0.6195338	-1.6272917	0.008086253	0.028595535	1	8014	tags=76%, list=34%, signal=115%
GOBP_POSITIVE_REGULATION_OF_COLLAGEN_METABOLIC_PROCESS	25	-0.59705466	-1.6271046	0.0053333333	0.028635617	1	6590	tags=68%, list=28%, signal=94%
GOMF_CARBOHYDRATE_BINDING	260	-0.44431967	-1.6269804	0	0.028647594	1	6580	tags=45%, list=28%, signal=62%
GOBP_POSITIVE_REGULATION_OF_SMALL_MOLECULE_METABOLIC_PROCESS	135	-0.46672824	-1.6264607	0	0.028784499	1	4030	tags=33%, list=17%, signal=39%
GOMF_OXIDOREDUCTASE_ACTIVITY_ACTING_ON_METAL_IONS	15	-0.6711047	-1.6263375	0.01396648	0.028798645	1	4602	tags=60%, list=19%, signal=74%
GOBP_CHOLESTEROL_STORAGE	19	-0.6383824	-1.6261661	0.016759777	0.02881037	1	5081	tags=47%, list=21%, signal=60%
GOMF_OXYGEN_BINDING	34	-0.5614525	-1.6260071	0.012515645	0.028826714	1	5601	tags=53%, list=24%, signal=69%
GOBP_RESPONSE_TO_ANGIOTENSIN	29	-0.57948846	-1.6255575	0.008985879	0.02894776	1	6818	tags=59%, list=29%, signal=82%
GOBP_TRANSEPITHELIAL_TRANSPORT	33	-0.57157224	-1.6248381	0.014175258	0.029153235	1	5749	tags=42%, list=24%, signal=56%
GOBP_BIOLOGICAL_PROCESS_INVOLVED_IN_INTERACTION_WITH_HOST	189	-0.4559823	-1.6245975	0	0.02918431	1	6870	tags=45%, list=29%, signal=63%
GOBP_APPENDAGE_MORPHOGENESIS	137	-0.47026515	-1.6244614	0.0010615712	0.029194377	1	5588	tags=43%, list=24%, signal=56%
GOBP_NEGATIVE_REGULATION_OF_CELL_ACTIVATION	212	-0.44917125	-1.6241614	0	0.02926339	1	5405	tags=39%, list=23%, signal=50%
GOBP_NEUTRAL_LIPID_CATABOLIC_PROCESS	39	-0.5418788	-1.6239389	0.0037313432	0.029307995	1	7348	tags=56%, list=31%, signal=82%
GOBP_NEUTRAL_LIPID_METABOLIC_PROCESS	126	-0.46415845	-1.6235229	0	0.029417107	1	6707	tags=42%, list=28%, signal=58%
GOMF_ALDO_KETO_REDUCTASE_NADP_ACTIVITY	29	-0.5788923	-1.6234059	0.009222661	0.029430272	1	4698	tags=41%, list=20%, signal=52%
GOBP_REGULATION_OF_MYELOID_CELL_DIFFERENTIATION	207	-0.4516518	-1.6233908	0	0.029404275	1	6228	tags=36%, list=26%, signal=49%
GOBP_REGULATION_OF_TRANSPORTER_ACTIVITY	282	-0.44029748	-1.6230541	0	0.02947848	1	4864	tags=35%, list=20%, signal=44%
GOBP_GAS_TRANSPORT	17	-0.6361639	-1.622945	0.0125	0.029474393	1	2597	tags=41%, list=11%, signal=46%
GOBP_STEM_CELL_PROLIFERATION	72	-0.49505594	-1.6228391	0.0023364485	0.02947591	1	4188	tags=35%, list=18%, signal=42%
GOBP_TISSUE_REGENERATION	70	-0.5055018	-1.6226442	0.0023121387	0.029526766	1	5056	tags=37%, list=21%, signal=47%
GOMF_LIPASE_ACTIVITY	126	-0.46935502	-1.6222491	0	0.029649783	1	6822	tags=48%, list=29%, signal=68%
GOMF_GDP_BINDING	71	-0.50282955	-1.6220297	0.0034722222	0.02971405	1	7512	tags=46%, list=32%, signal=68%
GOBP_SALIVARY_GLAND_DEVELOPMENT	36	-0.5569346	-1.621691	0.0113350125	0.029804513	1	4833	tags=53%, list=20%, signal=66%
GOBP_PROSTANOID_BIOSYNTHETIC_PROCESS	30	-0.57628727	-1.621183	0.009234829	0.029942643	1	2414	tags=30%, list=10%, signal=33%
GOBP_POSITIVE_REGULATION_OF_EPITHELIAL_CELL_APOPTOTIC_PROCESS	35	-0.5524297	-1.6205386	0.012594459	0.0301126	1	932	tags=26%, list=4%, signal=27%
GOBP_CELLULAR_ANION_HOMEOSTASIS	15	-0.66277725	-1.6201593	0.0125	0.030195648	1	2385	tags=40%, list=10%, signal=44%
GOBP_NEGATIVE_REGULATION_OF_STRIATED_MUSCLE_CELL_APOPTOTIC_PROCESS	26	-0.60179156	-1.6195487	0.010512483	0.030385448	1	5885	tags=50%, list=25%, signal=66%
GOBP_NEURON_PROJECTION_REGENERATION	57	-0.51229894	-1.6194968	0.006053269	0.030372348	1	5496	tags=44%, list=23%, signal=57%
GOBP_REGULATION_OF_METALLOPEPTIDASE_ACTIVITY	19	-0.6262358	-1.6194791	0.014084507	0.030349074	1	2425	tags=37%, list=10%, signal=41%
GOBP_POSITIVE_REGULATION_OF_LEUKOCYTE_CHEMOTAXIS	91	-0.48622343	-1.6190178	0.0022296545	0.030473413	1	5890	tags=45%, list=25%, signal=60%
GOBP_POSITIVE_REGULATION_OF_RECEPTOR_MEDIATED_ENDOCYTOSIS	54	-0.5231152	-1.6189436	0.002406739	0.030476104	1	6508	tags=56%, list=27%, signal=76%
GOBP_REGULATION_OF_MACROPHAGE_ACTIVATION	62	-0.50665796	-1.6189153	0.0023557127	0.030452834	1	3919	tags=35%, list=16%, signal=42%
GOBP_ADENYLATE_CYCLASE_ACTIVATING_G_PROTEIN_COUPLED_RECEPTOR_SIGNALING_PATHWAY	141	-0.46503338	-1.6185386	0	0.030569764	1	7765	tags=56%, list=33%, signal=83%
GOMF_PHOSPHATIDYLINOSITOL_3_5_BISPHOSPHATE_BINDING	28	-0.5751539	-1.6176233	0.018396847	0.030836709	1	4891	tags=39%, list=21%, signal=49%
GOBP_SPROUTING_ANGIOGENESIS	163	-0.45549035	-1.6174967	0	0.03084588	1	6264	tags=47%, list=26%, signal=64%
GOBP_CELLULAR_RESPONSE_TO_DEXAMETHASONE_STIMULUS	26	-0.58745885	-1.6170427	0.010796221	0.030955136	1	4422	tags=31%, list=19%, signal=38%
GOBP_CELLULAR_RESPONSE_TO_RETINOIC_ACID	67	-0.5006591	-1.6169347	0.003488372	0.03094826	1	4422	tags=39%, list=19%, signal=48%
GOBP_CAMERA_TYPE_EYE_DEVELOPMENT	308	-0.44117358	-1.6166133	0	0.031040384	1	6367	tags=42%, list=27%, signal=57%
GOBP_NEGATIVE_REGULATION_OF_EPITHELIAL_CELL_PROLIFERATION	149	-0.45511281	-1.6160635	0.0021436226	0.031195201	1	4652	tags=30%, list=20%, signal=37%
GOBP_NEGATIVE_REGULATION_OF_TRANSMEMBRANE_RECEPTOR_PROTEIN_SERINE_THREONINE_KINASE_SIGNALING_PATHWAY	129	-0.46492487	-1.6160449	0.0021574972	0.031169094	1	5925	tags=43%, list=25%, signal=56%
GOBP_EOSINOPHIL_MIGRATION	21	-0.604543	-1.6156255	0.015089164	0.03128765	1	6422	tags=67%, list=27%, signal=91%
GOBP_NEGATIVE_REGULATION_OF_LIPASE_ACTIVITY	17	-0.6394139	-1.615112	0.011049724	0.03145184	1	2383	tags=35%, list=10%, signal=39%
GOBP_REGULATION_OF_NEUROTRANSMITTER_TRANSPORT	98	-0.47968224	-1.6149427	0.0011160715	0.031482577	1	6507	tags=47%, list=27%, signal=64%
GOBP_ICOSANOID_METABOLIC_PROCESS	117	-0.4718542	-1.6149102	0	0.031464048	1	7340	tags=56%, list=31%, signal=81%
GOBP_CELLULAR_RESPONSE_TO_ALCOHOL	85	-0.4876843	-1.6147891	0.0022296545	0.03147569	1	5048	tags=34%, list=21%, signal=43%
GOBP_REGULATION_OF_SYSTEMIC_ARTERIAL_BLOOD_PRESSURE_BY_HORMONE	36	-0.5573426	-1.6144977	0.0062735258	0.03153973	1	6590	tags=58%, list=28%, signal=81%
GOMF_OXIDOREDUCTASE_ACTIVITY_ACTING_ON_THE_CH_NH2_GROUP_OF_DONORS_OXYGEN_AS_ACCEPTOR	16	-0.63748467	-1.614405	0.014641289	0.031535715	1	5796	tags=63%, list=24%, signal=83%
GOBP_REGULATION_OF_CELL_PROLIFERATION_INVOLVED_IN_KIDNEY_DEVELOPMENT	15	-0.6657147	-1.6139517	0.014104372	0.031651743	1	5219	tags=53%, list=22%, signal=68%
GOBP_CELLULAR_RESPONSE_TO_ZINC_ION	21	-0.61521447	-1.6139315	0.011235955	0.031626485	1	3712	tags=43%, list=16%, signal=51%
GOMF_ENDOPEPTIDASE_ACTIVITY	398	-0.43400797	-1.6138437	0	0.03162456	1	4919	tags=30%, list=21%, signal=37%
GOBP_REGULATION_OF_PLASMA_LIPOPROTEIN_PARTICLE_LEVELS	76	-0.49365437	-1.613656	0.0034843206	0.031659212	1	5081	tags=42%, list=21%, signal=53%
GOBP_PRIMARY_ALCOHOL_CATABOLIC_PROCESS	15	-0.6594269	-1.613566	0.0113154175	0.031653948	1	4664	tags=53%, list=20%, signal=66%
GOBP_PROXIMAL_DISTAL_PATTERN_FORMATION	33	-0.560239	-1.6134624	0.014102564	0.031657573	1	4814	tags=52%, list=20%, signal=65%
GOBP_EMBRYONIC_SKELETAL_SYSTEM_DEVELOPMENT	125	-0.46992156	-1.6134472	0.0021482278	0.031630255	1	6217	tags=46%, list=26%, signal=61%
GOBP_REGULATION_OF_METAL_ION_TRANSPORT	381	-0.43260166	-1.613314	0	0.031638272	1	6747	tags=48%, list=28%, signal=66%
GOBP_NEGATIVE_REGULATION_OF_ION_TRANSMEMBRANE_TRANSPORT	94	-0.48345155	-1.6130217	0.0034052213	0.031699333	1	4408	tags=32%, list=19%, signal=39%
GOBP_REGULATION_OF_DNA_TEMPLATED_TRANSCRIPTION_IN_RESPONSE_TO_STRESS	53	-0.5243918	-1.6129967	0.0036231885	0.03167312	1	4052	tags=30%, list=17%, signal=36%
GOBP_UTERUS_DEVELOPMENT	21	-0.62320334	-1.6127104	0.010781671	0.03171637	1	3837	tags=38%, list=16%, signal=45%
GOBP_MONONUCLEAR_CELL_MIGRATION	191	-0.4504005	-1.612559	0	0.03173853	1	6194	tags=46%, list=26%, signal=61%
GOCC_FICOLIN_1_RICH_GRANULE_LUMEN	123	-0.47110713	-1.6124529	0.0010952903	0.03174209	1	6648	tags=37%, list=28%, signal=51%
GOBP_MONOCARBOXYLIC_ACID_TRANSPORT	113	-0.47303563	-1.6122694	0	0.031766392	1	3140	tags=27%, list=13%, signal=31%
GOBP_GLUCOCORTICOID_METABOLIC_PROCESS	20	-0.63069904	-1.6122668	0.016597511	0.031732596	1	5185	tags=55%, list=22%, signal=70%
GOBP_MORPHOGENESIS_OF_EMBRYONIC_EPITHELIUM	148	-0.4570999	-1.6111547	0.0010683761	0.032130104	1	4835	tags=35%, list=20%, signal=44%
GOBP_SEMAPHORIN_PLEXIN_SIGNALING_PATHWAY_INVOLVED_IN_NEURON_PROJECTION_GUIDANCE	16	-0.65615994	-1.6111137	0.023160763	0.03211785	1	5180	tags=63%, list=22%, signal=80%
GOBP_STEROL_METABOLIC_PROCESS	150	-0.45694524	-1.6109718	0	0.032128617	1	6779	tags=45%, list=29%, signal=63%
GOBP_SIGNAL_TRANSDUCTION_IN_ABSENCE_OF_LIGAND	65	-0.4969567	-1.6104635	0.0059101656	0.032289993	1	6120	tags=43%, list=26%, signal=58%
GOBP_MYELOID_CELL_DIFFERENTIATION	391	-0.4358479	-1.6100913	0	0.03237458	1	6902	tags=39%, list=29%, signal=54%
GOBP_POSITIVE_REGULATION_OF_LIPID_BIOSYNTHETIC_PROCESS	80	-0.48937538	-1.609859	0.0011286682	0.032418806	1	5198	tags=36%, list=22%, signal=46%
GOBP_LEUKOCYTE_MIGRATION	374	-0.4347913	-1.6094471	0	0.032543343	1	5996	tags=43%, list=25%, signal=56%
GOBP_ACTIN_CYTOSKELETON_REORGANIZATION	108	-0.4704762	-1.6092856	0.0022099447	0.032574154	1	6411	tags=45%, list=27%, signal=62%
GOBP_REGULATION_OF_OLIGODENDROCYTE_DIFFERENTIATION	40	-0.5474522	-1.6092019	0.011764706	0.03257465	1	7339	tags=58%, list=31%, signal=83%
GOBP_NEGATIVE_REGULATION_OF_TRANSMEMBRANE_TRANSPORT	124	-0.46762	-1.6091057	0	0.032577265	1	4408	tags=31%, list=19%, signal=38%
GOBP_REGULATION_OF_STRIATED_MUSCLE_CONTRACTION	91	-0.47871804	-1.6090796	0	0.032549493	1	6507	tags=48%, list=27%, signal=66%
GOBP_EMBRYONIC_ORGAN_DEVELOPMENT	438	-0.43354818	-1.6090631	0	0.032519635	1	6332	tags=40%, list=27%, signal=54%
GOBP_POSITIVE_REGULATION_OF_HEART_RATE	25	-0.6078415	-1.6090498	0.008174387	0.032488767	1	4287	tags=44%, list=18%, signal=54%
GOBP_POSTSYNAPSE_ASSEMBLY	29	-0.5718073	-1.608994	0.014550265	0.032479562	1	6606	tags=59%, list=28%, signal=81%
GOBP_CENTRAL_NERVOUS_SYSTEM_NEURON_DEVELOPMENT	79	-0.49312487	-1.6088336	0.0023364485	0.032496355	1	6314	tags=44%, list=27%, signal=60%
GOBP_POSITIVE_REGULATION_OF_MACROPHAGE_DERIVED_FOAM_CELL_DIFFERENTIATION	19	-0.61294657	-1.608728	0.022222223	0.032495707	1	6757	tags=58%, list=28%, signal=81%
GOCC_PIGMENT_GRANULE	108	-0.47058132	-1.608534	0.0011111111	0.032541376	1	6737	tags=46%, list=28%, signal=64%
GOBP_MICROGLIAL_CELL_ACTIVATION	47	-0.5337138	-1.6085031	0.0037220845	0.032518174	1	3019	tags=36%, list=13%, signal=41%
GOBP_BONE_GROWTH	30	-0.5665604	-1.6082239	0.010217113	0.032590702	1	5827	tags=53%, list=25%, signal=71%
GOBP_EXCRETION	60	-0.5042652	-1.6080942	0.007151371	0.03259858	1	3984	tags=35%, list=17%, signal=42%
GOMF_KINASE_INHIBITOR_ACTIVITY	74	-0.49499092	-1.6080116	0.001183432	0.032597948	1	5173	tags=36%, list=22%, signal=46%
GOBP_GLYCEROLIPID_CATABOLIC_PROCESS	65	-0.5112904	-1.6077371	0.0011737089	0.032655116	1	7348	tags=51%, list=31%, signal=73%
GOMF_ASPARTIC_TYPE_PEPTIDASE_ACTIVITY	24	-0.6028849	-1.6070459	0.011920529	0.032898292	1	4919	tags=42%, list=21%, signal=52%
GOBP_OLEFINIC_COMPOUND_METABOLIC_PROCESS	151	-0.46007505	-1.606999	0.0010741139	0.032876994	1	5185	tags=41%, list=22%, signal=52%
GOBP_APICAL_JUNCTION_ASSEMBLY	72	-0.49591205	-1.6063544	0.0047281324	0.0330894	1	6124	tags=49%, list=26%, signal=65%
GOCC_COATED_VESICLE	286	-0.43554175	-1.6063536	0	0.03305621	1	6810	tags=33%, list=29%, signal=46%
GOBP_IMPORT_INTO_CELL	226	-0.44181004	-1.6062516	0	0.033055082	1	6380	tags=44%, list=27%, signal=59%
GOMF_ACTININ_BINDING	34	-0.55220795	-1.6060715	0.008860759	0.033095445	1	6870	tags=65%, list=29%, signal=91%
GOBP_MELANOCYTE_DIFFERENTIATION	26	-0.586899	-1.6060691	0.010403121	0.033065572	1	6661	tags=62%, list=28%, signal=85%
GOBP_OUTFLOW_TRACT_MORPHOGENESIS	79	-0.4903838	-1.6059583	0.0034482758	0.033074006	1	5267	tags=47%, list=22%, signal=60%
GOBP_PROTEIN_LOCALIZATION_TO_CELL_SURFACE	67	-0.48731947	-1.6058965	0.0046242774	0.033062242	1	6124	tags=40%, list=26%, signal=54%
GOBP_REGULATION_OF_MUSCLE_CONTRACTION	159	-0.45634738	-1.6057878	0.0010626992	0.033068452	1	6507	tags=47%, list=27%, signal=65%
GOBP_REGULATION_OF_EXCRETION	23	-0.60631	-1.6051711	0.01303781	0.03325692	1	3984	tags=39%, list=17%, signal=47%
GOBP_REGULATION_OF_HOMOTYPIC_CELL_CELL_ADHESION	35	-0.55654633	-1.6043378	0.0064350064	0.03354433	1	4974	tags=46%, list=21%, signal=58%
GOBP_GLIOGENESIS	285	-0.43565655	-1.6040722	0	0.033605054	1	6228	tags=43%, list=26%, signal=57%
GOMF_ABC_TYPE_TRANSPORTER_ACTIVITY	49	-0.5320316	-1.6039358	0.0037220845	0.033620212	1	4379	tags=33%, list=18%, signal=40%
GOBP_REGULATION_OF_APOPTOTIC_SIGNALING_PATHWAY	357	-0.43582737	-1.6036608	0	0.033676438	1	6823	tags=39%, list=29%, signal=54%
GOBP_POSITIVE_REGULATION_OF_CARTILAGE_DEVELOPMENT	31	-0.5617569	-1.6035371	0.009114583	0.033673655	1	6691	tags=68%, list=28%, signal=94%
GOBP_REGULATION_OF_KIDNEY_DEVELOPMENT	32	-0.55852085	-1.6033874	0.014230272	0.033687636	1	4372	tags=50%, list=18%, signal=61%
GOBP_LOCOMOTORY_BEHAVIOR	186	-0.45189378	-1.603075	0.0010604454	0.033758387	1	6310	tags=39%, list=27%, signal=53%
GOBP_BICARBONATE_TRANSPORT	28	-0.5711796	-1.6029696	0.010269577	0.033757586	1	8080	tags=64%, list=34%, signal=97%
GOBP_POSITIVE_REGULATION_OF_MACROPHAGE_MIGRATION	25	-0.5865077	-1.6021901	0.015852047	0.033992816	1	6116	tags=60%, list=26%, signal=81%
GOBP_ACUTE_INFLAMMATORY_RESPONSE	108	-0.47044408	-1.6020918	0	0.034001205	1	5460	tags=43%, list=23%, signal=55%
GOBP_REGULATION_OF_OSSIFICATION	112	-0.46924075	-1.6019249	0.0010869565	0.034025338	1	5931	tags=44%, list=25%, signal=58%
GOBP_REGULATION_OF_VASCULAR_ENDOTHELIAL_GROWTH_FACTOR_RECEPTOR_SIGNALING_PATHWAY	29	-0.5667579	-1.6019007	0.0114068445	0.033998128	1	4484	tags=45%, list=19%, signal=55%
GOBP_POSITIVE_REGULATION_OF_TRANSPORTER_ACTIVITY	115	-0.46922013	-1.6018924	0.0011111111	0.033967823	1	4864	tags=34%, list=20%, signal=42%
GOBP_NEGATIVE_REGULATION_OF_EPITHELIAL_CELL_MIGRATION	96	-0.47812822	-1.6014744	0	0.034079514	1	4538	tags=35%, list=19%, signal=44%
GOBP_ACTIVATION_OF_ADENYLATE_CYCLASE_ACTIVITY	28	-0.57767254	-1.6013871	0.01171875	0.034088805	1	4101	tags=43%, list=17%, signal=52%
GOMF_G_PROTEIN_ACTIVITY	38	-0.5363742	-1.6009234	0.007751938	0.034259472	1	7519	tags=58%, list=32%, signal=85%
GOBP_POSITIVE_REGULATION_OF_CHONDROCYTE_DIFFERENTIATION	19	-0.6224634	-1.6007516	0.023154847	0.03428838	1	7794	tags=84%, list=33%, signal=125%
GOBP_REGULATION_OF_FIBROBLAST_MIGRATION	35	-0.54984725	-1.600481	0.010204081	0.034340084	1	5153	tags=34%, list=22%, signal=44%
GOBP_POSITIVE_REGULATION_OF_CELL_DEVELOPMENT	293	-0.43797407	-1.600442	0	0.034325216	1	6905	tags=43%, list=29%, signal=60%
GOMF_AMYLOID_BETA_BINDING	84	-0.48862693	-1.6002798	0	0.034337457	1	6339	tags=51%, list=27%, signal=70%
GOBP_POSTSYNAPTIC_SPECIALIZATION_ASSEMBLY	20	-0.60863966	-1.600224	0.011111111	0.03433398	1	7818	tags=70%, list=33%, signal=104%
GOBP_NEGATIVE_REGULATION_OF_TRANSFORMING_GROWTH_FACTOR_BETA_RECEPTOR_SIGNALING_PATHWAY	79	-0.4836538	-1.6001529	0	0.03432326	1	5925	tags=39%, list=25%, signal=52%
GOBP_VASCULAR_ASSOCIATED_SMOOTH_MUSCLE_CELL_MIGRATION	33	-0.55463713	-1.5998956	0.01029601	0.034382965	1	4252	tags=48%, list=18%, signal=59%
GOBP_PLATELET_AGGREGATION	70	-0.49084717	-1.5995296	0.006849315	0.034503523	1	6212	tags=44%, list=26%, signal=60%
GOBP_SYNCYTIUM_FORMATION	60	-0.50716704	-1.5993273	0.0012091899	0.034549367	1	6143	tags=48%, list=26%, signal=65%
GOBP_CELLULAR_MONOVALENT_INORGANIC_CATION_HOMEOSTASIS	104	-0.47048286	-1.599192	0	0.034552928	1	6852	tags=42%, list=29%, signal=59%
GOMF_ION_GATED_CHANNEL_ACTIVITY	41	-0.52602416	-1.5991806	0.013959391	0.034521464	1	5569	tags=56%, list=23%, signal=73%
GOBP_NEGATIVE_REGULATION_OF_LIPID_BIOSYNTHETIC_PROCESS	58	-0.5160194	-1.5990267	0.005854801	0.034546636	1	5449	tags=41%, list=23%, signal=54%
GOBP_REGULATION_OF_MAP_KINASE_ACTIVITY	184	-0.4474218	-1.5989717	0	0.034534775	1	6019	tags=39%, list=25%, signal=52%
GOBP_MUSCLE_ADAPTATION	102	-0.4727931	-1.59889	0.001109878	0.034530167	1	4538	tags=31%, list=19%, signal=39%
GOCC_CELL_CELL_JUNCTION	484	-0.43081596	-1.598764	0	0.034551263	1	6661	tags=45%, list=28%, signal=61%
GOBP_TRIGLYCERIDE_BIOSYNTHETIC_PROCESS	40	-0.53136116	-1.5986784	0.013463892	0.03455789	1	5081	tags=35%, list=21%, signal=44%
GOBP_EOSINOPHIL_CHEMOTAXIS	17	-0.62879485	-1.5986444	0.019662922	0.0345389	1	3921	tags=53%, list=16%, signal=63%
GOBP_UNSATURATED_FATTY_ACID_METABOLIC_PROCESS	110	-0.46875325	-1.5985719	0.0010928962	0.034531184	1	5357	tags=42%, list=23%, signal=54%
GOBP_POSITIVE_REGULATION_OF_EXTRACELLULAR_MATRIX_ORGANIZATION	27	-0.5770261	-1.5984764	0.011857707	0.034536768	1	5993	tags=52%, list=25%, signal=69%
GOBP_BLOOD_VESSEL_REMODELING	43	-0.5261471	-1.5984519	0.0064102565	0.0345097	1	6654	tags=63%, list=28%, signal=87%
GOBP_NEUROMUSCULAR_PROCESS	143	-0.45533308	-1.5981627	0	0.03458567	1	6466	tags=43%, list=27%, signal=58%
GOBP_POSITIVE_REGULATION_OF_STEROID_METABOLIC_PROCESS	31	-0.5603978	-1.5980369	0.009043927	0.03459118	1	4727	tags=45%, list=20%, signal=56%
GOBP_POSTSYNAPTIC_SPECIALIZATION_ORGANIZATION	33	-0.5521704	-1.5978483	0.0099502485	0.03462317	1	6606	tags=48%, list=28%, signal=67%
GOBP_SENSORY_SYSTEM_DEVELOPMENT	364	-0.4281296	-1.5977755	0	0.034620494	1	6367	tags=41%, list=27%, signal=55%
GOBP_MANGANESE_ION_TRANSPORT	15	-0.65995765	-1.5974387	0.01977401	0.034724392	1	2511	tags=33%, list=11%, signal=37%
GOBP_POSITIVE_REGULATION_OF_VASCULAR_ENDOTHELIAL_CELL_PROLIFERATION	22	-0.6076848	-1.5971707	0.017356476	0.034790646	1	2348	tags=32%, list=10%, signal=35%
GOBP_MODULATION_BY_HOST_OF_VIRAL_PROCESS	32	-0.568357	-1.5967282	0.0065445025	0.034937896	1	6116	tags=47%, list=26%, signal=63%
GOBP_POSITIVE_REGULATION_OF_ENDOCYTOSIS	97	-0.4749256	-1.5967228	0.0022148394	0.03490456	1	4724	tags=37%, list=20%, signal=46%
GOBP_POSITIVE_REGULATION_OF_CELL_JUNCTION_ASSEMBLY	104	-0.46341527	-1.5966264	0.0021645022	0.034915786	1	6905	tags=51%, list=29%, signal=72%
GOMF_PHOSPHATIDYLINOSITOL_BISPHOSPHATE_BINDING	106	-0.47503087	-1.595446	0.0010928962	0.035308074	1	6849	tags=49%, list=29%, signal=69%
GOBP_HYALURONAN_METABOLIC_PROCESS	27	-0.58079284	-1.595402	0.024547804	0.035289627	1	5436	tags=41%, list=23%, signal=53%
GOBP_NEURON_PROJECTION_GUIDANCE	232	-0.4420477	-1.5953417	0	0.035270195	1	6885	tags=50%, list=29%, signal=69%
GOCC_ENDOPLASMIC_RETICULUM_GOLGI_INTERMEDIATE_COMPARTMENT_MEMBRANE	75	-0.49308547	-1.5952115	0	0.03528003	1	8406	tags=55%, list=35%, signal=84%
GOMF_GLUTATHIONE_TRANSFERASE_ACTIVITY	24	-0.5917381	-1.5951884	0.022164276	0.03525765	1	6672	tags=63%, list=28%, signal=87%
GOBP_REGULATION_OF_PEPTIDYL_SERINE_PHOSPHORYLATION	131	-0.4586395	-1.5950586	0.0032119914	0.0352705	1	3582	tags=26%, list=15%, signal=30%
GOBP_POSITIVE_REGULATION_OF_SYNAPTIC_TRANSMISSION	155	-0.45402527	-1.5948994	0.002118644	0.035298392	1	6014	tags=43%, list=25%, signal=57%
GOBP_CELLULAR_RESPONSE_TO_PEPTIDE_HORMONE_STIMULUS	284	-0.43048587	-1.5948524	0	0.035282068	1	6902	tags=38%, list=29%, signal=53%
GOBP_OSTEOBLAST_PROLIFERATION	32	-0.56570524	-1.5946078	0.0025510204	0.035351027	1	6308	tags=59%, list=27%, signal=81%
GOBP_ALCOHOL_METABOLIC_PROCESS	350	-0.4319211	-1.5945369	0	0.03533864	1	6139	tags=39%, list=26%, signal=52%
GOBP_POSITIVE_REGULATION_OF_ORGAN_GROWTH	48	-0.5149571	-1.594405	0.0072115385	0.03535136	1	4538	tags=38%, list=19%, signal=46%
GOBP_LYMPH_VESSEL_DEVELOPMENT	29	-0.57580835	-1.5939095	0.016109046	0.035511144	1	6749	tags=59%, list=28%, signal=82%
GOBP_RESPONSE_TO_CHOLESTEROL	26	-0.5875675	-1.5938706	0.006476684	0.035489675	1	1692	tags=27%, list=7%, signal=29%
GOBP_NEGATIVE_REGULATION_OF_BIOMINERALIZATION	26	-0.5712	-1.5937653	0.013227513	0.03550211	1	6580	tags=58%, list=28%, signal=80%
GOBP_SECOND_MESSENGER_MEDIATED_SIGNALING	291	-0.4328869	-1.5936637	0	0.03550263	1	4498	tags=33%, list=19%, signal=40%
GOBP_REGULATION_OF_SYNAPTIC_PLASTICITY	192	-0.44649416	-1.5934019	0	0.03555399	1	6686	tags=48%, list=28%, signal=67%
GOBP_CELLULAR_DEFENSE_RESPONSE	53	-0.50916344	-1.5931133	0.007168459	0.035635125	1	5202	tags=45%, list=22%, signal=58%
GOBP_REGULATION_OF_LIPID_CATABOLIC_PROCESS	59	-0.49228877	-1.5924159	0.0046893316	0.035878167	1	2608	tags=24%, list=11%, signal=27%
GOBP_MATING_BEHAVIOR	17	-0.63913715	-1.5921732	0.015320335	0.03593682	1	3427	tags=35%, list=14%, signal=41%
GOBP_NEGATIVE_REGULATION_OF_INTRINSIC_APOPTOTIC_SIGNALING_PATHWAY	97	-0.47415763	-1.591955	0.0011061947	0.035988655	1	6710	tags=44%, list=28%, signal=62%
GOBP_CELLULAR_HORMONE_METABOLIC_PROCESS	132	-0.46168533	-1.5916761	0.0010718113	0.03607792	1	4866	tags=40%, list=20%, signal=50%
GOBP_RESPONSE_TO_TESTOSTERONE	39	-0.5373902	-1.5916629	0.0074626864	0.036050152	1	8509	tags=56%, list=36%, signal=88%
GOCC_CELL_CELL_CONTACT_ZONE	69	-0.49424952	-1.5910842	0.005793743	0.036229305	1	6847	tags=52%, list=29%, signal=73%
GOCC_MEMBRANE_MICRODOMAIN	323	-0.43058228	-1.5907465	0	0.03632893	1	6706	tags=49%, list=28%, signal=67%
GOBP_MACROPHAGE_MIGRATION	54	-0.52117884	-1.5907444	0.00968523	0.03629508	1	2990	tags=33%, list=13%, signal=38%
GOBP_ACTIVATION_OF_PHOSPHOLIPASE_C_ACTIVITY	29	-0.5616679	-1.590379	0.0116731515	0.03641316	1	4230	tags=52%, list=18%, signal=63%
GOMF_CYTOKINE_RECEPTOR_BINDING	240	-0.44026923	-1.5902809	0	0.03641874	1	5152	tags=35%, list=22%, signal=44%
GOBP_KETONE_BIOSYNTHETIC_PROCESS	41	-0.5333184	-1.5897281	0.008684863	0.03662624	1	4006	tags=32%, list=17%, signal=38%
GOBP_FIBROBLAST_MIGRATION	47	-0.52569324	-1.589693	0.004878049	0.03660605	1	6027	tags=38%, list=25%, signal=51%
GOBP_HEART_MORPHOGENESIS	246	-0.4333029	-1.5894927	0	0.036657646	1	5267	tags=38%, list=22%, signal=48%
GOBP_RESPONSE_TO_FUNGUS	54	-0.5139541	-1.5890119	0.009673519	0.036808413	1	7887	tags=61%, list=33%, signal=91%
GOMF_GLUTATHIONE_PEROXIDASE_ACTIVITY	20	-0.60488045	-1.5887084	0.01650619	0.03689794	1	6914	tags=75%, list=29%, signal=106%
GOBP_NEGATIVE_REGULATION_OF_OSTEOCLAST_DIFFERENTIATION	29	-0.5710626	-1.5886102	0.014360313	0.036896143	1	6150	tags=59%, list=26%, signal=79%
GOBP_NEGATIVE_REGULATION_OF_TUMOR_NECROSIS_FACTOR_SUPERFAMILY_CYTOKINE_PRODUCTION	74	-0.48443028	-1.5885342	0.008018328	0.036889464	1	5691	tags=49%, list=24%, signal=64%
GOBP_AMINOGLYCAN_BIOSYNTHETIC_PROCESS	79	-0.48328954	-1.5885197	0.0022675737	0.036856376	1	6582	tags=43%, list=28%, signal=59%
GOBP_SYNAPSE_ORGANIZATION	413	-0.43148836	-1.5884707	0	0.036836047	1	6905	tags=47%, list=29%, signal=65%
GOBP_VASCULAR_ASSOCIATED_SMOOTH_MUSCLE_CONTRACTION	24	-0.59349406	-1.5882332	0.014864865	0.036890987	1	6290	tags=58%, list=26%, signal=79%
GOBP_ORGANIC_HYDROXY_COMPOUND_TRANSPORT	274	-0.43580014	-1.5878907	0	0.036993627	1	6307	tags=41%, list=27%, signal=55%
GOCC_CLATHRIN_COATED_VESICLE_MEMBRANE	106	-0.46849048	-1.587831	0.0021857924	0.03698101	1	6706	tags=41%, list=28%, signal=56%
GOBP_HEART_VALVE_DEVELOPMENT	65	-0.5003614	-1.5878073	0.007017544	0.036952898	1	6550	tags=48%, list=28%, signal=66%
GOBP_SECONDARY_ALCOHOL_METABOLIC_PROCESS	144	-0.45401335	-1.587466	0	0.03707259	1	6779	tags=44%, list=29%, signal=61%
GOBP_FIBROBLAST_GROWTH_FACTOR_RECEPTOR_SIGNALING_PATHWAY	79	-0.48485637	-1.5874288	0.006880734	0.03705416	1	3453	tags=34%, list=15%, signal=40%
GOMF_HYDROLASE_ACTIVITY_ACTING_ON_CARBON_NITROGEN_BUT_NOT_PEPTIDE_BONDS_IN_CYCLIC_AMIDES	15	-0.6533789	-1.5873201	0.018181818	0.037066806	1	5089	tags=60%, list=21%, signal=76%
GOBP_RESPONSE_TO_ACTIVITY	63	-0.49887645	-1.5872239	0.00817757	0.03706592	1	5147	tags=37%, list=22%, signal=46%
GOBP_CELL_DIFFERENTIATION_INVOLVED_IN_EMBRYONIC_PLACENTA_DEVELOPMENT	25	-0.58163446	-1.5868956	0.013157895	0.03717347	1	328	tags=16%, list=1%, signal=16%
GOMF_SCAFFOLD_PROTEIN_BINDING	66	-0.48638213	-1.5868734	0.010404624	0.037150167	1	4853	tags=39%, list=20%, signal=49%
GOBP_REGULATION_OF_HAIR_FOLLICLE_DEVELOPMENT	19	-0.6212835	-1.5865349	0.017980637	0.037238065	1	3822	tags=37%, list=16%, signal=44%
GOBP_NEGATIVE_REGULATION_OF_LIPID_LOCALIZATION	54	-0.516971	-1.5861963	0.002415459	0.037351992	1	4528	tags=35%, list=19%, signal=43%
GOBP_NEGATIVE_REGULATION_OF_CELL_MATRIX_ADHESION	35	-0.5436213	-1.586177	0.010484928	0.037326638	1	5720	tags=43%, list=24%, signal=56%
GOBP_CARDIAC_CHAMBER_MORPHOGENESIS	123	-0.4613423	-1.5861464	0	0.037309036	1	5267	tags=44%, list=22%, signal=56%
GOBP_REGULATION_OF_LIPID_METABOLIC_PROCESS	327	-0.43009543	-1.5860785	0	0.037304956	1	5198	tags=32%, list=22%, signal=41%
GOBP_REGULATION_OF_ALCOHOL_BIOSYNTHETIC_PROCESS	50	-0.51416636	-1.5859301	0.008663367	0.037324008	1	5185	tags=40%, list=22%, signal=51%
GOBP_POSITIVE_REGULATION_OF_ANIMAL_ORGAN_MORPHOGENESIS	34	-0.54771155	-1.5857308	0.0076824585	0.037358344	1	3808	tags=44%, list=16%, signal=52%
GOBP_REGULATION_OF_LIPID_STORAGE	50	-0.5110422	-1.5856202	0.013597033	0.037368726	1	5081	tags=36%, list=21%, signal=46%
GOBP_NEUROPEPTIDE_SIGNALING_PATHWAY	95	-0.4696384	-1.5853379	0.0011135858	0.037455708	1	3686	tags=31%, list=16%, signal=36%
GOBP_EMBRYONIC_DIGIT_MORPHOGENESIS	56	-0.5031649	-1.5849798	0.004895961	0.037551202	1	6802	tags=54%, list=29%, signal=75%
GOBP_REGULATION_OF_CELLULAR_RESPONSE_TO_VASCULAR_ENDOTHELIAL_GROWTH_FACTOR_STIMULUS	27	-0.5727562	-1.5848894	0.018324608	0.037546962	1	6541	tags=63%, list=28%, signal=87%
GOBP_CELL_DIFFERENTIATION_INVOLVED_IN_METANEPHROS_DEVELOPMENT	24	-0.58915484	-1.5847855	0.017127799	0.03755511	1	6120	tags=71%, list=26%, signal=95%
GOBP_RELEASE_OF_SEQUESTERED_CALCIUM_ION_INTO_CYTOSOL_BY_ENDOPLASMIC_RETICULUM	34	-0.55183375	-1.5847049	0.01164295	0.037553728	1	6232	tags=53%, list=26%, signal=72%
GOBP_EAR_MORPHOGENESIS	117	-0.46011338	-1.5846242	0	0.037552387	1	3690	tags=29%, list=16%, signal=34%
GOBP_GLOMERULAR_EPITHELIUM_DEVELOPMENT	26	-0.5784164	-1.5846096	0.021390375	0.037522346	1	5676	tags=62%, list=24%, signal=81%
GOCC_CLATHRIN_COATED_PIT	69	-0.4829662	-1.5845555	0.009478673	0.037519094	1	5773	tags=42%, list=24%, signal=55%
GOBP_ACTIN_FILAMENT_BASED_MOVEMENT	128	-0.45555398	-1.584286	0.0010845987	0.037588276	1	3859	tags=33%, list=16%, signal=39%
GOBP_POSITIVE_REGULATION_OF_NITRIC_OXIDE_METABOLIC_PROCESS	43	-0.5272229	-1.5842726	0.008443909	0.0375564	1	4369	tags=44%, list=18%, signal=54%
GOBP_MESENCHYMAL_TO_EPITHELIAL_TRANSITION	20	-0.609222	-1.5842253	0.014064698	0.037539784	1	6120	tags=60%, list=26%, signal=81%
GOBP_POSITIVE_REGULATION_OF_LEUKOCYTE_MIGRATION	138	-0.45121685	-1.5836278	0.0010718113	0.037781753	1	6436	tags=47%, list=27%, signal=64%
GOBP_REGULATION_OF_FATTY_ACID_TRANSPORT	33	-0.54869145	-1.5835893	0.010335918	0.03776306	1	3691	tags=33%, list=16%, signal=39%
GOBP_SECONDARY_METABOLIC_PROCESS	56	-0.5003759	-1.5835208	0.008433735	0.037749138	1	6084	tags=46%, list=26%, signal=62%
GOBP_REGULATION_OF_AMINO_ACID_TRANSPORT	39	-0.5286682	-1.5835181	0.008663367	0.037714407	1	2880	tags=31%, list=12%, signal=35%
GOBP_REGULATION_OF_PEPTIDASE_ACTIVITY	420	-0.4266637	-1.583455	0	0.03770246	1	5776	tags=33%, list=24%, signal=43%
GOCC_VOLTAGE_GATED_SODIUM_CHANNEL_COMPLEX	17	-0.6321345	-1.5830747	0.023743017	0.03782115	1	3311	tags=53%, list=14%, signal=61%
GOBP_DNA_DAMAGE_RESPONSE_SIGNAL_TRANSDUCTION_BY_P53_CLASS_MEDIATOR_RESULTING_IN_CELL_CYCLE_ARREST	18	-0.61834395	-1.5829681	0.015736766	0.03782421	1	1938	tags=28%, list=8%, signal=30%
GOBP_APOPTOTIC_DNA_FRAGMENTATION	17	-0.6352529	-1.58296	0.026760563	0.037795193	1	1718	tags=24%, list=7%, signal=25%
GOBP_POSITIVE_REGULATION_OF_MUSCLE_CELL_DIFFERENTIATION	62	-0.49593088	-1.5827454	0.005966587	0.03784075	1	5231	tags=34%, list=22%, signal=43%
GOBP_NEUROTRANSMITTER_REUPTAKE	35	-0.5484593	-1.5825291	0.015364917	0.0378833	1	6307	tags=54%, list=27%, signal=74%
GOBP_PROTEIN_CATABOLIC_PROCESS_IN_THE_VACUOLE	23	-0.58923495	-1.5824842	0.018567638	0.037871283	1	6743	tags=57%, list=28%, signal=79%
GOBP_CELL_DEATH_IN_RESPONSE_TO_HYDROGEN_PEROXIDE	26	-0.5732488	-1.5823953	0.023684211	0.03787334	1	5609	tags=42%, list=24%, signal=55%
GOBP_STEROL_BIOSYNTHETIC_PROCESS	64	-0.4941449	-1.5821371	0.005882353	0.03794597	1	4763	tags=31%, list=20%, signal=39%
GOMF_SODIUM_CHANNEL_ACTIVITY	45	-0.5191188	-1.5820286	0.00990099	0.037960183	1	6563	tags=62%, list=28%, signal=86%
GOCC_GABA_ERGIC_SYNAPSE	69	-0.4925456	-1.5819608	0.006984866	0.03795662	1	6870	tags=48%, list=29%, signal=67%
GOBP_ECTODERM_DEVELOPMENT	22	-0.5897871	-1.5819405	0.017333332	0.037933327	1	3670	tags=27%, list=15%, signal=32%
GOBP_NEGATIVE_REGULATION_OF_CYSTEINE_TYPE_ENDOPEPTIDASE_ACTIVITY	77	-0.48445174	-1.581606	0.0046674446	0.038036518	1	6360	tags=38%, list=27%, signal=51%
GOBP_NEURAL_TUBE_DEVELOPMENT	152	-0.44788864	-1.5815848	0.0010752688	0.038011353	1	4786	tags=31%, list=20%, signal=38%
GOMF_INTRACELLULAR_CALCIUM_ACTIVATED_CHLORIDE_CHANNEL_ACTIVITY	17	-0.63268465	-1.5814202	0.012693935	0.0380488	1	5569	tags=76%, list=23%, signal=100%
GOBP_POSITIVE_REGULATION_OF_ANION_TRANSPORT	48	-0.52178735	-1.580985	0.010909091	0.03817302	1	3691	tags=27%, list=16%, signal=32%
GOBP_MONOCYTE_DIFFERENTIATION	36	-0.5376952	-1.5808935	0.012690355	0.038173884	1	6818	tags=53%, list=29%, signal=74%
GOMF_MONOOXYGENASE_ACTIVITY	98	-0.47091788	-1.5807875	0.0022222223	0.038188655	1	5046	tags=42%, list=21%, signal=53%
GOBP_REGULATION_OF_ANION_TRANSMEMBRANE_TRANSPORT	25	-0.5757178	-1.5807385	0.017287234	0.038168125	1	5040	tags=48%, list=21%, signal=61%
GOBP_AXON_DEVELOPMENT	468	-0.4285623	-1.5803131	0	0.038321637	1	6241	tags=40%, list=26%, signal=53%
GOBP_SMAD_PROTEIN_SIGNAL_TRANSDUCTION	79	-0.4880575	-1.5802226	0.0045871558	0.038318675	1	5219	tags=42%, list=22%, signal=53%
GOMF_IRON_ION_BINDING	145	-0.45103726	-1.5801178	0.0010695187	0.038338885	1	5923	tags=42%, list=25%, signal=56%
GOBP_ASSOCIATIVE_LEARNING	79	-0.48527247	-1.5799035	0.004576659	0.038387805	1	6244	tags=49%, list=26%, signal=67%
GOBP_TEMPERATURE_HOMEOSTASIS	173	-0.44165778	-1.5793314	0	0.038592577	1	4410	tags=29%, list=19%, signal=36%
GOBP_REGULATION_OF_OSTEOBLAST_PROLIFERATION	26	-0.56396323	-1.5791963	0.018518519	0.038616177	1	6308	tags=62%, list=27%, signal=84%
GOBP_POSITIVE_REGULATION_OF_HORMONE_SECRETION	115	-0.46254897	-1.5790654	0.0021762785	0.03862216	1	3752	tags=30%, list=16%, signal=36%
GOBP_PRIMARY_ALCOHOL_METABOLIC_PROCESS	102	-0.4711705	-1.5787505	0.0011210763	0.03871693	1	5185	tags=41%, list=22%, signal=52%
GOBP_PROTEIN_NITROSYLATION	16	-0.6458421	-1.5785141	0.023054754	0.038778335	1	2699	tags=31%, list=11%, signal=35%
GOBP_MUSCLE_CELL_DEVELOPMENT	171	-0.44413245	-1.5778631	0	0.039027087	1	6886	tags=47%, list=29%, signal=66%
GOBP_REGULATION_OF_CELL_MIGRATION_INVOLVED_IN_SPROUTING_ANGIOGENESIS	64	-0.4972051	-1.5776187	0.004651163	0.039091706	1	4203	tags=34%, list=18%, signal=42%
GOBP_CARDIAC_CHAMBER_DEVELOPMENT	164	-0.44275284	-1.5768064	0	0.039420582	1	5267	tags=39%, list=22%, signal=50%
GOBP_REGULATION_OF_CELL_DEVELOPMENT	485	-0.42368764	-1.5767636	0	0.039402865	1	6371	tags=39%, list=27%, signal=52%
GOBP_APOPTOTIC_CELL_CLEARANCE	51	-0.50681186	-1.5764261	0.0119904075	0.03951848	1	4451	tags=41%, list=19%, signal=51%
GOBP_RESPONSE_TO_OXIDATIVE_STRESS	421	-0.4269426	-1.5762582	0	0.039557625	1	6507	tags=37%, list=27%, signal=49%
GOBP_URETER_DEVELOPMENT	18	-0.6233354	-1.576092	0.017906336	0.0396004	1	5219	tags=50%, list=22%, signal=64%
GOCC_LAMELLIPODIUM_MEMBRANE	22	-0.58959454	-1.5760387	0.013531799	0.039591737	1	4833	tags=50%, list=20%, signal=63%
GOBP_POSITIVE_REGULATION_OF_GLYCOLYTIC_PROCESS	19	-0.61038554	-1.5759851	0.0151306745	0.03958582	1	6818	tags=68%, list=29%, signal=96%
GOBP_COPULATION	20	-0.60922706	-1.5758469	0.021097047	0.039611056	1	3554	tags=40%, list=15%, signal=47%
GOBP_HUMORAL_IMMUNE_RESPONSE_MEDIATED_BY_CIRCULATING_IMMUNOGLOBULIN	50	-0.50511104	-1.5756159	0.008433735	0.039677385	1	4501	tags=46%, list=19%, signal=57%
GOBP_NEGATIVE_REGULATION_OF_OXIDOREDUCTASE_ACTIVITY	30	-0.5508853	-1.5755985	0.019582245	0.03964857	1	1681	tags=27%, list=7%, signal=29%
GOBP_RETINOIC_ACID_METABOLIC_PROCESS	34	-0.5437555	-1.5753491	0.015345269	0.0397285	1	5930	tags=65%, list=25%, signal=86%
GOBP_SKELETAL_MUSCLE_ORGAN_DEVELOPMENT	160	-0.44555643	-1.5748162	0	0.039917786	1	4012	tags=27%, list=17%, signal=32%
GOBP_REGULATION_OF_CELL_MORPHOGENESIS	303	-0.42839992	-1.5738263	0	0.04030569	1	6148	tags=38%, list=26%, signal=51%
GOBP_REGULATION_OF_PROTEIN_DEPOLYMERIZATION	86	-0.46970993	-1.5734595	0.00461361	0.040431302	1	6020	tags=40%, list=25%, signal=53%
GOBP_REGULATION_OF_ACTIN_CYTOSKELETON_REORGANIZATION	39	-0.52770454	-1.5732014	0.013871375	0.04049393	1	6411	tags=54%, list=27%, signal=74%
GOBP_SIGNAL_RELEASE	440	-0.42278963	-1.5731838	0	0.04046548	1	6546	tags=42%, list=28%, signal=57%
GOBP_CELL_KILLING	171	-0.44285035	-1.5728191	0.0010493179	0.04058328	1	4276	tags=32%, list=18%, signal=38%
GOMF_NEUROPEPTIDE_BINDING	25	-0.57546306	-1.5726478	0.02387268	0.040608324	1	4360	tags=40%, list=18%, signal=49%
GOMF_OXIDOREDUCTASE_ACTIVITY_ACTING_ON_NAD_P_H	87	-0.4738008	-1.5726136	0.0022547913	0.040587075	1	6409	tags=36%, list=27%, signal=49%
GOBP_ANION_HOMEOSTASIS	36	-0.53463346	-1.5725605	0.017721519	0.040573116	1	3405	tags=31%, list=14%, signal=36%
GOMF_PHOSPHATIDYLINOSITOL_4_5_BISPHOSPHATE_BINDING	82	-0.47463888	-1.5710788	0.006904488	0.04119099	1	6810	tags=50%, list=29%, signal=70%
GOBP_POSITIVE_REGULATION_OF_AXONOGENESIS	77	-0.47178602	-1.5706887	0.007990868	0.041311402	1	6721	tags=44%, list=28%, signal=61%
GOBP_ENDOCARDIAL_CUSHION_DEVELOPMENT	49	-0.5070761	-1.5706358	0.008641975	0.04130317	1	6550	tags=61%, list=28%, signal=84%
GOMF_MODIFIED_AMINO_ACID_TRANSMEMBRANE_TRANSPORTER_ACTIVITY	23	-0.5852244	-1.5706202	0.02027027	0.04126968	1	3603	tags=30%, list=15%, signal=36%
GOBP_REGULATION_OF_TOLERANCE_INDUCTION	20	-0.6035037	-1.5705853	0.030344827	0.041251566	1	3919	tags=30%, list=16%, signal=36%
GOBP_NEGATIVE_REGULATION_OF_INTRACELLULAR_TRANSPORT	57	-0.5005939	-1.5695103	0.008235294	0.041702274	1	4441	tags=28%, list=19%, signal=34%
GOBP_EMBRYONIC_APPENDAGE_MORPHOGENESIS	115	-0.45776683	-1.569406	0.0032715376	0.04172524	1	5588	tags=40%, list=24%, signal=52%
GOBP_REGULATION_OF_EXOSOMAL_SECRETION	19	-0.61677337	-1.5688437	0.02086231	0.04194793	1	4335	tags=37%, list=18%, signal=45%
GOBP_CELL_ADHESION_MOLECULE_PRODUCTION	19	-0.610897	-1.5686888	0.016483517	0.04197336	1	3656	tags=47%, list=15%, signal=56%
GOBP_REGULATION_OF_MACROPHAGE_MIGRATION	41	-0.5271769	-1.5685354	0.014981274	0.04201127	1	6116	tags=51%, list=26%, signal=69%
GOBP_POSITIVE_REGULATION_OF_OSSIFICATION	50	-0.5111854	-1.5684987	0.013317191	0.041989926	1	5329	tags=44%, list=22%, signal=57%
GOBP_REGULATION_OF_CATION_TRANSMEMBRANE_TRANSPORT	334	-0.4279705	-1.567771	0	0.042277884	1	6534	tags=44%, list=27%, signal=60%
GOBP_MUSCLE_TISSUE_DEVELOPMENT	383	-0.42348048	-1.5673051	0	0.042430967	1	5260	tags=35%, list=22%, signal=45%
GOBP_POSITIVE_REGULATION_OF_SMALL_GTPASE_MEDIATED_SIGNAL_TRANSDUCTION	70	-0.48336	-1.5670516	0.0059101656	0.042499654	1	6100	tags=41%, list=26%, signal=56%
GOBP_POSITIVE_REGULATION_OF_NEURON_PROJECTION_DEVELOPMENT	146	-0.4461529	-1.5657623	0.0010718113	0.04303709	1	7013	tags=48%, list=29%, signal=68%
GOBP_NEGATIVE_REGULATION_OF_OSTEOBLAST_DIFFERENTIATION	47	-0.51163244	-1.5656482	0.01092233	0.043048043	1	3922	tags=40%, list=16%, signal=48%
GOBP_GLYCOLIPID_CATABOLIC_PROCESS	15	-0.6478977	-1.5654627	0.023448275	0.043076828	1	6743	tags=67%, list=28%, signal=93%
GOCC_ACTIN_FILAMENT	109	-0.45660576	-1.5651453	0.004474273	0.04317779	1	6234	tags=46%, list=26%, signal=62%
GOBP_AMYLOID_FIBRIL_FORMATION	31	-0.5531607	-1.5647705	0.011764706	0.04334178	1	6109	tags=48%, list=26%, signal=65%
GOBP_TIGHT_JUNCTION_ORGANIZATION	77	-0.47449183	-1.5647383	0.0034285714	0.043322135	1	6014	tags=48%, list=25%, signal=64%
GOBP_REGULATION_OF_CATION_CHANNEL_ACTIVITY	167	-0.4382424	-1.564737	0	0.04328562	1	6458	tags=47%, list=27%, signal=64%
GOBP_NEGATIVE_REGULATION_BY_HOST_OF_VIRAL_PROCESS	15	-0.6485102	-1.564463	0.020497805	0.04336742	1	4090	tags=47%, list=17%, signal=56%
GOBP_GLUTAMATE_SECRETION	24	-0.5710157	-1.5643152	0.024489796	0.043403734	1	4303	tags=42%, list=18%, signal=51%
GOBP_OSTEOBLAST_DEVELOPMENT	18	-0.6214265	-1.5641849	0.016973127	0.043432813	1	6902	tags=67%, list=29%, signal=94%
GOBP_POSITIVE_REGULATION_OF_OSTEOCLAST_DIFFERENTIATION	23	-0.57761323	-1.5641203	0.024967149	0.043425616	1	2525	tags=30%, list=11%, signal=34%
GOBP_SECONDARY_METABOLITE_BIOSYNTHETIC_PROCESS	24	-0.58638906	-1.5638312	0.022636484	0.043515865	1	6084	tags=46%, list=26%, signal=62%
GOBP_NEGATIVE_REGULATION_OF_PEPTIDE_SECRETION	37	-0.5336271	-1.5622423	0.00877193	0.0441677	1	4408	tags=41%, list=19%, signal=50%
GOBP_UNSATURATED_FATTY_ACID_BIOSYNTHETIC_PROCESS	49	-0.5066795	-1.5619407	0.008526187	0.044268593	1	6392	tags=47%, list=27%, signal=64%
GOBP_RESPONSE_TO_ACID_CHEMICAL	124	-0.45279977	-1.5619383	0.0021645022	0.044232387	1	4039	tags=27%, list=17%, signal=32%
GOBP_ICOSANOID_BIOSYNTHETIC_PROCESS	55	-0.48905906	-1.5619013	0.009673519	0.044213917	1	4006	tags=35%, list=17%, signal=41%
GOBP_PRESYNAPSE_ORGANIZATION	51	-0.49472106	-1.5616896	0.014150944	0.04427489	1	6592	tags=49%, list=28%, signal=68%
GOBP_REGULATION_OF_FATTY_ACID_BIOSYNTHETIC_PROCESS	44	-0.5107381	-1.5616661	0.013664597	0.04424581	1	2414	tags=25%, list=10%, signal=28%
GOBP_TUMOR_NECROSIS_FACTOR_SUPERFAMILY_CYTOKINE_PRODUCTION	179	-0.43409058	-1.5616132	0	0.044227332	1	6804	tags=44%, list=29%, signal=61%
GOBP_PERIPHERAL_NERVOUS_SYSTEM_DEVELOPMENT	78	-0.4742677	-1.5613022	0.0022962112	0.044323307	1	6573	tags=45%, list=28%, signal=62%
GOBP_REGULATION_OF_HYDROGEN_PEROXIDE_METABOLIC_PROCESS	18	-0.61456907	-1.561297	0.021008404	0.044289008	1	2565	tags=33%, list=11%, signal=37%
GOBP_NEGATIVE_REGULATION_OF_REGULATED_SECRETORY_PATHWAY	24	-0.5717482	-1.5604078	0.018518519	0.044672012	1	6866	tags=50%, list=29%, signal=70%
GOBP_SIGNALING_RECEPTOR_LIGAND_PRECURSOR_PROCESSING	35	-0.53898335	-1.5601896	0.014084507	0.04473315	1	3208	tags=37%, list=13%, signal=43%
GOBP_POSITIVE_REGULATION_OF_CATION_CHANNEL_ACTIVITY	69	-0.47877523	-1.5598527	0.004634994	0.04484404	1	4864	tags=35%, list=20%, signal=44%
GOBP_INOSITOL_LIPID_MEDIATED_SIGNALING	173	-0.43566212	-1.5596976	0	0.044875093	1	6892	tags=43%, list=29%, signal=61%
GOBP_PROTEIN_KINASE_C_SIGNALING	30	-0.5579793	-1.559435	0.019762846	0.04496306	1	4252	tags=40%, list=18%, signal=49%
GOBP_MUSCLE_CELL_APOPTOTIC_PROCESS	77	-0.47163972	-1.5593138	0.0022909509	0.044980817	1	6222	tags=42%, list=26%, signal=56%
GOBP_RESPONSE_TO_LEUKEMIA_INHIBITORY_FACTOR	99	-0.4567949	-1.5588735	0.0045610033	0.045171764	1	3844	tags=28%, list=16%, signal=34%
GOBP_NEGATIVE_REGULATION_OF_NUCLEOTIDE_METABOLIC_PROCESS	21	-0.5998579	-1.5588338	0.01958042	0.04515182	1	1571	tags=33%, list=7%, signal=36%
GOBP_POSITIVE_REGULATION_OF_LIPID_CATABOLIC_PROCESS	27	-0.5687645	-1.5586599	0.014905149	0.045213897	1	2550	tags=30%, list=11%, signal=33%
GOBP_NEGATIVE_REGULATION_OF_PROTEIN_MATURATION	25	-0.56925684	-1.5583872	0.019946808	0.045293316	1	2766	tags=28%, list=12%, signal=32%
GOBP_INNATE_IMMUNE_RESPONSE_ACTIVATING_SIGNAL_TRANSDUCTION	27	-0.56247115	-1.5583491	0.021592442	0.045277648	1	4949	tags=48%, list=21%, signal=61%
GOBP_REGULATION_OF_CALCIUM_ION_TRANSMEMBRANE_TRANSPORT	146	-0.44679517	-1.5582312	0	0.045299504	1	6613	tags=44%, list=28%, signal=60%
GOBP_NOTCH_SIGNALING_PATHWAY	175	-0.43533555	-1.5579587	0	0.045389142	1	8089	tags=48%, list=34%, signal=72%
GOBP_NON_CANONICAL_WNT_SIGNALING_PATHWAY	72	-0.4789585	-1.5579517	0.00461361	0.045355212	1	5996	tags=44%, list=25%, signal=59%
GOBP_CHEMOKINE_PRODUCTION	95	-0.46328637	-1.5577781	0.004347826	0.045418527	1	6436	tags=45%, list=27%, signal=62%
GOCC_LAMELLIPODIUM	200	-0.4394055	-1.557777	0	0.045381173	1	6755	tags=45%, list=28%, signal=62%
GOBP_SEQUESTERING_OF_TRIGLYCERIDE	17	-0.6258682	-1.55763	0.016925247	0.045414023	1	3474	tags=41%, list=15%, signal=48%
GOBP_CELLULAR_RESPONSE_TO_CARBOHYDRATE_STIMULUS	143	-0.44379014	-1.5576007	0	0.04539146	1	6310	tags=34%, list=27%, signal=46%
GOMF_OPSONIN_BINDING	16	-0.6326351	-1.557311	0.022284122	0.045495175	1	4288	tags=50%, list=18%, signal=61%
GOMF_ELECTRON_TRANSFER_ACTIVITY	121	-0.45500594	-1.5567766	0.0010940919	0.045695588	1	6492	tags=35%, list=27%, signal=48%
GOBP_LONG_TERM_SYNAPTIC_POTENTIATION	93	-0.46391016	-1.5565487	0.0045045046	0.045772217	1	6014	tags=44%, list=25%, signal=59%
GOBP_STEROID_HORMONE_SECRETION	20	-0.6019613	-1.556522	0.039130434	0.045748603	1	3176	tags=40%, list=13%, signal=46%
GOBP_NEGATIVE_REGULATION_OF_ION_TRANSMEMBRANE_TRANSPORTER_ACTIVITY	73	-0.47976014	-1.5560604	0.0058275056	0.0459258	1	4408	tags=32%, list=19%, signal=39%
GOBP_NEGATIVE_REGULATION_OF_INTRACELLULAR_PROTEIN_TRANSPORT	42	-0.52563995	-1.555288	0.011002445	0.04624832	1	4441	tags=29%, list=19%, signal=35%
GOBP_PEPTIDYL_TYROSINE_MODIFICATION	366	-0.4237442	-1.5551608	0	0.046272524	1	5231	tags=34%, list=22%, signal=42%
GOBP_POSITIVE_REGULATION_OF_CALCIUM_ION_TRANSMEMBRANE_TRANSPORT	70	-0.48275605	-1.5549552	0.007075472	0.04632076	1	7060	tags=53%, list=30%, signal=75%
GOCC_I_BAND	135	-0.44683558	-1.554325	0.0010752688	0.046615347	1	6398	tags=44%, list=27%, signal=60%
GOBP_VASCULAR_ENDOTHELIAL_CELL_PROLIFERATION	38	-0.5297446	-1.5542684	0.026184538	0.046611704	1	3474	tags=34%, list=15%, signal=40%
GOBP_REGULATION_OF_REACTIVE_OXYGEN_SPECIES_METABOLIC_PROCESS	139	-0.44580224	-1.5542368	0.0010834236	0.04658831	1	6460	tags=41%, list=27%, signal=56%
GOBP_GLIAL_CELL_DEVELOPMENT	114	-0.45035884	-1.5534614	0	0.046925705	1	4473	tags=34%, list=19%, signal=42%
GOBP_APPENDAGE_DEVELOPMENT	170	-0.43492687	-1.5534612	0.0031055901	0.046887547	1	6823	tags=48%, list=29%, signal=66%
GOBP_POSITIVE_REGULATION_OF_INTERLEUKIN_8_PRODUCTION	62	-0.4896811	-1.5529466	0.0070921984	0.04708811	1	5740	tags=40%, list=24%, signal=53%
GOBP_VACUOLAR_ACIDIFICATION	24	-0.57696104	-1.552822	0.02035278	0.04709945	1	6852	tags=50%, list=29%, signal=70%
GOMF_PHOSPHOLIPASE_ACTIVITY	105	-0.4581209	-1.5521567	0	0.04738	1	6822	tags=47%, list=29%, signal=65%
GOBP_MORPHOGENESIS_OF_AN_EPITHELIAL_BUD	15	-0.64304155	-1.5521414	0.021489972	0.047350153	1	4021	tags=60%, list=17%, signal=72%
GOBP_NEGATIVE_REGULATION_OF_PROTEIN_LOCALIZATION	192	-0.43286043	-1.5519862	0	0.047394507	1	5800	tags=33%, list=24%, signal=43%
GOBP_NEGATIVE_REGULATION_OF_SYNAPTIC_TRANSMISSION	70	-0.47308916	-1.5519761	0.0070422534	0.047360428	1	4099	tags=34%, list=17%, signal=41%
GOBP_CELLULAR_RESPONSE_TO_FLUID_SHEAR_STRESS	20	-0.5958461	-1.5518848	0.029494382	0.04736125	1	4052	tags=35%, list=17%, signal=42%
GOBP_NEGATIVE_REGULATION_OF_CELL_MIGRATION_INVOLVED_IN_SPROUTING_ANGIOGENESIS	33	-0.5396465	-1.5517002	0.012919896	0.047406327	1	4538	tags=36%, list=19%, signal=45%
GOBP_REGULATION_OF_ANATOMICAL_STRUCTURE_SIZE	473	-0.41432303	-1.5515798	0	0.0474284	1	6597	tags=40%, list=28%, signal=55%
GOBP_PHOSPHOLIPID_CATABOLIC_PROCESS	51	-0.49427232	-1.5512211	0.013513514	0.04754463	1	5882	tags=45%, list=25%, signal=60%
GOBP_ENDOTHELIAL_CELL_APOPTOTIC_PROCESS	66	-0.4854165	-1.5509616	0.010650887	0.047628507	1	5895	tags=50%, list=25%, signal=66%
GOBP_NEUTROPHIL_HOMEOSTASIS	16	-0.62354064	-1.5509146	0.014245015	0.047613036	1	3204	tags=38%, list=13%, signal=43%
GOBP_AMINO_ACID_TRANSPORT	143	-0.4408419	-1.550712	0.0010787486	0.047675453	1	2451	tags=23%, list=10%, signal=26%
GOMF_FIBROBLAST_GROWTH_FACTOR_BINDING	23	-0.5758285	-1.5501003	0.022191402	0.047920708	1	3741	tags=39%, list=16%, signal=46%
GOBP_NEGATIVE_REGULATION_OF_INTERFERON_GAMMA_PRODUCTION	41	-0.5193641	-1.5496356	0.0175	0.048107903	1	5458	tags=46%, list=23%, signal=60%
GOBP_NEGATIVE_CHEMOTAXIS	47	-0.5102539	-1.5494653	0.013253012	0.048147835	1	6709	tags=60%, list=28%, signal=83%
GOBP_CELL_CELL_JUNCTION_MAINTENANCE	18	-0.62318546	-1.5493805	0.022222223	0.04815484	1	6234	tags=61%, list=26%, signal=83%
GOBP_FEMALE_GAMETE_GENERATION	151	-0.43727922	-1.54863	0.0031880978	0.048487544	1	4493	tags=30%, list=19%, signal=37%
GOBP_REGULATION_OF_ENDOCYTOSIS	205	-0.4328746	-1.5479603	0	0.048780944	1	6606	tags=42%, list=28%, signal=58%
GOBP_SKIN_EPIDERMIS_DEVELOPMENT	90	-0.4634124	-1.5477934	0.007945516	0.048828617	1	4814	tags=36%, list=20%, signal=44%
GOBP_REGULATION_OF_STEROID_HORMONE_SECRETION	16	-0.6321567	-1.5477548	0.020689655	0.048813988	1	3176	tags=44%, list=13%, signal=50%
GOBP_MIDDLE_EAR_MORPHOGENESIS	20	-0.60100603	-1.5471917	0.022757698	0.049038038	1	2677	tags=45%, list=11%, signal=51%
GOMF_METALLOEXOPEPTIDASE_ACTIVITY	72	-0.4802921	-1.5469917	0.0068104425	0.049092993	1	2967	tags=28%, list=12%, signal=32%
GOBP_NEGATIVE_REGULATION_OF_MITOCHONDRION_ORGANIZATION	46	-0.51005876	-1.5469862	0.016990291	0.049055498	1	6316	tags=50%, list=27%, signal=68%
GOBP_NEGATIVE_REGULATION_OF_BONE_REMODELING	15	-0.6361534	-1.5468314	0.034965035	0.04908267	1	4486	tags=47%, list=19%, signal=57%
GOBP_REGULATION_OF_MICROTUBULE_DEPOLYMERIZATION	31	-0.540278	-1.5467296	0.027595269	0.049096353	1	5423	tags=35%, list=23%, signal=46%
GOBP_OXIDATIVE_DEMETHYLATION	19	-0.60901	-1.5465087	0.016853932	0.049161192	1	1271	tags=21%, list=5%, signal=22%
GOBP_REGULATION_OF_CELL_MORPHOGENESIS_INVOLVED_IN_DIFFERENTIATION	96	-0.45968863	-1.5463498	0.0022753128	0.04921332	1	6017	tags=35%, list=25%, signal=47%
GOBP_NEGATIVE_REGULATION_OF_LIPID_STORAGE	21	-0.5784277	-1.5461661	0.027777778	0.049262915	1	4286	tags=43%, list=18%, signal=52%

## Sheet: C6 - Oncogenic signature
NAME	SIZE	ES	NES	NOM.p.val	FDR.q.val	FWER.p.val	RANK.AT.MAX	LEADING.EDGE
CAHOY_ASTROGLIAL	98	-0.63137054	-2.125125	0	0	0	4584	tags=54%, list=19%, signal=67%
BMI1_DN.V1_UP	145	-0.6030732	-2.1156406	0	0	0	6787	tags=67%, list=29%, signal=93%
ESC_V6.5_UP_EARLY.V1_DN	157	-0.5923621	-2.0933852	0	0	0	4835	tags=54%, list=20%, signal=67%
BMI1_DN_MEL18_DN.V1_UP	142	-0.59480846	-2.0593112	0	0	0	6787	tags=63%, list=29%, signal=88%
MEL18_DN.V1_UP	141	-0.59339637	-2.0564528	0	0	0	6864	tags=68%, list=29%, signal=95%
STK33_NOMO_UP	285	-0.5477795	-2.0083	0	0	0	5722	tags=46%, list=24%, signal=60%
ATF2_UP.V1_DN	178	-0.56018895	-2.0025594	0	0	0	5353	tags=48%, list=23%, signal=61%
CAHOY_ASTROCYTIC	97	-0.5827818	-1.968961	0	0	0	5773	tags=57%, list=24%, signal=75%
EGFR_UP.V1_UP	192	-0.54523724	-1.960163	0	0	0	5578	tags=47%, list=23%, signal=61%
PRC2_EZH2_UP.V1_UP	187	-0.5455287	-1.9479152	0	0	0	5261	tags=47%, list=22%, signal=60%
P53_DN.V1_UP	191	-0.5410916	-1.9463013	0	0	0	4111	tags=39%, list=17%, signal=46%
RPS14_DN.V1_UP	187	-0.53905326	-1.9293774	0	0.00017189473	0.002	5202	tags=48%, list=22%, signal=60%
RELA_DN.V1_UP	142	-0.54592395	-1.9094027	0	0.00015867206	0.002	4191	tags=39%, list=18%, signal=48%
ATF2_S_UP.V1_DN	182	-0.53383267	-1.8996412	0	0.00014733835	0.002	5238	tags=47%, list=22%, signal=60%
KRAS.50_UP.V1_DN	45	-0.6131777	-1.8761007	0	0.00020529976	0.003	3427	tags=44%, list=14%, signal=52%
ESC_J1_UP_LATE.V1_UP	178	-0.5282015	-1.874208	0	0.00019246852	0.003	5795	tags=56%, list=24%, signal=74%
BMI1_DN_MEL18_DN.V1_DN	143	-0.52467084	-1.8550708	0.0010638298	0.00024197571	0.004	4584	tags=37%, list=19%, signal=46%
ALK_DN.V1_UP	128	-0.53106654	-1.8369558	0	0.0002847055	0.005	4971	tags=45%, list=21%, signal=56%
STK33_UP	281	-0.5011361	-1.8328079	0	0.00026972097	0.005	6035	tags=44%, list=25%, signal=58%
MEK_UP.V1_UP	195	-0.50497735	-1.827767	0	0.00025623493	0.005	5670	tags=48%, list=24%, signal=63%
CSR_LATE_UP.V1_DN	146	-0.52013206	-1.8266855	0	0.0002938417	0.006	6661	tags=48%, list=28%, signal=66%
HINATA_NFKB_IMMU_INF	15	-0.7582785	-1.8072435	0.0013812155	0.00028048526	0.006	617	tags=40%, list=3%, signal=41%
TGFB_UP.V1_UP	186	-0.503788	-1.7990075	0	0.00031325073	0.007	6243	tags=49%, list=26%, signal=66%
KRAS.PROSTATE_UP.V1_DN	135	-0.5134384	-1.7984959	0	0.00030019862	0.007	4660	tags=41%, list=20%, signal=51%
LEF1_UP.V1_UP	188	-0.507234	-1.7977655	0	0.00028819067	0.007	5902	tags=53%, list=25%, signal=69%
PTEN_DN.V2_UP	130	-0.51832384	-1.796817	0	0.00027710642	0.007	5365	tags=48%, list=23%, signal=61%
ATM_DN.V1_DN	137	-0.5116276	-1.796751	0	0.0002668432	0.007	5254	tags=41%, list=22%, signal=52%
ERBB2_UP.V1_UP	190	-0.49566746	-1.7784661	0	0.00033075942	0.009	6621	tags=48%, list=28%, signal=66%
CORDENONSI_YAP_CONSERVED_SIGNATURE	58	-0.5703893	-1.7687411	0.0011668612	0.000355216	0.01	3204	tags=45%, list=13%, signal=52%
KRAS.LUNG.BREAST_UP.V1_UP	129	-0.5111684	-1.7649311	0	0.00037824136	0.011	3920	tags=39%, list=16%, signal=46%
RAPA_EARLY_UP.V1_UP	157	-0.50156087	-1.764289	0	0.00039978122	0.012	5769	tags=43%, list=24%, signal=57%
AKT_UP_MTOR_DN.V1_UP	174	-0.4970832	-1.763449	0	0.0004188853	0.013	6836	tags=46%, list=29%, signal=64%
RAF_UP.V1_DN	191	-0.495091	-1.7581762	0	0.0004377069	0.014	5665	tags=42%, list=24%, signal=55%
E2F1_UP.V1_DN	186	-0.48792848	-1.7395415	0	0.0006689047	0.021	4850	tags=35%, list=20%, signal=44%
CYCLIN_D1_KE_.V1_DN	185	-0.48877767	-1.7379175	0	0.0006796782	0.022	2637	tags=25%, list=11%, signal=28%
AKT_UP.V1_UP	166	-0.48366618	-1.7269868	0	0.00086048327	0.029	5843	tags=42%, list=25%, signal=55%
IL2_UP.V1_UP	183	-0.48874605	-1.7269104	0	0.000837227	0.029	4107	tags=37%, list=17%, signal=44%
MEL18_DN.V1_DN	144	-0.48807338	-1.7142885	0	0.0009780879	0.035	6083	tags=49%, list=26%, signal=65%
KRAS.600_UP.V1_DN	258	-0.46851352	-1.7133272	0	0.00095300877	0.035	5338	tags=43%, list=22%, signal=55%
NOTCH_DN.V1_DN	170	-0.48105592	-1.7017328	0	0.0011646512	0.044	6232	tags=49%, list=26%, signal=66%
CRX_DN.V1_DN	128	-0.48481226	-1.6865503	0.0010787486	0.0013664018	0.053	6051	tags=50%, list=25%, signal=67%
MYC_UP.V1_DN	164	-0.47251856	-1.6783184	0	0.0015324407	0.061	5767	tags=36%, list=24%, signal=47%
KRAS.BREAST_UP.V1_UP	122	-0.4824825	-1.6752267	0	0.0015684126	0.064	4001	tags=38%, list=17%, signal=45%
KRAS.DF.V1_UP	190	-0.46838692	-1.6711345	0	0.0016496584	0.069	5916	tags=40%, list=25%, signal=53%
KRAS.LUNG_UP.V1_DN	132	-0.47763914	-1.6641895	0	0.0017059202	0.073	5230	tags=42%, list=22%, signal=54%
RELA_DN.V1_DN	129	-0.48322207	-1.6621075	0.0010660981	0.001736679	0.076	5282	tags=43%, list=22%, signal=55%
KRAS.300_UP.V1_DN	130	-0.47654513	-1.658212	0	0.0018109077	0.081	5277	tags=44%, list=22%, signal=56%
RAF_UP.V1_UP	192	-0.45876682	-1.6513749	0	0.0019237681	0.088	6856	tags=52%, list=29%, signal=72%
BMI1_DN.V1_DN	134	-0.4701952	-1.6492293	0.0032432433	0.0019481936	0.091	5638	tags=42%, list=24%, signal=54%
P53_DN.V1_DN	191	-0.45501557	-1.644436	0	0.0019514416	0.093	6839	tags=50%, list=29%, signal=70%
HOXA9_DN.V1_UP	191	-0.45673278	-1.6428375	0.0010438414	0.0019131781	0.093	6877	tags=45%, list=29%, signal=63%
IL15_UP.V1_UP	183	-0.46150988	-1.639559	0	0.0019361603	0.096	5803	tags=40%, list=24%, signal=52%
CSR_EARLY_UP.V1_UP	152	-0.46714723	-1.6336912	0	0.002115841	0.105	5979	tags=32%, list=25%, signal=43%
KRAS.KIDNEY_UP.V1_DN	124	-0.47043565	-1.6301578	0.0010928962	0.0022295392	0.112	5324	tags=40%, list=22%, signal=51%
STK33_SKM_UP	276	-0.44552898	-1.6256648	0	0.002264651	0.116	6085	tags=40%, list=26%, signal=53%
KRAS.600_UP.V1_UP	262	-0.44256675	-1.612031	0	0.0029087458	0.15	5286	tags=43%, list=22%, signal=54%
MTOR_UP.V1_DN	182	-0.4473682	-1.6062363	0	0.0031469178	0.164	6228	tags=40%, list=26%, signal=54%
NFE2L2.V2	429	-0.43310836	-1.6005656	0	0.0035049354	0.182	6679	tags=44%, list=28%, signal=60%
WNT_UP.V1_UP	171	-0.4505548	-1.5985926	0	0.0035343037	0.186	5937	tags=43%, list=25%, signal=57%
P53_DN.V2_UP	142	-0.45746955	-1.5921257	0.0010729614	0.0038207206	0.202	4342	tags=36%, list=18%, signal=44%
IL15_UP.V1_DN	174	-0.4442312	-1.5846038	0	0.004030453	0.215	6278	tags=44%, list=26%, signal=60%
ESC_V6.5_UP_LATE.V1_UP	178	-0.44709808	-1.5843167	0.0020920502	0.003965446	0.215	5782	tags=44%, list=24%, signal=58%
KRAS.50_UP.V1_UP	48	-0.5199306	-1.580483	0.007290401	0.0040491335	0.222	5076	tags=52%, list=21%, signal=66%
IL21_UP.V1_UP	176	-0.44359985	-1.5796938	0	0.0040506856	0.224	4774	tags=36%, list=20%, signal=44%
CYCLIN_D1_UP.V1_UP	180	-0.44446966	-1.5790294	0	0.0040046466	0.225	6882	tags=43%, list=29%, signal=60%
CYCLIN_D1_KE_.V1_UP	186	-0.4384565	-1.5753078	0	0.0042565176	0.238	5181	tags=31%, list=22%, signal=39%
KRAS.300_UP.V1_UP	135	-0.4578831	-1.5752574	0	0.0041929875	0.238	5138	tags=43%, list=22%, signal=54%
RB_P130_DN.V1_DN	134	-0.45107844	-1.5746005	0.0010741139	0.0041313255	0.238	4483	tags=25%, list=19%, signal=31%
PTEN_DN.V1_UP	172	-0.44308186	-1.5683379	0	0.004296945	0.246	6242	tags=47%, list=26%, signal=63%
AKT_UP.V1_DN	183	-0.43654412	-1.5559468	0	0.005153873	0.289	4863	tags=34%, list=20%, signal=43%
ESC_J1_UP_LATE.V1_DN	167	-0.43941984	-1.5555569	0.0010559662	0.005110675	0.29	3884	tags=26%, list=16%, signal=31%
ESC_J1_UP_EARLY.V1_UP	171	-0.43308708	-1.5509908	0	0.005297963	0.304	6354	tags=39%, list=27%, signal=53%
KRAS.600.LUNG.BREAST_UP.V1_UP	259	-0.42512426	-1.5449219	0	0.005636422	0.327	3920	tags=33%, list=16%, signal=39%
P53_DN.V2_DN	137	-0.4394096	-1.5384722	0.0010810811	0.006137781	0.353	5990	tags=39%, list=25%, signal=52%
KRAS.LUNG_UP.V1_UP	133	-0.44297078	-1.5366186	0.0010604454	0.0063045556	0.364	4148	tags=32%, list=17%, signal=39%
KRAS.KIDNEY_UP.V1_UP	140	-0.43904153	-1.5308822	0.0021367522	0.0066849114	0.385	6041	tags=48%, list=25%, signal=64%
TBK1.DF_UP	286	-0.4133629	-1.5262911	0	0.006976255	0.403	6894	tags=42%, list=29%, signal=59%
MTOR_UP.V1_UP	168	-0.42843455	-1.5262665	0.0010570824	0.006900303	0.403	4040	tags=24%, list=17%, signal=29%
SNF5_DN.V1_DN	155	-0.42792007	-1.5178446	0.0021551724	0.007814268	0.449	5842	tags=47%, list=25%, signal=62%
KRAS.LUNG.BREAST_UP.V1_DN	132	-0.4330006	-1.5070566	0.004282655	0.00907613	0.504	4743	tags=34%, list=20%, signal=42%
JAK2_DN.V1_UP	170	-0.42124966	-1.5070126	0.0031088083	0.0089640785	0.504	4795	tags=37%, list=20%, signal=46%
ESC_J1_UP_EARLY.V1_DN	171	-0.42508832	-1.4964081	0.0042643924	0.010461296	0.556	3780	tags=25%, list=16%, signal=30%
ESC_V6.5_UP_LATE.V1_DN	177	-0.41896877	-1.4937103	0.0020920502	0.010585661	0.566	3946	tags=28%, list=17%, signal=33%
RAPA_EARLY_UP.V1_DN	179	-0.4160969	-1.4871219	0.0010504202	0.011497669	0.609	4833	tags=30%, list=20%, signal=37%
LEF1_UP.V1_DN	185	-0.41277608	-1.4822979	0.0010416667	0.012244307	0.636	4098	tags=28%, list=17%, signal=34%
CTIP_DN.V1_DN	124	-0.42052191	-1.4685403	0.010695187	0.014705726	0.709	4403	tags=35%, list=19%, signal=42%
PTEN_DN.V2_DN	139	-0.42097208	-1.4682802	0.0053304904	0.014572974	0.711	4166	tags=31%, list=18%, signal=37%
ATF2_S_UP.V1_UP	187	-0.40962616	-1.4674375	0.0020920502	0.0146198785	0.716	3621	tags=26%, list=15%, signal=31%
KRAS.600.LUNG.BREAST_UP.V1_DN	272	-0.4002531	-1.4660796	0.00101833	0.0146663785	0.72	5263	tags=36%, list=22%, signal=46%
BCAT_BILD_ET_AL_UP	44	-0.48567092	-1.46045	0.038647342	0.015507281	0.745	5656	tags=39%, list=24%, signal=51%
PRC2_SUZ12_UP.V1_UP	176	-0.4111042	-1.457942	0.004140787	0.01591977	0.759	6537	tags=44%, list=27%, signal=60%
PGF_UP.V1_DN	184	-0.40824237	-1.456909	0.0010526315	0.015940167	0.76	6005	tags=42%, list=25%, signal=56%
LTE2_UP.V1_UP	187	-0.4037864	-1.4469519	0.004219409	0.018103465	0.808	6890	tags=40%, list=29%, signal=56%
JNK_DN.V1_UP	178	-0.40831453	-1.4398193	0.0031088083	0.019666974	0.837	4006	tags=30%, list=17%, signal=36%
RB_DN.V1_DN	122	-0.417743	-1.4365242	0.008888889	0.020366266	0.852	4808	tags=32%, list=20%, signal=40%
BCAT_GDS748_UP	46	-0.4740246	-1.4293507	0.040050063	0.022038296	0.886	4060	tags=41%, list=17%, signal=50%
IL21_UP.V1_DN	169	-0.40050492	-1.4288063	0.0074468087	0.022024881	0.888	6466	tags=46%, list=27%, signal=62%
PTEN_DN.V1_DN	176	-0.4043742	-1.427746	0.004210526	0.022118062	0.892	6689	tags=45%, list=28%, signal=63%
CAMP_UP.V1_DN	199	-0.39200822	-1.4262476	0.007306889	0.022494717	0.898	6228	tags=36%, list=26%, signal=49%
PKCA_DN.V1_DN	150	-0.40403584	-1.4250395	0.009533898	0.022623368	0.899	5820	tags=37%, list=24%, signal=48%
PDGF_UP.V1_DN	126	-0.41082653	-1.422424	0.008705114	0.02303906	0.909	5293	tags=34%, list=22%, signal=44%
ALK_DN.V1_DN	131	-0.40737748	-1.4178009	0.009677419	0.024350688	0.921	5129	tags=34%, list=22%, signal=44%
ATM_DN.V1_UP	136	-0.4049689	-1.4173055	0.014254386	0.02426436	0.922	3560	tags=28%, list=15%, signal=33%
CRX_NRL_DN.V1_DN	120	-0.40803155	-1.410392	0.019438446	0.026051251	0.933	4499	tags=31%, list=19%, signal=38%
LTE2_UP.V1_DN	195	-0.3925462	-1.408859	0.0062176166	0.026178004	0.935	4851	tags=26%, list=20%, signal=33%
PDGF_UP.V1_UP	146	-0.39806798	-1.3992339	0.013844515	0.029203547	0.953	6839	tags=35%, list=29%, signal=49%
AKT_UP_MTOR_DN.V1_DN	180	-0.3898193	-1.3989325	0.006295908	0.02900762	0.953	5928	tags=36%, list=25%, signal=47%
PRC1_BMI_UP.V1_UP	174	-0.3924662	-1.3969381	0.01459854	0.029593982	0.962	6164	tags=40%, list=26%, signal=54%
WNT_UP.V1_DN	166	-0.3965339	-1.3960255	0.012738854	0.029751819	0.966	5142	tags=29%, list=22%, signal=37%
TGFB_UP.V1_DN	186	-0.38925326	-1.3957098	0.0031088083	0.029556487	0.966	6727	tags=39%, list=28%, signal=54%
PKCA_DN.V1_UP	149	-0.39464766	-1.39218	0.012738854	0.030419843	0.968	7343	tags=41%, list=31%, signal=59%
PRC2_EED_DN.V1_UP	176	-0.39029816	-1.3908105	0.010548524	0.030741803	0.972	6787	tags=41%, list=29%, signal=58%
SNF5_DN.V1_UP	172	-0.3886635	-1.3799826	0.018027572	0.03480467	0.983	4488	tags=28%, list=19%, signal=35%
ATF2_UP.V1_UP	182	-0.38683972	-1.37892	0.009404388	0.034928035	0.985	3339	tags=25%, list=14%, signal=29%
KRAS.DF.V1_DN	183	-0.3819519	-1.3659116	0.018887723	0.040457383	0.99	5694	tags=34%, list=24%, signal=45%
RB_DN.V1_UP	116	-0.3981825	-1.3624672	0.030701755	0.041861665	0.991	4915	tags=27%, list=21%, signal=34%
GCNP_SHH_UP_LATE.V1_DN	172	-0.38224834	-1.3603648	0.01705757	0.042507656	0.992	6686	tags=37%, list=28%, signal=51%
CAHOY_NEURONAL	92	-0.40033615	-1.3512975	0.050790068	0.046822015	0.997	5376	tags=36%, list=23%, signal=46%

## Sheet: C7 - Immune signature
NAME	SIZE	ES	NES	NOM.p.val	FDR.q.val	FWER.p.val	RANK.AT.MAX	LEADING.EDGE
FLETCHER_PBMC_BCG_10W_INFANT_PPD_STIMULATED_VS_UNSTIMULATED_10W_DN	181	-0.69551563	-2.4919417	0	0	0	5866	tags=78%, list=25%, signal=103%
FLETCHER_PBMC_BCG_10W_INFANT_BCG_STIMULATED_VS_UNSTIMULATED_10W_DN	256	-0.6741543	-2.468546	0	0	0	5915	tags=76%, list=25%, signal=100%
GSE10325_LUPUS_BCELL_VS_LUPUS_MYELOID_DN	200	-0.67630714	-2.411342	0	0	0	6856	tags=83%, list=29%, signal=116%
GSE6269_HEALTHY_VS_STAPH_PNEUMO_INF_PBMC_DN	167	-0.663156	-2.3595245	0	0	0	6739	tags=77%, list=28%, signal=107%
GSE6269_FLU_VS_STAPH_AUREUS_INF_PBMC_DN	163	-0.6639916	-2.3573465	0	0	0	6592	tags=78%, list=28%, signal=107%
GSE10325_BCELL_VS_MYELOID_DN	198	-0.6523651	-2.3369803	0	0	0	6394	tags=71%, list=27%, signal=97%
GSE29618_BCELL_VS_MONOCYTE_DAY7_FLU_VACCINE_DN	199	-0.64452505	-2.3222342	0	0	0	6856	tags=75%, list=29%, signal=104%
FLETCHER_PBMC_BCG_10W_INFANT_PPD_STIMULATED_VS_UNSTIMULATED_10W_UP	90	-0.6951386	-2.30184	0	0	0	4107	tags=56%, list=17%, signal=67%
GSE37605_FOXP3_FUSION_GFP_VS_IRES_GFP_TREG_C57BL6_UP	184	-0.64407486	-2.2833943	0	0	0	5791	tags=64%, list=24%, signal=83%
GSE10325_LUPUS_CD4_TCELL_VS_LUPUS_MYELOID_DN	200	-0.62966526	-2.2705727	0	0	0	6890	tags=74%, list=29%, signal=103%
GSE24634_TREG_VS_TCONV_POST_DAY10_IL4_CONVERSION_DN	200	-0.6373088	-2.2686765	0	0	0	5498	tags=68%, list=23%, signal=88%
GSE45365_NK_CELL_VS_CD11B_DC_DN	198	-0.63238883	-2.2565906	0	0	0	4288	tags=48%, list=18%, signal=58%
GSE34156_NOD2_LIGAND_VS_TLR1_TLR2_LIGAND_6H_TREATED_MONOCYTE_DN	190	-0.62691295	-2.2510328	0	0	0	4113	tags=56%, list=17%, signal=67%
HOWARD_PBMC_INACT_MONOV_INFLUENZA_A_INDONESIA_05_2005_H5N1_AGE_19_39YO_AS03_ADJUVANT_VS_BUFFER_1DY_UP	371	-0.60615075	-2.235391	0	0	0	5494	tags=55%, list=23%, signal=71%
GSE36891_POLYIC_TLR3_VS_PAM_TLR2_STIM_PERITONEAL_MACROPHAGE_UP	150	-0.6341791	-2.2327106	0	0	0	4330	tags=52%, list=18%, signal=63%
GSE9988_ANTI_TREM1_VS_VEHICLE_TREATED_MONOCYTES_UP	192	-0.6225285	-2.2247982	0	0	0	4486	tags=49%, list=19%, signal=60%
GSE9988_ANTI_TREM1_VS_CTRL_TREATED_MONOCYTES_UP	197	-0.62418497	-2.2242987	0	0	0	4309	tags=48%, list=18%, signal=58%
GSE34156_UNTREATED_VS_6H_TLR1_TLR2_LIGAND_TREATED_MONOCYTE_UP	194	-0.6179639	-2.2182431	0	0	0	5083	tags=60%, list=21%, signal=76%
GSE22886_NAIVE_CD8_TCELL_VS_MONOCYTE_DN	199	-0.6160822	-2.2169902	0	0	0	6804	tags=69%, list=29%, signal=96%
GSE34156_TLR1_TLR2_LIGAND_VS_NOD2_AND_TLR1_TLR2_LIGAND_24H_TREATED_MONOCYTE_UP	195	-0.61553705	-2.2131782	0	0	0	4443	tags=56%, list=19%, signal=69%
GSE29618_MONOCYTE_VS_MDC_UP	199	-0.61731803	-2.2117941	0	0	0	6434	tags=68%, list=27%, signal=93%
GSE29618_BCELL_VS_MONOCYTE_DN	200	-0.6147427	-2.2092037	0	0	0	6847	tags=68%, list=29%, signal=94%
GSE22886_NAIVE_TCELL_VS_MONOCYTE_DN	200	-0.60489696	-2.2085567	0	0	0	6890	tags=68%, list=29%, signal=95%
HARALAMBIEVA_PBMC_M_M_R_II_AGE_13_16YO_STIMULATED_VS_UNSTIMULATED_3_TO_7YR_POST_TOP_DEG_UP	42	-0.7326388	-2.2068262	0	0	0	3603	tags=67%, list=15%, signal=78%
GSE29618_MONOCYTE_VS_PDC_UP	199	-0.606155	-2.205634	0	0	0	6531	tags=64%, list=27%, signal=88%
QIU_PBMC_HEPTATITIS_B_SURFACE_ANTIGEN_AGE_UNDER50_NON_RESPONDERS_VS_RESPONDERS_0DY_UP	19	-0.8662542	-2.2054899	0	0	0	1274	tags=63%, list=5%, signal=67%
GSE37605_TREG_VS_TCONV_NOD_FOXP3_FUSION_GFP_UP	145	-0.62833333	-2.1890943	0	0	0	4241	tags=48%, list=18%, signal=58%
GSE29618_MONOCYTE_VS_MDC_DAY7_FLU_VACCINE_UP	200	-0.6112999	-2.1827514	0	0	0	6434	tags=68%, list=27%, signal=92%
GSE29618_BCELL_VS_MDC_DAY7_FLU_VACCINE_DN	199	-0.6032027	-2.1622164	0	0	0	6878	tags=68%, list=29%, signal=95%
GSE36891_UNSTIM_VS_POLYIC_TLR3_STIM_PERITONEAL_MACROPHAGE_UP	143	-0.6192549	-2.1613853	0	0	0	5503	tags=57%, list=23%, signal=73%
GSE1432_1H_VS_24H_IFNG_MICROGLIA_UP	199	-0.5949543	-2.1474233	0	0	0	4450	tags=45%, list=19%, signal=55%
HOEK_NK_CELL_2011_2012_TIV_3D_VS_0DY_ADULT_3D_DN	247	-0.5975591	-2.1460605	0	0	0	5202	tags=55%, list=22%, signal=69%
GSE3982_DC_VS_BCELL_UP	199	-0.5951791	-2.1434548	0	0	0	6038	tags=58%, list=25%, signal=77%
GSE22886_NAIVE_BCELL_VS_NEUTROPHIL_DN	199	-0.59468603	-2.1384633	0	0	0	6853	tags=62%, list=29%, signal=86%
GSE9988_ANTI_TREM1_AND_LPS_VS_CTRL_TREATED_MONOCYTES_UP	195	-0.5980387	-2.1360912	0	0	0	4857	tags=45%, list=20%, signal=56%
QIU_PBMC_HEPTATITIS_B_SURFACE_ANTIGEN_AGE_UNDER50_NON_RESPONDERS_VS_RESPONDERS_7DY_UP	32	-0.74299836	-2.1271036	0	0	0	3921	tags=66%, list=16%, signal=78%
GSE22886_NAIVE_CD4_TCELL_VS_MONOCYTE_DN	200	-0.5949514	-2.1248796	0	0	0	6890	tags=66%, list=29%, signal=91%
GSE22886_DAY0_VS_DAY1_MONOCYTE_IN_CULTURE_DN	198	-0.5876454	-2.1247394	0	0	0	4145	tags=41%, list=17%, signal=50%
GSE24634_IL4_VS_CTRL_TREATED_NAIVE_CD4_TCELL_DAY10_DN	199	-0.5915163	-2.1241636	0	0	0	6870	tags=59%, list=29%, signal=83%
PATEL_SKIN_OF_BODY_ZOSTAVAX_AGE_70_93YO_VZV_CHALLENGE_6HR_TOP_30_DEG_UP	29	-0.7629311	-2.1238434	0	0	0	3854	tags=69%, list=16%, signal=82%
GSE6269_E_COLI_VS_STREP_PNEUMO_INF_PBMC_DN	164	-0.5920641	-2.117912	0	0	0	4024	tags=41%, list=17%, signal=49%
GSE2405_HEAT_KILLED_LYSATE_VS_LIVE_A_PHAGOCYTOPHILUM_STIM_NEUTROPHIL_24H_UP	198	-0.594391	-2.1174006	0	0	0	6385	tags=63%, list=27%, signal=86%
GSE9988_ANTI_TREM1_AND_LPS_VS_VEHICLE_TREATED_MONOCYTES_UP	195	-0.58892703	-2.1129909	0	2.0667574e-05	0.001	4470	tags=43%, list=19%, signal=52%
GSE22886_NAIVE_BCELL_VS_MONOCYTE_DN	199	-0.58487165	-2.0987608	0	2.0197856e-05	0.001	6892	tags=61%, list=29%, signal=86%
SCHERER_PBMC_APSV_WETVAX_AGE_18_32YO_2_TO_4DY_UP	62	-0.64987206	-2.092658	0	1.9749015e-05	0.001	5213	tags=50%, list=22%, signal=64%
GSE37605_C57BL6_VS_NOD_FOXP3_FUSION_GFP_TREG_DN	191	-0.58610123	-2.0918963	0	1.931969e-05	0.001	5081	tags=48%, list=21%, signal=60%
GSE34156_UNTREATED_VS_24H_NOD2_LIGAND_TREATED_MONOCYTE_DN	199	-0.5791506	-2.0906367	0	1.8908631e-05	0.001	6702	tags=63%, list=28%, signal=87%
FLETCHER_PBMC_BCG_10W_INFANT_BCG_STIMULATED_VS_UNSTIMULATED_10W_UP	125	-0.59943193	-2.0902417	0	1.8514702e-05	0.001	4123	tags=38%, list=17%, signal=45%
GSE24634_TEFF_VS_TCONV_DAY10_IN_CULTURE_DN	199	-0.579487	-2.0856135	0	1.813685e-05	0.001	5961	tags=59%, list=25%, signal=78%
GSE1460_INTRATHYMIC_T_PROGENITOR_VS_THYMIC_STROMAL_CELL_DN	200	-0.57484794	-2.0756352	0	1.7774115e-05	0.001	6506	tags=57%, list=27%, signal=78%
ZAK_PBMC_MRKAD5_HIV_1_GAG_POL_NEF_AGE_20_50YO_AD5_NAB_TITERS_GT_200_VS_LTE_200_1DY_DN	107	-0.605556	-2.0683665	0	1.7425602e-05	0.001	4996	tags=52%, list=21%, signal=66%
GSE29617_CTRL_VS_DAY7_TIV_FLU_VACCINE_PBMC_2008_UP	191	-0.57720894	-2.064848	0	5.131778e-05	0.003	5600	tags=48%, list=24%, signal=62%
GSE29618_MONOCYTE_VS_PDC_DAY7_FLU_VACCINE_UP	200	-0.57550037	-2.0636156	0	5.0349518e-05	0.003	6810	tags=63%, list=29%, signal=88%
GSE27092_WT_VS_HDAC7_PHOSPHO_DEFICIENT_CD8_TCELL_UP	193	-0.577911	-2.0600302	0	4.941712e-05	0.003	4575	tags=43%, list=19%, signal=53%
GSE2405_0H_VS_1.5H_A_PHAGOCYTOPHILUM_STIM_NEUTROPHIL_UP	196	-0.56948364	-2.0486972	0	4.8518625e-05	0.003	5728	tags=53%, list=24%, signal=69%
GSE3982_DC_VS_CENT_MEMORY_CD4_TCELL_UP	200	-0.57437235	-2.0485377	0	4.7652222e-05	0.003	6852	tags=62%, list=29%, signal=86%
GSE9988_LOW_LPS_VS_CTRL_TREATED_MONOCYTE_UP	195	-0.57682765	-2.045487	0	4.681622e-05	0.003	5064	tags=43%, list=21%, signal=54%
GSE3982_DC_VS_NKCELL_UP	197	-0.5739271	-2.0426898	0	4.600904e-05	0.003	6637	tags=53%, list=28%, signal=73%
GSE21379_WT_VS_SAP_KO_TFH_CD4_TCELL_UP	198	-0.5679655	-2.038868	0	4.522923e-05	0.003	6349	tags=60%, list=27%, signal=81%
GSE6269_HEALTHY_VS_E_COLI_INF_PBMC_DN	158	-0.5800221	-2.0379665	0	4.4475408e-05	0.003	6615	tags=60%, list=28%, signal=83%
GSE4748_CYANOBACTERIUM_LPSLIKE_VS_LPS_AND_CYANOBACTERIUM_LPSLIKE_STIM_DC_3H_DN	183	-0.56776935	-2.0354378	0	4.3746306e-05	0.003	3807	tags=37%, list=16%, signal=44%
GSE9988_LOW_LPS_VS_VEHICLE_TREATED_MONOCYTE_UP	194	-0.57172173	-2.034118	0	4.3040716e-05	0.003	5087	tags=44%, list=21%, signal=55%
GSE29618_BCELL_VS_MDC_DN	199	-0.56362754	-2.0231848	0	4.2357533e-05	0.003	6892	tags=60%, list=29%, signal=84%
GSE3982_MAST_CELL_VS_BCELL_UP	199	-0.559613	-2.0115845	0	4.1695694e-05	0.003	6742	tags=55%, list=28%, signal=77%
GSE9988_LPS_VS_LPS_AND_ANTI_TREM1_MONOCYTE_DN	193	-0.5658171	-2.0109622	0	4.1054223e-05	0.003	6575	tags=51%, list=28%, signal=70%
QIU_PBMC_HEPTATITIS_B_SURFACE_ANTIGEN_AGE_UNDER50_NON_RESPONDERS_VS_RESPONDERS_3DY_UP	15	-0.8362489	-2.0105116	0	4.0432187e-05	0.003	3549	tags=73%, list=15%, signal=86%
GSE2405_0H_VS_3H_A_PHAGOCYTOPHILUM_STIM_NEUTROPHIL_UP	198	-0.5594154	-2.0016065	0	3.9828723e-05	0.003	6406	tags=63%, list=27%, signal=85%
GSE14769_UNSTIM_VS_60MIN_LPS_BMDM_DN	200	-0.55812734	-1.9992275	0	3.924301e-05	0.003	6891	tags=54%, list=29%, signal=75%
QIU_PBMC_HEPTATITIS_B_SURFACE_ANTIGEN_AGE_UNDER50_NON_RESPONDERS_VS_RESPONDERS_28DY_UP	17	-0.7921128	-1.9905256	0	3.8674265e-05	0.003	3921	tags=76%, list=16%, signal=92%
GSE30971_CTRL_VS_LPS_STIM_MACROPHAGE_WBP7_KO_4H_DN	194	-0.55317503	-1.9892192	0	5.0854313e-05	0.004	5722	tags=47%, list=24%, signal=62%
GSE36888_STAT5_AB_KNOCKIN_VS_WT_TCELL_IL2_TREATED_17H_DN	197	-0.55594933	-1.9861768	0	5.0138056e-05	0.004	6893	tags=54%, list=29%, signal=76%
GSE20715_0H_VS_24H_OZONE_LUNG_DN	198	-0.55284065	-1.9842178	0	4.9441696e-05	0.004	4176	tags=37%, list=18%, signal=44%
GSE25123_CTRL_VS_ROSIGLITAZONE_STIM_PPARG_KO_MACROPHAGE_UP	194	-0.5547621	-1.9827566	0	4.8764407e-05	0.004	4151	tags=42%, list=17%, signal=50%
GSE22886_NAIVE_TCELL_VS_DC_DN	200	-0.55656636	-1.980911	0	4.810543e-05	0.004	6660	tags=58%, list=28%, signal=79%
GSE24634_TEFF_VS_TCONV_DAY7_IN_CULTURE_DN	199	-0.55301857	-1.9786139	0	4.7464026e-05	0.004	6766	tags=60%, list=28%, signal=84%
GSE14769_UNSTIM_VS_80MIN_LPS_BMDM_DN	198	-0.55651206	-1.9720656	0	4.68395e-05	0.004	5518	tags=47%, list=23%, signal=61%
GSE34392_ST2_KO_VS_WT_DAY8_LCMV_EFFECTOR_CD8_TCELL_DN	200	-0.5539713	-1.9709488	0	4.623119e-05	0.004	5541	tags=47%, list=23%, signal=61%
GSE6269_E_COLI_VS_STAPH_AUREUS_INF_PBMC_DN	172	-0.54840416	-1.9695182	0	4.5638484e-05	0.004	6414	tags=53%, list=27%, signal=72%
GSE34205_HEALTHY_VS_RSV_INF_INFANT_PBMC_DN	197	-0.5534632	-1.9658557	0	6.758984e-05	0.006	4750	tags=38%, list=20%, signal=47%
GSE1460_CD4_THYMOCYTE_VS_THYMIC_STROMAL_CELL_DN	199	-0.5453468	-1.9626882	0	7.7867546e-05	0.007	6869	tags=54%, list=29%, signal=76%
GSE22140_HEALTHY_VS_ARTHRITIC_GERMFREE_MOUSE_CD4_TCELL_DN	200	-0.5478275	-1.9602631	0	8.791419e-05	0.008	6702	tags=53%, list=28%, signal=73%
GSE9601_NFKB_INHIBITOR_VS_PI3K_INHIBITOR_TREATED_HCMV_INF_MONOCYTE_DN	198	-0.5490337	-1.9571099	0	8.684207e-05	0.008	5595	tags=46%, list=24%, signal=60%
GSE27434_WT_VS_DNMT1_KO_TREG_DN	199	-0.5459252	-1.9545877	0	8.579578e-05	0.008	6843	tags=54%, list=29%, signal=75%
GSE11057_PBMC_VS_MEM_CD4_TCELL_UP	194	-0.5478835	-1.9528924	0	8.47744e-05	0.008	6531	tags=68%, list=27%, signal=93%
GSE37533_UNTREATED_VS_PIOGLIZATONE_TREATED_CD4_TCELL_PPARG1_AND_FOXP3_TRASDUCED_UP	198	-0.5435571	-1.9460087	0	9.423887e-05	0.009	6847	tags=54%, list=29%, signal=75%
GSE19198_CTRL_VS_IL21_TREATED_TCELL_24H_UP	198	-0.54060346	-1.9456393	0	9.314307e-05	0.009	4121	tags=35%, list=17%, signal=42%
GSE11057_CD4_EFF_MEM_VS_PBMC_DN	194	-0.5411582	-1.9455965	0	9.207246e-05	0.009	6599	tags=58%, list=28%, signal=79%
GSE24634_TREG_VS_TCONV_POST_DAY3_IL4_CONVERSION_DN	199	-0.54140204	-1.9448669	0	9.102619e-05	0.009	6531	tags=53%, list=27%, signal=72%
GSE22443_NAIVE_VS_ACT_AND_IL2_TREATED_CD8_TCELL_DN	191	-0.54050624	-1.9435724	0	9.000342e-05	0.009	5961	tags=51%, list=25%, signal=67%
GSE3982_DC_VS_EFF_MEMORY_CD4_TCELL_UP	198	-0.54269236	-1.9435234	0	8.900338e-05	0.009	6891	tags=56%, list=29%, signal=78%
QIU_PBMC_HEPTATITIS_B_SURFACE_ANTIGEN_AGE_UNDER50_NON_RESPONDERS_VS_RESPONDERS_35DY_UP	15	-0.7966554	-1.9414712	0	8.802532e-05	0.009	3921	tags=80%, list=16%, signal=96%
GSE9988_LPS_VS_CTRL_TREATED_MONOCYTE_UP	196	-0.53938454	-1.9405981	0	8.7068525e-05	0.009	5087	tags=41%, list=21%, signal=52%
HOEK_PBMC_INACTIVATED_INFLUENZA_ADULT_7DY_DN	20	-0.7586483	-1.9382014	0	9.574376e-05	0.01	3461	tags=60%, list=15%, signal=70%
GSE24634_TREG_VS_TCONV_POST_DAY7_IL4_CONVERSION_DN	198	-0.5348631	-1.9381499	0	9.4725205e-05	0.01	5923	tags=54%, list=25%, signal=71%
GSE22886_NAIVE_BCELL_VS_DC_DN	199	-0.539654	-1.9354374	0	9.372809e-05	0.01	6635	tags=53%, list=28%, signal=73%
GSE30971_WBP7_HET_VS_KO_MACROPHAGE_2H_LPS_STIM_UP	199	-0.53891385	-1.9340293	0	9.275176e-05	0.01	6887	tags=52%, list=29%, signal=73%
GSE22886_NAIVE_CD4_TCELL_VS_DC_DN	199	-0.5365927	-1.9337069	0	9.179556e-05	0.01	8606	tags=66%, list=36%, signal=103%
GSE19401_NAIVE_VS_IMMUNIZED_MOUSE_PLN_FOLLICULAR_DC_UP	199	-0.53421503	-1.9333743	0	9.085887e-05	0.01	6799	tags=49%, list=29%, signal=68%
GSE29617_DAY3_VS_DAY7_TIV_FLU_VACCINE_PBMC_2008_UP	179	-0.53779346	-1.9319814	0	8.99411e-05	0.01	6124	tags=51%, list=26%, signal=69%
GSE3982_DC_VS_TH2_UP	198	-0.5394171	-1.9299124	0	8.904169e-05	0.01	6124	tags=47%, list=26%, signal=63%
GSE13485_DAY1_VS_DAY3_YF17D_VACCINE_PBMC_UP	166	-0.54672325	-1.9298203	0	8.816009e-05	0.01	4080	tags=39%, list=17%, signal=46%
GSE3982_NEUTROPHIL_VS_BCELL_UP	188	-0.54259044	-1.927737	0	8.7295775e-05	0.01	6315	tags=44%, list=27%, signal=59%
GSE11057_NAIVE_CD4_VS_PBMC_CD4_TCELL_DN	196	-0.5360054	-1.9276128	0	8.644824e-05	0.01	6726	tags=54%, list=28%, signal=74%
GSE360_L_DONOVANI_VS_B_MALAYI_LOW_DOSE_DC_UP	198	-0.5407822	-1.9250215	0	0.00010274105	0.012	5499	tags=43%, list=23%, signal=56%
GSE9006_TYPE_1_DIABETES_AT_DX_VS_4MONTH_POST_DX_PBMC_UP	200	-0.5373526	-1.9226041	0	0.00011027203	0.013	3399	tags=28%, list=14%, signal=32%
GSE360_LOW_DOSE_B_MALAYI_VS_M_TUBERCULOSIS_DC_DN	196	-0.5366041	-1.9208935	0	0.00010923172	0.013	5979	tags=45%, list=25%, signal=60%
GSE9988_LPS_VS_VEHICLE_TREATED_MONOCYTE_UP	196	-0.53145087	-1.9208273	0	0.000108210865	0.013	6228	tags=48%, list=26%, signal=65%
GSE41176_UNSTIM_VS_ANTI_IGM_STIM_BCELL_1H_UP	193	-0.5334728	-1.9207978	0	0.00010720891	0.013	6358	tags=53%, list=27%, signal=72%
GSE36888_UNTREATED_VS_IL2_TREATED_STAT5_AB_KNOCKIN_TCELL_2H_UP	200	-0.53556883	-1.920702	0	0.00010622534	0.013	6702	tags=54%, list=28%, signal=75%
GSE32533_WT_VS_MIR17_KO_ACT_CD4_TCELL_UP	198	-0.532238	-1.915884	0	0.000105259656	0.013	6514	tags=48%, list=27%, signal=66%
GSE3039_NKT_CELL_VS_B2_BCELL_DN	196	-0.53575474	-1.9147753	0	0.00010431137	0.013	4380	tags=37%, list=18%, signal=45%
GSE42021_TCONV_PLN_VS_TREG_PRECURSORS_THYMUS_DN	200	-0.53404015	-1.9138668	0	0.00010338002	0.013	6862	tags=46%, list=29%, signal=63%
GSE3982_MAC_VS_BCELL_UP	195	-0.5396257	-1.9133686	0	0.00010246516	0.013	6893	tags=55%, list=29%, signal=77%
GSE22886_NAIVE_CD8_TCELL_VS_NEUTROPHIL_DN	190	-0.5342605	-1.9131393	0	0.00010156634	0.013	6045	tags=54%, list=25%, signal=71%
PATEL_SKIN_OF_BODY_ZOSTAVAX_AGE_70_93YO_VZV_CHALLENGE_6HR_UP	290	-0.5205527	-1.9103363	0	0.00010068315	0.013	5595	tags=40%, list=24%, signal=52%
GSE36078_WT_VS_IL1R_KO_LUNG_DC_AFTER_AD5_INF_UP	199	-0.5312623	-1.9101727	0	9.9815195e-05	0.013	6871	tags=56%, list=29%, signal=78%
SCHERER_PBMC_APSV_WETVAX_AGE_18_32YO_5_TO_7DY_UP	283	-0.519286	-1.9100195	0	0.000106560976	0.014	5981	tags=45%, list=25%, signal=59%
GSE29618_PRE_VS_DAY7_POST_TIV_FLU_VACCINE_BCELL_UP	189	-0.5383524	-1.9096394	0	0.00010565791	0.014	6052	tags=51%, list=25%, signal=68%
GSE22196_HEALTHY_VS_OBESE_MOUSE_SKIN_GAMMADELTA_TCELL_DN	199	-0.5343578	-1.9095236	0	0.00010477003	0.014	6802	tags=52%, list=29%, signal=72%
GSE3982_MAC_VS_NKCELL_UP	199	-0.53033024	-1.9048305	0	0.00010389695	0.014	6780	tags=51%, list=29%, signal=70%
GSE9988_ANTI_TREM1_VS_LOW_LPS_MONOCYTE_UP	196	-0.53270274	-1.902032	0	0.00011038297	0.015	6877	tags=52%, list=29%, signal=72%
GSE15733_BM_VS_SPLEEN_MEMORY_CD4_TCELL_UP	198	-0.5287933	-1.9016603	0	0.0001094782	0.015	4507	tags=39%, list=19%, signal=48%
GSE5679_CTRL_VS_PPARG_LIGAND_ROSIGLITAZONE_AND_RARA_AGONIST_AM580_TREATED_DC_DN	200	-0.5323963	-1.9005704	0	0.00012298678	0.017	6838	tags=55%, list=29%, signal=77%
GSE37605_FOXP3_FUSION_GFP_VS_IRES_GFP_TREG_C57BL6_DN	173	-0.5352946	-1.8941357	0	0.00013635294	0.019	6847	tags=50%, list=29%, signal=69%
GSE4748_CTRL_VS_LPS_STIM_DC_3H_UP	199	-0.5216737	-1.8904455	0	0.00015663815	0.022	5277	tags=38%, list=22%, signal=49%
GSE9316_IL6_KO_VS_IFNG_KO_INVIVO_EXPANDED_CD4_TCELL_DN	200	-0.52708703	-1.8897984	0	0.000155395	0.022	4483	tags=33%, list=19%, signal=40%
GSE30971_CTRL_VS_LPS_STIM_MACROPHAGE_WBP7_KO_2H_DN	199	-0.52609545	-1.8884126	0	0.0001541714	0.022	6901	tags=52%, list=29%, signal=72%
GSE21360_SECONDARY_VS_QUATERNARY_MEMORY_CD8_TCELL_UP	182	-0.53002065	-1.8876473	0	0.00015296694	0.022	6891	tags=54%, list=29%, signal=75%
GSE3920_UNTREATED_VS_IFNA_TREATED_ENDOTHELIAL_CELL_UP	175	-0.5299683	-1.8873228	0	0.00015178116	0.022	6929	tags=58%, list=29%, signal=82%
GSE9509_LPS_VS_LPS_AND_IL10_STIM_IL10_KO_MACROPHAGE_10MIN_UP	197	-0.5308309	-1.8873148	0	0.00015061362	0.022	4473	tags=41%, list=19%, signal=50%
GSE30971_CTRL_VS_LPS_STIM_MACROPHAGE_WBP7_HET_2H_UP	192	-0.52662224	-1.886703	0	0.0001562507	0.023	6681	tags=51%, list=28%, signal=70%
GSE22886_NAIVE_CD8_TCELL_VS_DC_DN	199	-0.523031	-1.8866258	0	0.00015506698	0.023	6737	tags=53%, list=28%, signal=74%
GSE6259_33D1_POS_VS_DEC205_POS_FLT3L_INDUCED_SPLENIC_DC_UP	173	-0.53062904	-1.8861518	0	0.00015390107	0.023	6866	tags=49%, list=29%, signal=68%
GSE9988_ANTI_TREM1_VS_LPS_MONOCYTE_UP	198	-0.5293733	-1.8837328	0	0.00015275255	0.023	6891	tags=52%, list=29%, signal=73%
GSE6259_CD4_TCELL_VS_CD8_TCELL_UP	187	-0.52998686	-1.8827989	0	0.00015162106	0.023	6332	tags=48%, list=27%, signal=64%
GSE360_CTRL_VS_M_TUBERCULOSIS_DC_DN	197	-0.52159685	-1.882389	0	0.0001505062	0.023	6853	tags=51%, list=29%, signal=71%
GSE10325_CD4_TCELL_VS_MYELOID_DN	198	-0.52182424	-1.8821338	0	0.00015588115	0.024	6599	tags=55%, list=28%, signal=75%
GSE24634_IL4_VS_CTRL_TREATED_NAIVE_CD4_TCELL_DAY5_UP	200	-0.5248826	-1.8738482	0	0.00017410876	0.026	6540	tags=57%, list=28%, signal=77%
GSE2706_UNSTIM_VS_2H_R848_DC_DN	190	-0.524318	-1.873286	0	0.00017285618	0.026	6702	tags=51%, list=28%, signal=71%
GSE3039_CD4_TCELL_VS_B1_BCELL_DN	194	-0.5250934	-1.8714501	0	0.0001842977	0.028	4104	tags=41%, list=17%, signal=49%
GSE9988_LOW_LPS_VS_ANTI_TREM1_AND_LPS_MONOCYTE_DN	195	-0.52323145	-1.8706481	0	0.00018299064	0.028	4849	tags=40%, list=20%, signal=50%
LI_PBMC_MENACTRA_AGE_18_45YO_ANTI_POLYSACCHARIDE_ANTIBODY_CORRELATION_PROFILE_3DY_UP	28	-0.6740159	-1.8699566	0	0.00018170198	0.028	5736	tags=79%, list=24%, signal=103%
GSE9006_1MONTH_VS_4MONTH_POST_TYPE_1_DIABETES_DX_PBMC_UP	194	-0.5198372	-1.868837	0	0.00018668342	0.029	5239	tags=42%, list=22%, signal=53%
GSE22140_GERMFREE_VS_SPF_MOUSE_CD4_TCELL_DN	199	-0.51693773	-1.867444	0	0.00018538702	0.029	6901	tags=51%, list=29%, signal=72%
GSE14769_UNSTIM_VS_120MIN_LPS_BMDM_DN	200	-0.52329135	-1.8655856	0	0.00019024509	0.03	6228	tags=43%, list=26%, signal=57%
GSE36888_UNTREATED_VS_IL2_TREATED_TCELL_17H_DN	200	-0.52519256	-1.8654826	0	0.00018894202	0.03	6702	tags=54%, list=28%, signal=75%
GSE3039_ALPHAALPHA_VS_ALPHABETA_CD8_TCELL_UP	200	-0.5206064	-1.8644356	0	0.00019970586	0.032	6818	tags=48%, list=29%, signal=66%
GSE1432_6H_VS_24H_IFNG_MICROGLIA_UP	198	-0.52244043	-1.8638655	0	0.00020436497	0.033	6472	tags=42%, list=27%, signal=58%
GSE19198_CTRL_VS_IL21_TREATED_TCELL_1H_DN	196	-0.5182659	-1.8615004	0	0.00021492234	0.035	5785	tags=42%, list=24%, signal=55%
GSE41176_UNSTIM_VS_ANTI_IGM_STIM_BCELL_3H_UP	197	-0.52266926	-1.8595376	0	0.00021348953	0.035	4358	tags=36%, list=18%, signal=44%
GSE22886_NAIVE_TCELL_VS_NEUTROPHIL_DN	194	-0.51843256	-1.8592774	0	0.0002120757	0.035	6045	tags=52%, list=25%, signal=69%
GSE9946_MATURE_STIMULATORY_VS_PROSTAGLANDINE2_TREATED_MATURE_DC_DN	125	-0.5367969	-1.8584303	0	0.00021068047	0.035	5088	tags=49%, list=21%, signal=62%
GSE7852_LN_VS_FAT_TCONV_DN	200	-0.5190122	-1.8553172	0	0.0002151192	0.036	5368	tags=42%, list=23%, signal=53%
ERWIN_COHEN_PBMC_TC_83_AGE_18_45YO_NON_RESPONDERS_PREVIOUSLY_IMMUNIZED_24HR_DEG_CANONICAL_PATHWAY_MEMBERS_DN	15	-0.7466324	-1.8552428	0	0.0002137223	0.036	6035	tags=100%, list=25%, signal=134%
GSE29618_PDC_VS_MDC_DAY7_FLU_VACCINE_DN	200	-0.51440185	-1.8544797	0	0.00021234345	0.036	6890	tags=56%, list=29%, signal=78%
GSE360_L_DONOVANI_VS_B_MALAYI_HIGH_DOSE_DC_UP	196	-0.5183898	-1.8543605	0	0.00021098228	0.036	5785	tags=44%, list=24%, signal=58%
GARCIA_PINERES_PBMC_HPV_16_L1_VLP_AGE_18_25YO_STIMULATED_VS_UNSTIMULATED_0DY_VACCINATION_INDEPENDENT_DN	131	-0.5286175	-1.8528674	0	0.00020963844	0.036	5675	tags=48%, list=24%, signal=63%
NAKAYA_PBMC_FLUARIX_FLUVIRIN_AGE_18_50YO_7DY_DN	276	-0.50429815	-1.8510486	0	0.00021953214	0.038	5612	tags=34%, list=24%, signal=45%
GSE25085_FETAL_LIVER_VS_FETAL_BM_SP4_THYMIC_IMPLANT_DN	198	-0.52092683	-1.8495606	0	0.00021815144	0.038	6789	tags=52%, list=29%, signal=72%
GSE29618_PDC_VS_MDC_DN	198	-0.5145847	-1.847908	0	0.0002445636	0.043	6890	tags=57%, list=29%, signal=79%
GSE19923_WT_VS_HEB_AND_E2A_KO_DP_THYMOCYTE_DN	200	-0.51249415	-1.8467983	0	0.00024304456	0.043	5199	tags=37%, list=22%, signal=47%
GSE21360_PRIMARY_VS_QUATERNARY_MEMORY_CD8_TCELL_UP	174	-0.52454686	-1.845293	0	0.00024154426	0.043	4097	tags=37%, list=17%, signal=45%
GSE24634_IL4_VS_CTRL_TREATED_NAIVE_CD4_TCELL_DAY7_DN	198	-0.52075756	-1.8448713	0	0.0002455485	0.044	6870	tags=52%, list=29%, signal=72%
GSE15767_MED_VS_SCS_MAC_LN_UP	198	-0.5120401	-1.8436421	0	0.00024405123	0.044	6353	tags=52%, list=27%, signal=70%
GSE6269_FLU_VS_STREP_PNEUMO_INF_PBMC_DN	161	-0.52273774	-1.8428392	0	0.00024257215	0.044	6637	tags=50%, list=28%, signal=68%
GSE3982_MAC_VS_CENT_MEMORY_CD4_TCELL_UP	198	-0.5084555	-1.8418219	0	0.00024111087	0.044	5950	tags=41%, list=25%, signal=54%
GSE12003_4D_VS_8D_CULTURE_MIR223_KO_BM_PROGENITOR_UP	144	-0.522537	-1.8404531	0	0.00023966709	0.044	6519	tags=52%, list=27%, signal=71%
GSE14769_UNSTIM_VS_40MIN_LPS_BMDM_DN	199	-0.51405764	-1.839917	0	0.00023824051	0.044	5515	tags=41%, list=23%, signal=53%
GSE4984_UNTREATED_VS_GALECTIN1_TREATED_DC_UP	188	-0.5147808	-1.8388572	0	0.0002473319	0.046	6893	tags=50%, list=29%, signal=70%
GSE7568_CTRL_VS_3H_TGFB_TREATED_MACROPHAGES_WITH_IL4_AND_DEXAMETHASONE_UP	148	-0.5289701	-1.8371123	0	0.00025633234	0.048	4335	tags=38%, list=18%, signal=46%
GSE24671_CTRL_VS_BAKIMULC_INFECTED_MOUSE_SPLENOCYTES_DN	166	-0.5195187	-1.8369372	0	0.0002548333	0.048	3987	tags=36%, list=17%, signal=43%
GSE6259_FLT3L_INDUCED_DEC205_POS_DC_VS_BCELL_UP	148	-0.5255499	-1.8368062	0	0.00025335173	0.048	4404	tags=36%, list=19%, signal=45%
GSE3982_EOSINOPHIL_VS_BCELL_UP	194	-0.51350033	-1.8329027	0	0.00027241965	0.052	5534	tags=43%, list=23%, signal=56%
GSE26343_UNSTIM_VS_LPS_STIM_NFAT5_KO_MACROPHAGE_DN	200	-0.50796276	-1.8319412	0	0.0002759827	0.053	6702	tags=46%, list=28%, signal=63%
GSE42021_TREG_PLN_VS_CD24HI_TREG_THYMUS_UP	198	-0.510079	-1.8311914	0	0.0002795145	0.054	6827	tags=48%, list=29%, signal=67%
GSE42021_TREG_PLN_VS_CD24INT_TREG_THYMUS_UP	200	-0.51260173	-1.8306963	0	0.00027792633	0.054	6862	tags=45%, list=29%, signal=62%
GSE24634_TEFF_VS_TCONV_DAY3_IN_CULTURE_DN	199	-0.50509894	-1.8273579	0	0.00028137397	0.055	5850	tags=50%, list=25%, signal=65%
GSE36392_MAC_VS_NEUTROPHIL_IL25_TREATED_LUNG_DN	189	-0.5055211	-1.8233109	0	0.00029976107	0.058	5162	tags=40%, list=22%, signal=51%
GSE41176_UNSTIM_VS_ANTI_IGM_STIM_TAK1_KO_BCELL_24H_DN	192	-0.5078498	-1.8230596	0	0.0002980864	0.058	6818	tags=49%, list=29%, signal=69%
MATSUMIYA_PBMC_MODIFIED_VACCINIA_ANKARA_VACCINE_AGE_18_55YO_VACCINATED_VS_CONTROL_TREATED_IN_VITRO_WITH_MVA85A_6HR_UP	91	-0.5518664	-1.8206874	0	0.000306351	0.06	4348	tags=44%, list=18%, signal=54%
GSE24142_EARLY_THYMIC_PROGENITOR_VS_DN3_THYMOCYTE_UP	200	-0.506576	-1.8200477	0	0.00030957453	0.061	6275	tags=52%, list=26%, signal=69%
GSE36888_UNTREATED_VS_IL2_TREATED_TCELL_2H_DN	196	-0.50348806	-1.8198766	0	0.00030787356	0.061	6901	tags=54%, list=29%, signal=75%
GSE26488_WT_VS_HDAC7_DELTAP_TG_OT2_THYMOCYTE_WITH_PEPTIDE_INJECTION_DN	199	-0.5054462	-1.8194591	0	0.0003061912	0.061	6870	tags=47%, list=29%, signal=66%
GSE11057_CD4_CENT_MEM_VS_PBMC_DN	191	-0.51395196	-1.8191373	0	0.00030936702	0.062	6856	tags=60%, list=29%, signal=84%
GSE6259_33D1_POS_DC_VS_CD4_TCELL_DN	175	-0.51153815	-1.8155017	0	0.00032212705	0.065	6735	tags=56%, list=28%, signal=78%
PATEL_SKIN_OF_BODY_ZOSTAVAX_AGE_70_93YO_VZV_CHALLENGE_3DY_UP	110	-0.5304222	-1.8138459	0	0.0003203952	0.065	6890	tags=59%, list=29%, signal=83%
HOEK_PBMC_INACTIVATED_INFLUENZA_ADULT_3DY_DN	15	-0.7503299	-1.8132018	0	0.00031868182	0.065	3604	tags=60%, list=15%, signal=71%
GSE22886_DAY0_VS_DAY7_MONOCYTE_IN_CULTURE_DN	200	-0.50521517	-1.8129904	0	0.00031698673	0.065	9798	tags=68%, list=41%, signal=115%
GSE42021_CD24HI_TREG_VS_CD24HI_TCONV_THYMUS_DN	200	-0.5037169	-1.8129576	0	0.00031530953	0.065	6874	tags=51%, list=29%, signal=71%
GSE20715_WT_VS_TLR4_KO_LUNG_UP	199	-0.50444436	-1.810342	0	0.0003183255	0.066	4359	tags=34%, list=18%, signal=41%
GSE32034_LY6C_HIGH_VS_LOW_ROSIGLIZATONE_TREATED_MONOCYTE_DN	198	-0.50306225	-1.8083569	0	0.0003259821	0.068	6758	tags=47%, list=28%, signal=66%
GSE3982_DC_VS_TH1_UP	200	-0.5032745	-1.8083357	0	0.00032428428	0.068	6856	tags=52%, list=29%, signal=72%
GSE40666_STAT1_KO_VS_STAT4_KO_CD8_TCELL_WITH_IFNA_STIM_90MIN_DN	168	-0.51401156	-1.8064662	0	0.00033642288	0.069	4272	tags=36%, list=18%, signal=44%
GSE360_CTRL_VS_L_DONOVANI_DC_DN	195	-0.50283384	-1.8050208	0	0.00034386766	0.071	5919	tags=45%, list=25%, signal=59%
GSE19825_NAIVE_VS_IL2RALOW_DAY3_EFF_CD8_TCELL_UP	190	-0.50284684	-1.8047355	0	0.0003421042	0.071	4863	tags=45%, list=20%, signal=56%
GSE20715_0H_VS_24H_OZONE_TLR4_KO_LUNG_DN	199	-0.5025109	-1.8046645	0	0.0003403588	0.071	4410	tags=34%, list=19%, signal=41%
GSE30971_CTRL_VS_LPS_STIM_MACROPHAGE_WBP7_KO_4H_UP	194	-0.50184333	-1.801909	0	0.00035212946	0.074	6186	tags=45%, list=26%, signal=60%
GSE26495_PD1HIGH_VS_PD1LOW_CD8_TCELL_DN	178	-0.5028577	-1.8006277	0	0.00035934182	0.076	6681	tags=52%, list=28%, signal=71%
GSE46606_UNSTIM_VS_CD40L_IL2_IL5_1DAY_STIMULATED_IRF4HIGH_SORTED_BCELL_DN	198	-0.5021341	-1.7992655	0	0.00035753608	0.076	5590	tags=40%, list=24%, signal=52%
NAKAYA_PBMC_IMUVAC_MALE_AGE_14_27YO_1D_POSTBOOST_VS_0DY_PREIMM_TIV_UP	43	-0.6018532	-1.7988064	0	0.0003557484	0.076	5257	tags=49%, list=22%, signal=63%
GSE4748_CTRL_VS_LPS_AND_CYANOBACTERIUM_LPSLIKE_STIM_DC_3H_UP	198	-0.5014341	-1.7950368	0	0.00038050974	0.082	4160	tags=32%, list=18%, signal=38%
GSE8835_HEALTHY_VS_CLL_CD8_TCELL_DN	198	-0.502809	-1.7920439	0	0.00040500244	0.088	6810	tags=47%, list=29%, signal=65%
GSE360_HIGH_DOSE_B_MALAYI_VS_M_TUBERCULOSIS_DC_DN	195	-0.49771798	-1.7914909	0	0.00040300738	0.088	6052	tags=43%, list=25%, signal=57%
GSE9988_ANTI_TREM1_VS_ANTI_TREM1_AND_LPS_MONOCYTE_DN	195	-0.49566346	-1.78594	0	0.0004184594	0.091	4470	tags=37%, list=19%, signal=45%
GSE22886_NAIVE_CD4_TCELL_VS_NEUTROPHIL_DN	193	-0.4991432	-1.7806122	0	0.00045113917	0.097	6318	tags=54%, list=27%, signal=73%
GSE36392_EOSINOPHIL_VS_MAC_IL25_TREATED_LUNG_UP	189	-0.4958147	-1.7787402	0	0.00047052436	0.101	5638	tags=44%, list=24%, signal=58%
GSE13411_IGM_VS_SWITCHED_MEMORY_BCELL_UP	181	-0.50287867	-1.7773439	0	0.00047685122	0.103	6718	tags=50%, list=28%, signal=70%
GSE22443_NAIVE_VS_ACT_AND_IL2_TREATED_CD8_TCELL_UP	188	-0.49463564	-1.7770847	0	0.00047883124	0.104	5795	tags=48%, list=24%, signal=63%
GSE360_HIGH_DOSE_B_MALAYI_VS_M_TUBERCULOSIS_MAC_DN	194	-0.49697983	-1.7760614	0	0.00047654018	0.104	2570	tags=24%, list=11%, signal=26%
MATSUMIYA_PBMC_MODIFIED_VACCINIA_ANKARA_VACCINE_AGE_18_55YO_2DY_UP	65	-0.55645764	-1.7743075	0.0011668612	0.00049970037	0.109	5163	tags=43%, list=22%, signal=55%
GSE2826_WT_VS_BTK_KO_BCELL_DN	198	-0.49804	-1.7738836	0	0.0005015474	0.11	6956	tags=53%, list=29%, signal=74%
GSE11818_WT_VS_DICER_KO_TREG_UP	136	-0.5112341	-1.7733335	0	0.0004991816	0.11	4659	tags=43%, list=20%, signal=54%
GSE3039_ALPHAALPHA_CD8_TCELL_VS_B2_BCELL_DN	199	-0.49484742	-1.7733144	0	0.00049683807	0.11	6725	tags=46%, list=28%, signal=64%
GSE22935_WT_VS_MYD88_KO_MACROPHAGE_12H_MBOVIS_BCG_STIM_UP	194	-0.49231285	-1.771883	0	0.0005028281	0.112	6263	tags=43%, list=26%, signal=58%
GSE5589_WT_VS_IL6_KO_LPS_AND_IL6_STIM_MACROPHAGE_45MIN_DN	198	-0.49403462	-1.7715919	0	0.000504628	0.113	6086	tags=44%, list=26%, signal=59%
GSE36527_CD62L_HIGH_VS_CD62L_LOW_TREG_CD69_NEG_KLRG1_NEG_DN	196	-0.49367103	-1.7674463	0	0.0005393093	0.121	4490	tags=29%, list=19%, signal=35%
GSE6259_FLT3L_INDUCED_33D1_POS_DC_VS_CD4_TCELL_UP	169	-0.49408963	-1.7672895	0	0.000536824	0.121	6735	tags=56%, list=28%, signal=78%
GSE12392_IFNAR_KO_VS_IFNB_KO_CD8_NEG_SPLEEN_DC_DN	193	-0.48615292	-1.7669114	0	0.0005384382	0.122	6108	tags=41%, list=26%, signal=55%
GSE26912_TUMORICIDAL_VS_CTRL_MACROPHAGE_UP	199	-0.48682112	-1.7667207	0	0.00054006116	0.122	6802	tags=47%, list=29%, signal=66%
GSE30971_CTRL_VS_LPS_STIM_MACROPHAGE_WBP7_HET_2H_DN	199	-0.49591988	-1.7663851	0	0.00054969924	0.125	6905	tags=50%, list=29%, signal=70%
GSE21360_TERTIARY_VS_QUATERNARY_MEMORY_CD8_TCELL_UP	182	-0.4950766	-1.7657608	0	0.0005512093	0.126	4130	tags=35%, list=17%, signal=42%
GSE23321_EFFECTOR_MEMORY_VS_NAIVE_CD8_TCELL_UP	189	-0.4893761	-1.765246	0	0.0005527321	0.127	6785	tags=46%, list=29%, signal=63%
GSE3337_CTRL_VS_16H_IFNG_IN_CD8POS_DC_UP	197	-0.4840108	-1.7621344	0	0.0005901693	0.137	5900	tags=39%, list=25%, signal=52%
GSE46606_IRF4_KO_VS_WT_UNSTIM_BCELL_DN	196	-0.49026424	-1.761613	0	0.0005914882	0.138	6091	tags=43%, list=26%, signal=57%
GSE21360_TERTIARY_VS_QUATERNARY_MEMORY_CD8_TCELL_DN	177	-0.4947901	-1.7566085	0	0.00062838395	0.147	6889	tags=52%, list=29%, signal=73%
GSE15330_LYMPHOID_MULTIPOTENT_VS_MEGAKARYOCYTE_ERYTHROID_PROGENITOR_IKAROS_KO_DN	177	-0.49315652	-1.7562885	0	0.00063737476	0.15	6739	tags=47%, list=28%, signal=66%
GSE21033_3H_VS_12H_POLYIC_STIM_DC_DN	134	-0.50287277	-1.7558312	0	0.00063456694	0.15	5034	tags=34%, list=21%, signal=43%
GSE19825_NAIVE_VS_DAY3_EFF_CD8_TCELL_UP	190	-0.48900607	-1.7553608	0	0.0006356632	0.151	4522	tags=42%, list=19%, signal=51%
GSE36392_TYPE_2_MYELOID_VS_MAC_IL25_TREATED_LUNG_UP	193	-0.488635	-1.7547164	0	0.00064452016	0.154	5262	tags=42%, list=22%, signal=53%
GSE6566_STRONG_VS_WEAK_DC_STIMULATED_CD4_TCELL_UP	178	-0.49308518	-1.754529	0	0.0006417179	0.154	3509	tags=31%, list=15%, signal=37%
GSE17721_LPS_VS_PAM3CSK4_2H_BMDC_UP	197	-0.48740575	-1.7530925	0	0.0006504793	0.156	5143	tags=31%, list=22%, signal=39%
GSE360_L_MAJOR_VS_B_MALAYI_HIGH_DOSE_DC_UP	195	-0.48915082	-1.7521863	0	0.00065916666	0.159	4097	tags=31%, list=17%, signal=37%
GSE45365_NK_CELL_VS_BCELL_UP	198	-0.48398164	-1.7478209	0	0.0007136464	0.173	6873	tags=39%, list=29%, signal=54%
GSE27670_CTRL_VS_BLIMP1_TRANSDUCED_GC_BCELL_UP	186	-0.4875877	-1.7476993	0	0.0007105966	0.173	5843	tags=44%, list=25%, signal=57%
GSE26488_CTRL_VS_PEPTIDE_INJECTION_HDAC7_DELTAP_TG_OT2_THYMOCYTE_UP	186	-0.49230966	-1.7469344	0	0.0007189566	0.175	4839	tags=39%, list=20%, signal=49%
GSE43955_1H_VS_20H_ACT_CD4_TCELL_WITH_TGFB_IL6_DN	197	-0.48936468	-1.7430787	0	0.00074982335	0.182	6653	tags=51%, list=28%, signal=70%
GSE41176_WT_VS_TAK1_KO_ANTI_IGM_STIM_BCELL_24H_UP	200	-0.48458168	-1.7425778	0	0.0007541353	0.184	9503	tags=65%, list=40%, signal=107%
GSE37301_MULTIPOTENT_PROGENITOR_VS_LYMPHOID_PRIMED_MPP_DN	179	-0.4887657	-1.7410405	0	0.00077708333	0.191	6237	tags=44%, list=26%, signal=59%
GSE32986_CURDLAN_LOWDOSE_VS_CURDLAN_HIGHDOSE_STIM_DC_DN	200	-0.4823009	-1.7392963	0	0.00079992024	0.195	6866	tags=48%, list=29%, signal=66%
GSE7852_TREG_VS_TCONV_FAT_UP	198	-0.48532692	-1.7387338	0	0.0008151326	0.199	6866	tags=45%, list=29%, signal=63%
GSE360_DC_VS_MAC_T_GONDII_DN	194	-0.49039164	-1.7384447	0	0.0008191483	0.201	6823	tags=54%, list=29%, signal=75%
GSE44649_WT_VS_MIR155_KO_NAIVE_CD8_TCELL_UP	197	-0.48310095	-1.7366296	0	0.000863467	0.211	6794	tags=49%, list=29%, signal=68%
GSE24142_DN2_VS_DN3_THYMOCYTE_UP	197	-0.48117593	-1.7365594	0	0.00085991365	0.211	6017	tags=46%, list=25%, signal=61%
GSE9006_HEALTHY_VS_TYPE_1_DIABETES_PBMC_AT_DX_DN	192	-0.48859766	-1.7339544	0	0.0008891518	0.217	4474	tags=34%, list=19%, signal=41%
GSE7852_LN_VS_FAT_TREG_DN	200	-0.47888705	-1.7329996	0	0.0008928007	0.218	6900	tags=48%, list=29%, signal=67%
GSE21380_TFH_VS_GERMINAL_CENTER_TFH_CD4_TCELL_UP	193	-0.48321193	-1.7317814	0	0.0009036295	0.222	6900	tags=53%, list=29%, signal=74%
GSE2128_CTRL_VS_MIMETOPE_NEGATIVE_SELECTION_DP_THYMOCYTE_NOD_UP	198	-0.47981134	-1.7308457	0	0.000914346	0.224	6186	tags=44%, list=26%, signal=60%
GSE36888_STAT5_AB_KNOCKIN_VS_WT_TCELL_IL2_TREATED_2H_DN	197	-0.48402622	-1.7307124	0	0.00091065915	0.224	6481	tags=46%, list=27%, signal=62%
GSE43863_TFH_VS_LY6C_LOW_CXCR5NEG_EFFECTOR_CD4_TCELL_DN	195	-0.47962233	-1.7299513	0	0.0009212887	0.228	5555	tags=43%, list=23%, signal=55%
GSE3982_MAST_CELL_VS_CENT_MEMORY_CD4_TCELL_UP	197	-0.48101524	-1.7284881	0	0.00093894004	0.232	8149	tags=51%, list=34%, signal=77%
NAKAYA_MONOCYTE_FLUARIX_FLUVIRIN_AGE_18_50YO_7DY_DN	94	-0.51532537	-1.7282765	0	0.0009351992	0.232	5920	tags=43%, list=25%, signal=56%
GSE6269_HEALTHY_VS_STAPH_AUREUS_INF_PBMC_DN	170	-0.49065045	-1.7282374	0	0.0009314881	0.232	6570	tags=45%, list=28%, signal=61%
GSE1432_CTRL_VS_IFNG_24H_MICROGLIA_UP	198	-0.47912607	-1.7271262	0	0.0009278063	0.232	6599	tags=44%, list=28%, signal=60%
GSE43955_10H_VS_60H_ACT_CD4_TCELL_WITH_TGFB_IL6_DN	196	-0.4795336	-1.7260728	0	0.0009416767	0.235	5661	tags=39%, list=24%, signal=51%
GSE3982_NEUTROPHIL_VS_NKCELL_UP	198	-0.48436764	-1.7249689	0	0.0009554219	0.239	6467	tags=42%, list=27%, signal=58%
GSE22025_TGFB1_VS_TGFB1_AND_PROGESTERONE_TREATED_CD4_TCELL_DN	191	-0.48247874	-1.7240248	0	0.0009621022	0.242	6114	tags=42%, list=26%, signal=56%
GSE13411_NAIVE_VS_SWITCHED_MEMORY_BCELL_UP	185	-0.47619674	-1.7239397	0	0.0009618158	0.243	5197	tags=39%, list=22%, signal=50%
GSE3039_CD4_TCELL_VS_ALPHABETA_CD8_TCELL_UP	198	-0.48313332	-1.7236422	0	0.00096842385	0.245	4442	tags=37%, list=19%, signal=46%
HOWARD_NK_CELL_INACT_MONOV_INFLUENZA_A_INDONESIA_05_2005_H5N1_AGE_18_49YO_28DY_DN	62	-0.54076535	-1.7230521	0.0012033695	0.00097498443	0.246	6394	tags=58%, list=27%, signal=79%
GSE43700_UNTREATED_VS_IL10_TREATED_PBMC_UP	193	-0.4772941	-1.7205254	0	0.0010020088	0.251	5066	tags=30%, list=21%, signal=38%
GSE20715_0H_VS_48H_OZONE_TLR4_KO_LUNG_DN	200	-0.4777748	-1.718151	0	0.001045835	0.264	6872	tags=40%, list=29%, signal=55%
GSE37301_PRO_BCELL_VS_GRANULOCYTE_MONOCYTE_PROGENITOR_UP	141	-0.4922591	-1.7174411	0	0.0010486167	0.265	5879	tags=43%, list=25%, signal=57%
GSE36888_UNTREATED_VS_IL2_TREATED_TCELL_17H_UP	199	-0.48102278	-1.7142621	0	0.0011021502	0.276	6901	tags=48%, list=29%, signal=67%
GSE360_L_MAJOR_VS_B_MALAYI_HIGH_DOSE_MAC_UP	197	-0.4728613	-1.7127975	0	0.0011080785	0.277	5785	tags=39%, list=24%, signal=51%
GSE29618_BCELL_VS_PDC_DAY7_FLU_VACCINE_DN	198	-0.47750235	-1.7126095	0	0.0011038971	0.277	6905	tags=48%, list=29%, signal=68%
GSE32986_CURDLAN_HIGHDOSE_VS_GMCSF_AND_CURDLAN_HIGHDOSE_STIM_DC_DN	199	-0.47599468	-1.7115276	0	0.0011231458	0.283	4983	tags=32%, list=21%, signal=40%
GSE11961_FOLLICULAR_BCELL_VS_MEMORY_BCELL_DAY40_DN	196	-0.47232297	-1.7089045	0	0.0011422499	0.288	4849	tags=35%, list=20%, signal=43%
GSE13946_CTRL_VS_DSS_COLITIS_GD_TCELL_FROM_COLON_UP	176	-0.47670683	-1.7077453	0	0.0011512685	0.291	6739	tags=48%, list=28%, signal=66%
FULLER_PBMC_F_TULARENSIS_VACCINE_LVS_AGE_22_54YO_18HR_TO_48HR_EARLY_UP	19	-0.66452163	-1.7069495	0.0041208793	0.0011667977	0.295	6804	tags=74%, list=29%, signal=103%
GSE2706_UNSTIM_VS_2H_LPS_DC_DN	192	-0.47447312	-1.7054626	0	0.0011822311	0.3	5448	tags=39%, list=23%, signal=50%
GSE360_CTRL_VS_L_MAJOR_DC_DN	195	-0.4739051	-1.7053951	0	0.0011778686	0.3	4498	tags=36%, list=19%, signal=44%
GSE17721_PAM3CSK4_VS_GADIQUIMOD_1H_BMDC_UP	193	-0.47276643	-1.7046397	0	0.0011996669	0.305	3905	tags=28%, list=16%, signal=34%
GSE23925_LIGHT_ZONE_VS_NAIVE_BCELL_UP	196	-0.46956602	-1.7026087	0	0.0012375893	0.312	6781	tags=44%, list=29%, signal=62%
GSE19401_UNSTIM_VS_RETINOIC_ACID_AND_PAM2CSK4_STIM_FOLLICULAR_DC_DN	198	-0.47301775	-1.7020476	0	0.0012428062	0.314	5067	tags=32%, list=21%, signal=41%
GSE2706_2H_VS_8H_R848_STIM_DC_UP	191	-0.47029862	-1.7019621	0	0.001238287	0.314	5811	tags=40%, list=24%, signal=52%
GSE27670_CTRL_VS_BLIMP1_TRANSDUCED_GC_BCELL_DN	198	-0.47389755	-1.7002479	0	0.0012627895	0.321	5961	tags=40%, list=25%, signal=53%
GSE3982_MAC_VS_EFF_MEMORY_CD4_TCELL_UP	199	-0.47397956	-1.6996604	0	0.0012742832	0.323	9787	tags=68%, list=41%, signal=114%
GSE42088_UNINF_VS_LEISHMANIA_INF_DC_24H_DN	199	-0.47252733	-1.6996232	0	0.0012696994	0.323	6720	tags=40%, list=28%, signal=55%
GSE22935_WT_VS_MYD88_KO_MACROPHAGE_UP	199	-0.46899647	-1.6985711	0	0.0012906262	0.328	6512	tags=46%, list=27%, signal=62%
GSE25123_IL4_VS_IL4_AND_ROSIGLITAZONE_STIM_PPARG_KO_MACROPHAGE_DAY10_DN	194	-0.47302237	-1.6985426	0	0.0012860168	0.328	5590	tags=39%, list=24%, signal=51%
GSE15750_WT_VS_TRAF6KO_DAY10_EFF_CD8_TCELL_DN	186	-0.47825027	-1.6970742	0	0.0013036253	0.333	4972	tags=41%, list=21%, signal=52%
GSE4748_CTRL_VS_LPS_AND_CYANOBACTERIUM_LPSLIKE_STIM_DC_3H_DN	198	-0.4668455	-1.6947548	0	0.0013463051	0.342	6457	tags=40%, list=27%, signal=55%
GSE23321_CENTRAL_MEMORY_VS_NAIVE_CD8_TCELL_UP	197	-0.47300017	-1.6933938	0	0.0013792911	0.351	4470	tags=32%, list=19%, signal=40%
GSE3982_NEUTROPHIL_VS_CENT_MEMORY_CD4_TCELL_UP	199	-0.4732263	-1.6928889	0	0.0013869877	0.354	6763	tags=42%, list=28%, signal=59%
GSE43955_TH0_VS_TGFB_IL6_IL23_TH17_ACT_CD4_TCELL_52H_DN	199	-0.47624245	-1.692469	0	0.0013946177	0.355	6929	tags=41%, list=29%, signal=58%
GSE11057_EFF_MEM_VS_CENT_MEM_CD4_TCELL_UP	193	-0.4718109	-1.6899868	0	0.0014394729	0.365	6783	tags=44%, list=29%, signal=61%
GSE21360_NAIVE_VS_PRIMARY_MEMORY_CD8_TCELL_UP	172	-0.4735544	-1.6890498	0	0.0014592578	0.371	4498	tags=36%, list=19%, signal=44%
GSE33162_HDAC3_KO_VS_HDAC3_KO_4H_LPS_STIM_MACROPHAGE_DN	188	-0.46956876	-1.6874492	0	0.001488177	0.375	5558	tags=39%, list=23%, signal=51%
GSE3982_MAST_CELL_VS_DC_DN	195	-0.47280985	-1.6874171	0	0.0014891608	0.377	6541	tags=46%, list=28%, signal=62%
GSE30971_CTRL_VS_LPS_STIM_MACROPHAGE_WBP7_KO_2H_UP	194	-0.4729268	-1.6872607	0	0.0014870935	0.378	6191	tags=46%, list=26%, signal=62%
GSE43955_1H_VS_10H_ACT_CD4_TCELL_WITH_TGFB_IL6_DN	197	-0.4732117	-1.6868993	0.0010460251	0.0014819831	0.378	5849	tags=42%, list=25%, signal=55%
GSE2706_UNSTIM_VS_2H_LPS_AND_R848_DC_DN	190	-0.4693196	-1.6855379	0	0.0015134629	0.382	5439	tags=35%, list=23%, signal=45%
GSE23502_BM_VS_COLON_TUMOR_MYELOID_DERIVED_SUPPRESSOR_CELL_UP	197	-0.4744955	-1.6848809	0	0.0015204006	0.384	6891	tags=48%, list=29%, signal=67%
GSE13547_WT_VS_ZFX_KO_BCELL_ANTI_IGM_STIM_12H_UP	137	-0.48032397	-1.6848161	0	0.0015152291	0.384	5524	tags=43%, list=23%, signal=56%
GSE21360_NAIVE_VS_SECONDARY_MEMORY_CD8_TCELL_UP	181	-0.47288457	-1.6827723	0	0.0015522491	0.393	6749	tags=52%, list=28%, signal=73%
GSE17721_CTRL_VS_GARDIQUIMOD_1H_BMDC_DN	192	-0.47201627	-1.680974	0	0.0015801067	0.402	5890	tags=35%, list=25%, signal=46%
GARCIA_PINERES_PBMC_HPV_16_L1_VLP_AGE_18_25YO_2MO_DN	281	-0.4538993	-1.6805608	0	0.00158677	0.405	5339	tags=42%, list=22%, signal=53%
GSE4142_PLASMA_CELL_VS_MEMORY_BCELL_UP	184	-0.46869716	-1.6804366	0	0.0015814452	0.405	6153	tags=48%, list=26%, signal=64%
GSE13887_ACT_CD4_VS_NO_TREATED_CD4_TCELL_DN	124	-0.4869028	-1.6790365	0	0.0016208	0.411	3838	tags=33%, list=16%, signal=39%
GSE6259_FLT3L_INDUCED_VS_WT_SPLENIC_DC_33D1_POS_DN	157	-0.47461134	-1.678433	0	0.0016451	0.418	4682	tags=39%, list=20%, signal=49%
GSE21670_STAT3_KO_VS_WT_CD4_TCELL_IL6_TREATED_DN	198	-0.4673632	-1.6779774	0	0.0016514538	0.42	6466	tags=46%, list=27%, signal=63%
GSE30971_WBP7_HET_VS_KO_MACROPHAGE_DN	197	-0.46752387	-1.6774025	0	0.0016666129	0.423	3867	tags=29%, list=16%, signal=35%
GSE37532_TREG_VS_TCONV_CD4_TCELL_FROM_VISCERAL_ADIPOSE_TISSUE_UP	130	-0.48328397	-1.6765653	0	0.0016846155	0.428	2969	tags=31%, list=12%, signal=35%
GSE29618_PRE_VS_DAY7_POST_LAIV_FLU_VACCINE_PDC_UP	185	-0.46840307	-1.675162	0	0.001711273	0.433	4266	tags=35%, list=18%, signal=42%
GSE7852_THYMUS_VS_FAT_TREG_DN	196	-0.46681875	-1.6751288	0	0.0017056621	0.433	8963	tags=64%, list=38%, signal=102%
GSE18791_CTRL_VS_NEWCASTLE_VIRUS_DC_1H_DN	175	-0.47101894	-1.6745989	0	0.0017087987	0.436	3416	tags=26%, list=14%, signal=30%
GSE35825_UNTREATED_VS_IFNG_STIM_MACROPHAGE_UP	200	-0.46709383	-1.6734613	0	0.001729267	0.441	5443	tags=35%, list=23%, signal=45%
GSE3982_MAC_VS_TH1_UP	195	-0.46719277	-1.6732346	0	0.0017352318	0.444	6721	tags=42%, list=28%, signal=58%
GSE22886_NEUTROPHIL_VS_MONOCYTE_UP	189	-0.46802446	-1.6725111	0	0.0017554981	0.45	5195	tags=40%, list=22%, signal=51%
GSE25088_ROSIGLITAZONE_VS_IL4_AND_ROSIGLITAZONE_STIM_STAT6_KO_MACROPHAGE_DAY10_DN	196	-0.46160355	-1.6723843	0	0.0017555676	0.452	6702	tags=40%, list=28%, signal=56%
GSE22886_IGG_IGA_MEMORY_BCELL_VS_BM_PLASMA_CELL_DN	189	-0.46644437	-1.6716087	0	0.001769947	0.456	6678	tags=44%, list=28%, signal=61%
GSE19941_LPS_VS_LPS_AND_IL10_STIM_IL10_KO_NFKBP50_KO_MACROPHAGE_DN	197	-0.4688781	-1.6715039	0.0010471204	0.0017699867	0.457	6057	tags=42%, list=25%, signal=55%
GSE29618_PRE_VS_DAY7_FLU_VACCINE_BCELL_UP	189	-0.46516615	-1.6714365	0	0.0017671608	0.458	4476	tags=31%, list=19%, signal=38%
GSE360_CTRL_VS_B_MALAYI_LOW_DOSE_DC_DN	193	-0.46618056	-1.6713543	0	0.001764373	0.458	6474	tags=42%, list=27%, signal=58%
KAECH_NAIVE_VS_DAY15_EFF_CD8_TCELL_DN	200	-0.46709982	-1.6694797	0	0.0018151702	0.468	6827	tags=45%, list=29%, signal=62%
GSE3982_MAST_CELL_VS_NKCELL_UP	197	-0.46200708	-1.6694465	0.001044932	0.0018094259	0.468	6878	tags=43%, list=29%, signal=60%
GSE10147_IL3_VS_IL3_AND_HIVP17_STIM_PDC_DN	138	-0.47887713	-1.6693077	0	0.0018121438	0.47	4314	tags=36%, list=18%, signal=44%
GSE7852_THYMUS_VS_FAT_TCONV_DN	200	-0.46553615	-1.6691498	0	0.0018120502	0.471	4483	tags=35%, list=19%, signal=43%
GSE360_T_GONDII_VS_M_TUBERCULOSIS_DC_DN	194	-0.46638185	-1.6690966	0	0.0018063697	0.471	5987	tags=39%, list=25%, signal=51%
GSE43955_TH0_VS_TGFB_IL6_TH17_ACT_CD4_TCELL_1H_UP	199	-0.4699715	-1.6677973	0	0.0018257131	0.476	6675	tags=43%, list=28%, signal=60%
GSE6092_CTRL_VS_BORRELIA_BIRGDOFERI_INF_ENDOTHELIAL_CELL_DN	146	-0.47496298	-1.6675122	0	0.0018283391	0.477	6168	tags=41%, list=26%, signal=55%
GSE29949_MICROGLIA_VS_DC_BRAIN_UP	198	-0.46196637	-1.6640061	0	0.0018861566	0.49	6089	tags=38%, list=26%, signal=50%
GSE36888_STAT5_AB_KNOCKIN_VS_WT_TCELL_IL2_TREATED_2H_UP	198	-0.4639011	-1.6636102	0.001039501	0.0018968561	0.495	6036	tags=41%, list=25%, signal=54%
GSE1460_NAIVE_CD4_TCELL_ADULT_BLOOD_VS_THYMIC_STROMAL_CELL_DN	200	-0.4662393	-1.6634895	0	0.0018992252	0.497	6319	tags=42%, list=27%, signal=56%
GSE26559_TCF1_KO_VS_WT_LIN_NEG_CELL_DN	183	-0.46409932	-1.6621301	0	0.0019453354	0.508	6563	tags=45%, list=28%, signal=61%
GSE24142_DN2_VS_DN3_THYMOCYTE_FETAL_UP	199	-0.46270314	-1.6614321	0	0.0019557395	0.51	6799	tags=47%, list=29%, signal=66%
GSE27670_CTRL_VS_LMP1_TRANSDUCED_GC_BCELL_DN	199	-0.46249074	-1.6612355	0	0.0019579295	0.512	8129	tags=52%, list=34%, signal=79%
NAKAYA_PBMC_FLUAD_MALE_AGE_14_27YO_1D_POSTBOOST_VS_0D_PREIMM_MF59_ADJUVANTED_1DY_ATIV_UP	40	-0.55140775	-1.6603411	0.0024660912	0.0019818025	0.516	5257	tags=30%, list=22%, signal=38%
GSE41176_WT_VS_TAK1_KO_ANTI_IGM_STIM_BCELL_3H_DN	199	-0.46140203	-1.6598451	0	0.0019974038	0.519	6743	tags=41%, list=28%, signal=56%
GSE17721_LPS_VS_PAM3CSK4_0.5H_BMDC_DN	192	-0.4652983	-1.6595129	0	0.0020101997	0.523	5563	tags=35%, list=23%, signal=45%
GSE7219_UNSTIM_VS_LPS_AND_ANTI_CD40_STIM_NIK_NFKB2_KO_DC_DN	190	-0.45683387	-1.6582227	0	0.0020497772	0.531	6891	tags=45%, list=29%, signal=63%
GSE36078_UNTREATED_VS_AD5_INF_MOUSE_LUNG_DC_UP	190	-0.4642443	-1.6580085	0	0.0020489632	0.531	5692	tags=41%, list=24%, signal=53%
GSE15330_MEGAKARYOCYTE_ERYTHROID_VS_GRANULOCYTE_MONOCYTE_PROGENITOR_UP	176	-0.46644557	-1.6579179	0	0.0020481395	0.532	6900	tags=43%, list=29%, signal=60%
GSE22229_RENAL_TRANSPLANT_IMMUNOSUPP_THERAPY_VS_HEALTHY_PBMC_DN	199	-0.46106955	-1.6576006	0	0.0020500093	0.535	6002	tags=39%, list=25%, signal=52%
GSE369_PRE_VS_POST_IL6_INJECTION_SOCS3_KO_LIVER_UP	199	-0.45973647	-1.6573658	0	0.0020438898	0.535	6550	tags=39%, list=28%, signal=54%
GSE33292_DN3_THYMOCYTE_VS_TCF1_KO_TCELL_LYMPHOMA_DN	140	-0.47533593	-1.6571507	0	0.0020404533	0.535	4987	tags=38%, list=21%, signal=48%
GSE21063_WT_VS_NFATC1_KO_3H_ANTI_IGM_STIM_BCELL_UP	194	-0.46030554	-1.6556749	0	0.0020740046	0.542	4321	tags=29%, list=18%, signal=35%
GSE20715_WT_VS_TLR4_KO_24H_OZONE_LUNG_DN	199	-0.4569448	-1.6555882	0	0.0020731322	0.544	3923	tags=25%, list=17%, signal=29%
GSE3982_MAST_CELL_VS_TH1_UP	193	-0.45899162	-1.6542233	0	0.0021221288	0.557	6936	tags=42%, list=29%, signal=59%
GSE36888_UNTREATED_VS_IL2_TREATED_TCELL_6H_UP	195	-0.46080127	-1.6537836	0	0.002121107	0.558	6739	tags=47%, list=28%, signal=65%
GSE360_L_DONOVANI_VS_B_MALAYI_HIGH_DOSE_MAC_UP	196	-0.46151763	-1.6531855	0	0.002133123	0.562	4054	tags=29%, list=17%, signal=34%
GSE39152_SPLEEN_CD103_NEG_VS_BRAIN_CD103_POS_MEMORY_CD8_TCELL_DN	194	-0.45714474	-1.6528586	0.0010405828	0.0021450918	0.566	6855	tags=47%, list=29%, signal=65%
GSE21360_NAIVE_VS_PRIMARY_MEMORY_CD8_TCELL_DN	182	-0.4620436	-1.6522453	0	0.002172556	0.569	8137	tags=52%, list=34%, signal=79%
GSE19941_UNSTIM_VS_LPS_STIM_IL10_KO_MACROPHAGE_UP	191	-0.4604981	-1.6517278	0	0.0021792117	0.572	6143	tags=40%, list=26%, signal=54%
GSE27786_NKTCELL_VS_ERYTHROBLAST_DN	192	-0.45960855	-1.651717	0	0.0021728952	0.572	5218	tags=36%, list=22%, signal=46%
GSE2585_CTEC_VS_MTEC_THYMUS_UP	198	-0.45819938	-1.6508844	0	0.0022231843	0.58	6891	tags=41%, list=29%, signal=58%
GSE29618_BCELL_VS_PDC_DN	196	-0.45914227	-1.6503888	0	0.0022372936	0.584	8900	tags=59%, list=37%, signal=93%
GSE19888_ADENOSINE_A3R_ACT_VS_TCELL_MEMBRANES_ACT_IN_MAST_CELL_UP	200	-0.45830336	-1.6481663	0	0.0023075184	0.592	6797	tags=46%, list=29%, signal=63%
GSE43260_BTLA_POS_VS_NEG_INTRATUMORAL_CD8_TCELL_UP	200	-0.4580901	-1.6481153	0	0.0023034501	0.592	9537	tags=61%, list=40%, signal=100%
GSE41978_KLRG1_HIGH_VS_LOW_EFFECTOR_CD8_TCELL_UP	195	-0.45995775	-1.6473666	0.0010298662	0.0023553167	0.599	6417	tags=43%, list=27%, signal=58%
GSE7509_DC_VS_MONOCYTE_UP	200	-0.4611023	-1.6469766	0	0.0023688816	0.604	6138	tags=39%, list=26%, signal=52%
GSE32533_WT_VS_MIR17_OVEREXPRESS_ACT_CD4_TCELL_DN	193	-0.45924273	-1.6469356	0	0.0023646706	0.605	5643	tags=39%, list=24%, signal=51%
GSE19198_1H_VS_6H_IL21_TREATED_TCELL_DN	200	-0.456878	-1.6464275	0	0.0023705617	0.609	5711	tags=34%, list=24%, signal=44%
GSE3982_BCELL_VS_EFF_MEMORY_CD4_TCELL_DN	186	-0.46408868	-1.6462029	0	0.0023764442	0.61	6353	tags=45%, list=27%, signal=60%
GSE17721_CTRL_VS_LPS_1H_BMDC_DN	193	-0.45841	-1.6450584	0.0010438414	0.0024198953	0.615	6358	tags=46%, list=27%, signal=62%
GSE3982_MAST_CELL_VS_MAC_DN	193	-0.4602752	-1.6447791	0.0010384216	0.0024180915	0.616	6748	tags=47%, list=28%, signal=65%
GSE3920_UNTREATED_VS_IFNG_TREATED_ENDOTHELIAL_CELL_UP	147	-0.46410394	-1.6445057	0	0.002418793	0.618	6803	tags=44%, list=29%, signal=61%
GSE3039_NKT_CELL_VS_ALPHAALPHA_CD8_TCELL_UP	200	-0.45718706	-1.6444986	0	0.0024120365	0.618	5890	tags=37%, list=25%, signal=48%
GSE22886_TH1_VS_TH2_48H_ACT_UP	188	-0.4597477	-1.6441158	0	0.0024127348	0.618	4342	tags=36%, list=18%, signal=43%
GSE37301_RAG2_KO_VS_RAG2_AND_ETS1_KO_NK_CELL_UP	198	-0.46305716	-1.6440879	0.0010351967	0.0024060325	0.618	5514	tags=38%, list=23%, signal=50%
GSE3982_DC_VS_MAC_LPS_STIM_DN	198	-0.4553721	-1.644018	0	0.0024018316	0.618	6649	tags=42%, list=28%, signal=58%
GSE32255_WT_UNSTIM_VS_JMJD2D_KNOCKDOWN_4H_LPS_STIM_DC_DN	172	-0.46283096	-1.6430068	0	0.0024172904	0.618	6865	tags=44%, list=29%, signal=61%
GSE9037_CTRL_VS_LPS_1H_STIM_IRAK4_KO_BMDM_DN	190	-0.45999676	-1.6427462	0	0.002422883	0.62	5671	tags=36%, list=24%, signal=47%
GSE37301_HEMATOPOIETIC_STEM_CELL_VS_GRAN_MONO_PROGENITOR_DN	176	-0.45957363	-1.64172	0	0.0024357536	0.623	6866	tags=46%, list=29%, signal=64%
GSE20715_0H_VS_48H_OZONE_LUNG_DN	200	-0.4547393	-1.6414672	0	0.0024485595	0.627	4358	tags=25%, list=18%, signal=30%
GSE2128_CTRL_VS_MIMETOPE_NEGATIVE_SELECTION_DP_THYMOCYTE_C57BL6_UP	186	-0.45407683	-1.6406794	0	0.0024758913	0.631	6739	tags=44%, list=28%, signal=61%
GSE37301_HEMATOPOIETIC_STEM_CELL_VS_RAG2_KO_NK_CELL_DN	181	-0.4592728	-1.6395011	0	0.0025103292	0.637	6864	tags=43%, list=29%, signal=59%
GSE18281_SUBCAPSULAR_VS_CENTRAL_CORTICAL_REGION_OF_THYMUS_DN	200	-0.45419443	-1.6388766	0	0.0025204418	0.64	5105	tags=30%, list=21%, signal=38%
GSE29949_CD8_POS_DC_SPLEEN_VS_DC_BRAIN_DN	194	-0.45599338	-1.6377009	0	0.0025594179	0.647	6278	tags=39%, list=26%, signal=52%
GSE9509_10MIN_VS_30MIN_LPS_AND_IL10_STIM_IL10_KO_MACROPHAGE_DN	155	-0.46602905	-1.6372906	0	0.0025621443	0.649	6681	tags=43%, list=28%, signal=59%
LI_PBMC_MENOMUNE_A_C_Y_W_135_AGE_18_45YO_3DY_UP	26	-0.5993264	-1.6361568	0.00930851	0.0026007625	0.658	4451	tags=58%, list=19%, signal=71%
GSE29949_DC_BRAIN_VS_MONOCYTE_BONE_MARROW_DN	188	-0.4555744	-1.6358804	0	0.0025985548	0.659	4483	tags=30%, list=19%, signal=37%
GSE360_L_MAJOR_VS_B_MALAYI_LOW_DOSE_DC_UP	193	-0.45653448	-1.6353966	0	0.0026130457	0.665	4949	tags=32%, list=21%, signal=40%
GSE13485_DAY1_VS_DAY7_YF17D_VACCINE_PBMC_UP	163	-0.46228293	-1.6349902	0	0.0026274424	0.668	3363	tags=29%, list=14%, signal=34%
GSE28737_FOLLICULAR_VS_MARGINAL_ZONE_BCELL_BCL6_HET_DN	195	-0.45456022	-1.6346681	0	0.0026418227	0.671	6087	tags=35%, list=26%, signal=47%
GSE11961_MARGINAL_ZONE_BCELL_VS_MEMORY_BCELL_DAY7_DN	190	-0.45519608	-1.634318	0	0.0026489908	0.673	5890	tags=46%, list=25%, signal=60%
GSE9650_NAIVE_VS_MEMORY_CD8_TCELL_DN	199	-0.4535262	-1.6341839	0	0.0026466956	0.673	6862	tags=46%, list=29%, signal=64%
GSE11961_UNSTIM_VS_ANTI_IGM_AND_CD40_STIM_6H_FOLLICULAR_BCELL_UP	198	-0.4524425	-1.6331509	0	0.0026796758	0.675	4510	tags=31%, list=19%, signal=38%
GSE7568_CTRL_VS_24H_TGFB_TREATED_MACROPHAGES_WITH_IL4_AND_DEXAMETHASONE_DN	191	-0.45669556	-1.6321748	0	0.0027195225	0.68	6573	tags=48%, list=28%, signal=65%
GSE22935_WT_VS_MYD88_KO_MACROPHAGE_48H_MBOVIS_BCG_STIM_DN	199	-0.44795373	-1.6317835	0	0.0027264531	0.682	6810	tags=44%, list=29%, signal=61%
GAUCHER_PBMC_YF_VAX_STAMARIL_UNKNOWN_AGE_60DY_UP	50	-0.52650887	-1.631165	0.0061576352	0.0027449613	0.684	6748	tags=58%, list=28%, signal=81%
GSE28449_WT_VS_LRF_KO_GERMINAL_CENTER_BCELL_UP	189	-0.45615536	-1.6308728	0	0.0027470717	0.685	6225	tags=43%, list=26%, signal=58%
GSE7852_TREG_VS_TCONV_THYMUS_UP	198	-0.4527354	-1.6300787	0.001048218	0.0027770137	0.689	6790	tags=44%, list=29%, signal=62%
GSE5589_IL6_KO_VS_IL10_KO_LPS_AND_IL10_STIM_MACROPHAGE_45MIN_UP	197	-0.44836298	-1.6278746	0	0.002887888	0.706	6843	tags=47%, list=29%, signal=66%
GSE25123_WT_VS_PPARG_KO_MACROPHAGE_UP	196	-0.4517032	-1.6272086	0	0.0029103884	0.709	5419	tags=37%, list=23%, signal=47%
GSE28783_ANTI_MIR33_VS_CTRL_ATHEROSCLEROSIS_MACROPHAGE_UP	190	-0.45464188	-1.6263827	0	0.0029397209	0.717	5716	tags=37%, list=24%, signal=49%
GSE30971_WBP7_HET_VS_KO_MACROPHAGE_4H_LPS_STIM_UP	199	-0.45058006	-1.6255447	0	0.0029918957	0.724	6834	tags=39%, list=29%, signal=55%
GSE17721_CTRL_VS_PAM3CSK4_4H_BMDC_DN	192	-0.449457	-1.6249638	0	0.0030048203	0.726	6358	tags=35%, list=27%, signal=48%
GSE39110_UNTREATED_VS_IL2_TREATED_CD8_TCELL_DAY6_POST_IMMUNIZATION_UP	200	-0.45128092	-1.6244744	0	0.0030176346	0.728	6853	tags=46%, list=29%, signal=63%
GSE40274_FOXP3_VS_FOXP3_AND_HELIOS_TRANSDUCED_ACTIVATED_CD4_TCELL_UP	147	-0.46332252	-1.6240056	0	0.0030326862	0.729	4342	tags=33%, list=18%, signal=41%
GSE25123_WT_VS_PPARG_KO_MACROPHAGE_IL4_STIM_DN	199	-0.45441854	-1.623791	0	0.0030385887	0.73	5649	tags=40%, list=24%, signal=52%
GSE42088_UNINF_VS_LEISHMANIA_INF_DC_8H_UP	198	-0.452097	-1.6224185	0	0.0030829664	0.736	6804	tags=46%, list=29%, signal=64%
GSE14415_INDUCED_TREG_VS_FOXP3_KO_INDUCED_TREG_IL2_CULTURE_UP	172	-0.45748305	-1.6222985	0.0010660981	0.003079634	0.737	6869	tags=45%, list=29%, signal=63%
GSE25085_FETAL_BM_VS_ADULT_BM_SP4_THYMIC_IMPLANT_DN	199	-0.44987875	-1.6222593	0	0.0030718176	0.737	6721	tags=42%, list=28%, signal=58%
KAECH_NAIVE_VS_MEMORY_CD8_TCELL_DN	199	-0.4537121	-1.6221895	0	0.003064041	0.737	6827	tags=45%, list=29%, signal=62%
GSE40666_WT_VS_STAT4_KO_CD8_TCELL_UP	171	-0.45893818	-1.6221361	0.0010362695	0.003058556	0.737	5083	tags=35%, list=21%, signal=44%
GSE22501_PERIPHERAL_BLOOD_VS_CORD_BLOOD_TREG_UP	193	-0.44908127	-1.6209494	0	0.0031112968	0.746	6773	tags=43%, list=28%, signal=60%
GSE43955_1H_VS_60H_ACT_CD4_TCELL_WITH_TGFB_IL6_DN	195	-0.45491013	-1.6206417	0	0.0031191509	0.751	6768	tags=45%, list=28%, signal=62%
GSE24574_BCL6_HIGH_TFH_VS_TFH_CD4_TCELL_UP	187	-0.4507753	-1.6203797	0	0.0031269323	0.752	6653	tags=43%, list=28%, signal=59%
GSE22611_UNSTIM_VS_6H_MDP_STIM_NOD2_TRANSDUCED_HEK293T_CELL_UP	193	-0.45534137	-1.6192563	0	0.0032013624	0.765	4285	tags=28%, list=18%, signal=34%
GSE13173_UNTREATED_VS_IL12_TREATED_ACT_CD8_TCELL_UP	116	-0.46557426	-1.6184083	0.0010834236	0.0032444147	0.769	4287	tags=34%, list=18%, signal=42%
GSE12507_PDC_CELL_LINE_VS_IMMATUE_T_CELL_LINE_DN	133	-0.4646025	-1.6182408	0.0010718113	0.003242987	0.769	3495	tags=27%, list=15%, signal=32%
GSE8621_UNSTIM_VS_LPS_STIM_MACROPHAGE_UP	199	-0.45188954	-1.6178727	0	0.0032525873	0.771	6955	tags=47%, list=29%, signal=66%
GSE38697_LIGHT_ZONE_VS_DARK_ZONE_BCELL_DN	122	-0.46903712	-1.6177859	0	0.0032533098	0.771	3707	tags=31%, list=16%, signal=37%
GSE360_T_GONDII_VS_B_MALAYI_HIGH_DOSE_MAC_UP	196	-0.4516355	-1.6176684	0	0.0032452769	0.771	5503	tags=36%, list=23%, signal=46%
GSE3203_HEALTHY_VS_INFLUENZA_INFECTED_LN_BCELL_DN	192	-0.45045692	-1.6172652	0.0010559662	0.003254818	0.772	6084	tags=40%, list=26%, signal=53%
GSE13306_RA_VS_UNTREATED_TREG_DN	191	-0.45544115	-1.6162713	0	0.003288332	0.777	6681	tags=42%, list=28%, signal=59%
GSE18281_CORTICAL_VS_MEDULLARY_THYMOCYTE_UP	197	-0.4483586	-1.6159124	0	0.003302119	0.778	6016	tags=37%, list=25%, signal=49%
GSE13306_TREG_RA_VS_TCONV_RA_DN	195	-0.45566437	-1.6148626	0	0.003354961	0.783	4796	tags=34%, list=20%, signal=42%
GSE42088_UNINF_VS_LEISHMANIA_INF_DC_2H_UP	199	-0.44967398	-1.6137823	0	0.00340105	0.787	6311	tags=36%, list=27%, signal=48%
GSE21670_STAT3_KO_VS_WT_CD4_TCELL_TGFB_IL6_TREATED_DN	199	-0.44742817	-1.6136895	0	0.0033927753	0.787	6036	tags=49%, list=25%, signal=65%
GSE9650_NAIVE_VS_EXHAUSTED_CD8_TCELL_DN	196	-0.44787443	-1.6135201	0	0.0033953392	0.787	6420	tags=38%, list=27%, signal=51%
GSE30971_CTRL_VS_LPS_STIM_MACROPHAGE_WBP7_HET_4H_DN	199	-0.44730055	-1.6131697	0	0.0034021698	0.792	6901	tags=41%, list=29%, signal=57%
GSE9037_WT_VS_IRAK4_KO_LPS_1H_STIM_BMDM_UP	200	-0.4515243	-1.6130146	0	0.0034068562	0.792	4493	tags=27%, list=19%, signal=33%
GSE9509_LPS_VS_LPS_AND_IL10_STIM_IL10_KO_MACROPHAGE_20MIN_UP	193	-0.45114943	-1.6126448	0	0.0034136584	0.792	5704	tags=43%, list=24%, signal=56%
GSE29615_CTRL_VS_LAIV_FLU_VACCINE_PBMC_UP	184	-0.4504238	-1.6123388	0	0.0034225527	0.793	6893	tags=45%, list=29%, signal=63%
LI_PBMC_MENACTRA_AGE_18_45YO_ANTI_DT_ANTIBODY_CORRELATION_PROFILE_3DY_UP	21	-0.6114093	-1.6119908	0.012413793	0.0034313842	0.796	7152	tags=76%, list=30%, signal=109%
GSE30971_WBP7_HET_VS_KO_MACROPHAGE_2H_LPS_STIM_DN	198	-0.44936034	-1.6119313	0	0.0034231753	0.796	6186	tags=38%, list=26%, signal=51%
GSE3982_DC_VS_MAC_DN	193	-0.45393413	-1.6111698	0	0.0034574855	0.801	6012	tags=38%, list=25%, signal=50%
GSE21774_CD62L_POS_CD56_DIM_VS_CD62L_NEG_CD56_DIM_NK_CELL_DN	191	-0.44595635	-1.6110216	0	0.0034640727	0.804	6900	tags=49%, list=29%, signal=69%
GSE23114_WT_VS_SLE2C1_MOUSE_PERITONEAL_CAVITY_B1A_BCELL_DN	182	-0.45158514	-1.6101356	0	0.0035128877	0.808	3892	tags=32%, list=16%, signal=38%
GSE19825_NAIVE_VS_IL2RAHIGH_DAY3_EFF_CD8_TCELL_UP	188	-0.455251	-1.6100514	0	0.0035087715	0.809	4522	tags=36%, list=19%, signal=44%
GSE43955_1H_VS_42H_ACT_CD4_TCELL_WITH_TGFB_IL6_DN	196	-0.44834876	-1.6099819	0	0.0035088852	0.809	6220	tags=42%, list=26%, signal=56%
GSE13485_CTRL_VS_DAY3_YF17D_VACCINE_PBMC_UP	179	-0.45093226	-1.6092414	0.001048218	0.0035426037	0.814	4497	tags=30%, list=19%, signal=37%
GSE7509_UNSTIM_VS_FCGRIIB_STIM_DC_UP	171	-0.4502738	-1.6091038	0	0.0035384498	0.814	6308	tags=38%, list=27%, signal=51%
GSE24814_STAT5_KO_VS_WT_PRE_BCELL_UP	187	-0.4541789	-1.6091009	0	0.0035301435	0.814	4054	tags=34%, list=17%, signal=41%
GSE16266_CTRL_VS_LPS_STIM_MEF_UP	198	-0.446222	-1.6083584	0	0.0035655964	0.819	6787	tags=40%, list=29%, signal=56%
GSE2585_CD80_HIGH_VS_LOW_AIRE_KO_MTEC_UP	196	-0.44520104	-1.6078012	0	0.0035967801	0.821	6152	tags=43%, list=26%, signal=57%
GSE25088_IL4_VS_IL4_AND_ROSIGLITAZONE_STIM_STAT6_KO_MACROPHAGE_DAY10_DN	196	-0.44593862	-1.6074364	0	0.0036071015	0.823	6690	tags=43%, list=28%, signal=59%
GSE22935_UNSTIM_VS_24H_MBOVIS_BCG_STIM_MACROPHAGE_DN	196	-0.44351512	-1.6067929	0.0010405828	0.0036358973	0.825	5890	tags=34%, list=25%, signal=44%
GSE7218_UNSTIM_VS_ANTIGEN_STIM_THROUGH_IGM_BCELL_UP	118	-0.46310395	-1.6061296	0.001112347	0.0036605017	0.827	5815	tags=38%, list=24%, signal=50%
GSE40666_STAT1_KO_VS_STAT4_KO_CD8_TCELL_DN	164	-0.4555736	-1.606011	0.0010384216	0.0036582001	0.828	5701	tags=37%, list=24%, signal=49%
GSE18791_CTRL_VS_NEWCASTLE_VIRUS_DC_2H_DN	166	-0.45369047	-1.6059921	0	0.0036518036	0.828	3767	tags=29%, list=16%, signal=34%
GSE17721_LPS_VS_POLYIC_1H_BMDC_UP	197	-0.4474481	-1.6054547	0	0.0036761337	0.832	6718	tags=41%, list=28%, signal=57%
GSE1432_CTRL_VS_IFNG_1H_MICROGLIA_DN	191	-0.45143166	-1.6044822	0	0.0037249483	0.835	1532	tags=13%, list=6%, signal=14%
GSE20500_CTRL_VS_RETINOIC_ACID_TREATED_CD4_TCELL_DN	195	-0.4485321	-1.6044015	0	0.0037204812	0.835	6598	tags=45%, list=28%, signal=62%
GSE41978_WT_VS_BIM_KO_KLRG1_LOW_EFFECTOR_CD8_TCELL_UP	196	-0.44714525	-1.6039797	0	0.003738418	0.84	4332	tags=29%, list=18%, signal=35%
GSE43955_TH0_VS_TGFB_IL6_TH17_ACT_CD4_TCELL_30H_UP	195	-0.44627818	-1.6035179	0	0.003750187	0.84	5107	tags=34%, list=21%, signal=43%
GSE339_EX_VIVO_VS_IN_CULTURE_CD8POS_DC_DN	200	-0.4449316	-1.6034772	0	0.0037477321	0.84	6862	tags=40%, list=29%, signal=56%
GSE15930_STIM_VS_STIM_AND_IL12_48H_CD8_T_CELL_DN	200	-0.4450364	-1.6034157	0	0.0037452898	0.84	6661	tags=38%, list=28%, signal=52%
GSE39864_WT_VS_GATA3_KO_TREG_UP	192	-0.44832653	-1.6024247	0	0.0038073133	0.844	6287	tags=38%, list=26%, signal=51%
GSE23321_CENTRAL_MEMORY_VS_NAIVE_CD8_TCELL_DN	187	-0.44718045	-1.601975	0	0.0038248412	0.847	5069	tags=35%, list=21%, signal=44%
GSE17721_LPS_VS_PAM3CSK4_1H_BMDC_DN	198	-0.44763488	-1.6016678	0	0.0038322536	0.847	5849	tags=36%, list=25%, signal=47%
GSE1460_NAIVE_CD4_TCELL_CORD_BLOOD_VS_THYMIC_STROMAL_CELL_DN	198	-0.44514525	-1.6015545	0	0.0038396316	0.848	6563	tags=37%, list=28%, signal=51%
GSE22601_IMMATURE_CD4_SINGLE_POSITIVE_VS_DOUBLE_POSITIVE_THYMOCYTE_UP	181	-0.44694898	-1.6008837	0.0010515247	0.0038649766	0.85	6003	tags=45%, list=25%, signal=60%
GSE24210_IL35_TREATED_VS_RESTING_TREG_DN	189	-0.44315135	-1.6002806	0.0010373445	0.0038762873	0.851	5859	tags=42%, list=25%, signal=56%
GSE9988_ANTI_TREM1_VS_LPS_MONOCYTE_DN	198	-0.44274694	-1.6002005	0	0.0038795222	0.851	6225	tags=42%, list=26%, signal=56%
GSE30083_SP2_VS_SP4_THYMOCYTE_UP	196	-0.4485004	-1.5998762	0	0.003882751	0.851	5777	tags=38%, list=24%, signal=49%
GSE6269_HEALTHY_VS_FLU_INF_PBMC_DN	157	-0.45555443	-1.5994952	0	0.0038978779	0.853	8779	tags=58%, list=37%, signal=91%
GSE18281_CORTICAL_THYMOCYTE_VS_WHOLE_CORTEX_THYMUS_UP	176	-0.45107952	-1.5990561	0	0.00391885	0.856	5488	tags=40%, list=23%, signal=52%
GSE9988_ANTI_TREM1_VS_LOW_LPS_MONOCYTE_DN	197	-0.44542983	-1.5987653	0	0.003931843	0.859	6228	tags=42%, list=26%, signal=56%
GSE41087_WT_VS_FOXP3_MUT_ANTI_CD3_CD28_STIM_CD4_TCELL_UP	192	-0.4471701	-1.5987638	0	0.0039231447	0.859	6675	tags=38%, list=28%, signal=52%
GSE4748_LPS_VS_LPS_AND_CYANOBACTERIUM_LPSLIKE_STIM_DC_3H_UP	191	-0.44862774	-1.5986683	0	0.003924292	0.86	6781	tags=40%, list=29%, signal=55%
KENNEDY_PBMC_DRYVAX_AGE_18_50YO_STIMULATED_VS_UNSTIMULATED_1_TO_48MO_TOP_DEG_UP	22	-0.60941	-1.598422	0.012396694	0.003935247	0.862	1813	tags=27%, list=8%, signal=29%
GSE15930_NAIVE_VS_48H_IN_VITRO_STIM_CD8_TCELL_UP	195	-0.44449267	-1.5982248	0	0.0039383546	0.864	6043	tags=37%, list=25%, signal=49%
GSE36826_WT_VS_IL1R_KO_SKIN_UP	195	-0.44434017	-1.5977672	0	0.003951155	0.864	6577	tags=42%, list=28%, signal=57%
GSE20715_0H_VS_6H_OZONE_LUNG_DN	199	-0.44557026	-1.5974118	0	0.003960018	0.864	5274	tags=38%, list=22%, signal=48%
GSE43955_TH0_VS_TGFB_IL6_TH17_ACT_CD4_TCELL_4H_UP	199	-0.44699094	-1.5970038	0	0.0039727027	0.864	4455	tags=29%, list=19%, signal=36%
GSE46606_IRF4MID_VS_WT_CD40L_IL2_IL5_DAY3_STIMULATED_BCELL_UP	200	-0.4453565	-1.5967274	0	0.003983423	0.867	6091	tags=34%, list=26%, signal=45%
GSE16450_CTRL_VS_IFNA_12H_STIM_IMMATURE_NEURON_CELL_LINE_DN	185	-0.44558325	-1.594716	0	0.0041100658	0.877	6902	tags=48%, list=29%, signal=67%
GSE21379_WT_VS_SAP_KO_CD4_TCELL_UP	197	-0.44536474	-1.5938443	0	0.0041590156	0.879	5773	tags=40%, list=24%, signal=53%
GSE17721_CTRL_VS_POLYIC_4H_BMDC_DN	198	-0.44169185	-1.5934172	0	0.0041982215	0.885	4458	tags=25%, list=19%, signal=30%
GSE36888_UNTREATED_VS_IL2_TREATED_STAT5_AB_KNOCKIN_TCELL_6H_UP	191	-0.44448888	-1.5928888	0	0.0042313947	0.888	6739	tags=45%, list=28%, signal=62%
GSE42021_CD24INT_VS_CD24LOW_TCONV_THYMUS_UP	192	-0.44451654	-1.5925779	0	0.0042356774	0.888	5094	tags=32%, list=21%, signal=41%
GSE44732_UNSTIM_VS_IL27_STIM_IMATURE_DC_DN	195	-0.44224873	-1.5925066	0	0.004236136	0.888	6106	tags=41%, list=26%, signal=54%
GSE1925_CTRL_VS_3H_IFNG_STIM_MACROPHAGE_DN	193	-0.44201863	-1.5920776	0.001048218	0.0042575835	0.89	5542	tags=37%, list=23%, signal=48%
GSE5589_UNSTIM_VS_180MIN_LPS_STIM_MACROPHAGE_UP	198	-0.44207698	-1.5912901	0	0.004292246	0.895	6854	tags=39%, list=29%, signal=55%
GSE3982_BCELL_VS_CENT_MEMORY_CD4_TCELL_DN	190	-0.44297883	-1.5905774	0	0.004328677	0.897	6287	tags=40%, list=26%, signal=54%
GSE3982_NEUTROPHIL_VS_EFF_MEMORY_CD4_TCELL_UP	198	-0.43956286	-1.5898046	0	0.0043857954	0.903	6890	tags=43%, list=29%, signal=61%
GSE5589_LPS_VS_LPS_AND_IL10_STIM_MACROPHAGE_180MIN_DN	200	-0.44401738	-1.589216	0	0.004420017	0.905	8744	tags=52%, list=37%, signal=82%
GSE17721_CTRL_VS_PAM3CSK4_2H_BMDC_DN	191	-0.44439617	-1.5888059	0	0.0044370405	0.907	6333	tags=40%, list=27%, signal=55%
GSE3982_EOSINOPHIL_VS_CENT_MEMORY_CD4_TCELL_UP	194	-0.44764823	-1.5887041	0	0.0044351756	0.907	6866	tags=41%, list=29%, signal=57%
LI_PBMC_MENACTRA_AGE_18_45YO_ANTI_DT_ANTIBODY_CORRELATION_PROFILE_3DY_DN	18	-0.6362716	-1.5877664	0.017906336	0.0044915914	0.91	4652	tags=72%, list=20%, signal=90%
GSE22935_WT_VS_MYD88_KO_MACROPHAGE_DN	198	-0.43846515	-1.5859095	0	0.0046340106	0.913	5988	tags=39%, list=25%, signal=52%
THAKAR_PBMC_INACTIVATED_INFLUENZA_AGE_70PLS_NONRESPONDER_2DY_DN	146	-0.4549596	-1.5851729	0.0010764262	0.0046747983	0.914	6857	tags=45%, list=29%, signal=63%
GSE3982_EOSINOPHIL_VS_BASOPHIL_UP	192	-0.43896943	-1.5846171	0	0.004711692	0.916	5541	tags=38%, list=23%, signal=49%
GSE7831_CPG_VS_INFLUENZA_STIM_PDC_1H_DN	195	-0.44183922	-1.5843767	0	0.0047129793	0.917	6727	tags=44%, list=28%, signal=60%
GSE43955_TH0_VS_TGFB_IL6_IL23_TH17_ACT_CD4_TCELL_60H_UP	199	-0.43693635	-1.5839505	0	0.0047347755	0.919	6854	tags=42%, list=29%, signal=59%
GSE37301_MULTIPOTENT_PROGENITOR_VS_PRO_BCELL_DN	178	-0.44264632	-1.5839146	0	0.0047286055	0.919	7700	tags=48%, list=32%, signal=70%
GSE19772_HCMV_INFL_VS_HCMV_INF_MONOCYTES_AND_PI3K_INHIBITION_UP	195	-0.4452341	-1.5838248	0	0.0047224523	0.92	5498	tags=39%, list=23%, signal=51%
GSE3982_MAC_VS_TH2_UP	198	-0.4402215	-1.5830601	0	0.004764387	0.921	6718	tags=41%, list=28%, signal=57%
GSE24142_DN2_VS_DN3_THYMOCYTE_ADULT_UP	196	-0.44023088	-1.5829108	0.001048218	0.004769232	0.922	5936	tags=40%, list=25%, signal=53%
GSE43957_UNTREATED_VS_NACL_TREATED_ANTI_CD3_CD28_STIM_CD4_TCELL_UP	191	-0.444653	-1.5827922	0.001044932	0.004761198	0.922	2867	tags=21%, list=12%, signal=24%
GSE2585_CD80_HIGH_VS_LOW_MTEC_UP	187	-0.44156352	-1.5824589	0.0010559662	0.004767898	0.922	6258	tags=43%, list=26%, signal=58%
GSE3720_LPS_VS_PMA_STIM_VD2_GAMMADELTA_TCELL_DN	144	-0.45394748	-1.5818238	0	0.0048148404	0.925	5723	tags=40%, list=24%, signal=52%
GSE43957_UNTREATED_VS_NACL_TREATED_ANTI_CD3_CD28_STIM_CD4_TCELL_DN	200	-0.4408729	-1.5805519	0	0.004909201	0.927	6929	tags=41%, list=29%, signal=57%
GSE19941_IL10_KO_VS_IL10_KO_AND_NFKBP50_KO_UNSTIM_MACROPHAGE_DN	196	-0.43980342	-1.580426	0	0.004908273	0.927	6956	tags=42%, list=29%, signal=59%
GSE3982_MAST_CELL_VS_EFF_MEMORY_CD4_TCELL_UP	197	-0.43876934	-1.5801816	0	0.0049164356	0.93	6874	tags=41%, list=29%, signal=57%
GSE17721_CTRL_VS_CPG_1H_BMDC_DN	197	-0.44197255	-1.5799139	0	0.004935461	0.93	5384	tags=34%, list=23%, signal=44%
GSE19888_CTRL_VS_T_CELL_MEMBRANES_ACT_MAST_CELL_DN	196	-0.44299814	-1.5794888	0	0.0049453676	0.931	4090	tags=23%, list=17%, signal=28%
GSE19401_RETINOIC_ACID_VS_RETINOIC_ACID_AND_PAM2CSK4_STIM_FOLLICULAR_DC_UP	191	-0.4398981	-1.5790932	0	0.0049570235	0.932	5025	tags=35%, list=21%, signal=43%
GSE36888_UNTREATED_VS_IL2_TREATED_STAT5_AB_KNOCKIN_TCELL_17H_UP	188	-0.4414808	-1.5785263	0	0.004990344	0.932	6866	tags=40%, list=29%, signal=56%
HARALAMBIEVA_PBMC_FLUARIX_AGE_50_74YO_CORR_WITH_28D_MEM_B_CELL_RESPONSE_AT_0DY_NEGATIVE	428	-0.42306015	-1.5775539	0	0.005061423	0.934	6693	tags=36%, list=28%, signal=50%
GSE43863_TFH_VS_LY6C_INT_CXCR5POS_EFFECTOR_CD4_TCELL_DN	193	-0.43680313	-1.5774335	0	0.0050637806	0.934	5655	tags=36%, list=24%, signal=47%
GSE2585_CTEC_VS_THYMIC_MACROPHAGE_UP	197	-0.43705216	-1.5770764	0	0.0050840867	0.934	6871	tags=45%, list=29%, signal=62%
GSE21927_SPLENIC_C26GM_TUMOROUS_VS_4T1_TUMOR_MONOCYTES_UP	170	-0.44465122	-1.576762	0	0.0050935405	0.934	4387	tags=29%, list=18%, signal=36%
GSE22935_UNSTIM_VS_24H_MBOVIS_BCG_STIM_MYD88_KO_MACROPHAGE_DN	185	-0.44417295	-1.5764471	0	0.0051137162	0.934	4279	tags=27%, list=18%, signal=33%
GSE2405_S_AUREUS_VS_A_PHAGOCYTOPHILUM_NEUTROPHIL_UP	199	-0.44022593	-1.5764127	0.0010245901	0.0051088114	0.934	6254	tags=41%, list=26%, signal=55%
GSE36888_UNTREATED_VS_IL2_TREATED_STAT5_AB_KNOCKIN_TCELL_6H_DN	200	-0.44290546	-1.5762762	0	0.005114635	0.935	6874	tags=39%, list=29%, signal=54%
GSE45365_BCELL_VS_CD8_TCELL_DN	171	-0.44651324	-1.5761272	0	0.005122214	0.936	6118	tags=44%, list=26%, signal=59%
GSE22025_UNTREATED_VS_TGFB1_AND_PROGESTERONE_TREATED_CD4_TCELL_UP	191	-0.44725657	-1.5755516	0	0.0051599294	0.936	6161	tags=45%, list=26%, signal=60%
GSE8384_CTRL_VS_B_ABORTUS_4H_MAC_CELL_LINE_DN	198	-0.43859535	-1.5751876	0	0.005185095	0.937	5209	tags=29%, list=22%, signal=37%
GSE43955_TH0_VS_TGFB_IL6_TH17_ACT_CD4_TCELL_52H_DN	197	-0.43240625	-1.574765	0	0.0052012773	0.937	6693	tags=42%, list=28%, signal=57%
ZAK_PBMC_MRKAD5_HIV_1_GAG_POL_NEF_AGE_20_50YO_CORRELATED_WITH_CD8_T_CELL_RESPONSE_3DY_NEGATIVE	86	-0.47166795	-1.5745313	0.0011494253	0.0052138576	0.938	3302	tags=34%, list=14%, signal=39%
GSE3982_MAST_CELL_VS_TH2_UP	194	-0.43981916	-1.5743577	0	0.005219411	0.939	6899	tags=44%, list=29%, signal=62%
GSE28130_ACTIVATED_VS_INDUCEED_TREG_DN	186	-0.44240546	-1.5737814	0	0.0052618473	0.942	4863	tags=32%, list=20%, signal=40%
GSE6259_FLT3L_INDUCED_DEC205_POS_DC_VS_CD4_TCELL_DN	127	-0.45046908	-1.5737761	0.0010764262	0.005253226	0.942	6039	tags=49%, list=25%, signal=65%
GSE45365_WT_VS_IFNAR_KO_CD8A_DC_DN	197	-0.43626872	-1.572307	0.001039501	0.0053705918	0.943	6284	tags=36%, list=26%, signal=49%
GSE41867_DAY6_VS_DAY15_LCMV_CLONE13_EFFECTOR_CD8_TCELL_DN	170	-0.44224676	-1.571656	0.0010471204	0.005445681	0.944	4743	tags=36%, list=20%, signal=45%
GSE23502_BM_VS_COLON_TUMOR_HDC_KO_MYELOID_DERIVED_SUPPRESSOR_CELL_UP	184	-0.44164288	-1.571423	0	0.005448955	0.945	6271	tags=47%, list=26%, signal=64%
GSE3982_BCELL_VS_TH1_DN	194	-0.4352597	-1.571352	0	0.0054417723	0.945	6065	tags=38%, list=26%, signal=51%
GSE3982_BCELL_VS_NKCELL_DN	185	-0.43626782	-1.5712368	0	0.0054380773	0.945	6184	tags=42%, list=26%, signal=57%
GSE9878_CTRL_VS_EBF_TRANSDUCED_PAX5_KO_PRO_BCELL_UP	193	-0.43977022	-1.5708748	0	0.0054569375	0.946	6506	tags=42%, list=27%, signal=57%
GSE360_DC_VS_MAC_B_MALAYI_HIGH_DOSE_DN	198	-0.43589416	-1.570199	0	0.005510349	0.948	6769	tags=45%, list=28%, signal=62%
GSE7831_1H_VS_4H_INFLUENZA_STIM_PDC_UP	198	-0.4373535	-1.5698436	0	0.0055306917	0.948	6290	tags=37%, list=26%, signal=50%
GSE20727_ROS_INH_VS_ROS_INH_AND_DNFB_ALLERGEN_TREATED_DC_UP	199	-0.4356218	-1.5697155	0	0.005532037	0.948	6832	tags=45%, list=29%, signal=63%
GSE34156_UNTREATED_VS_24H_TLR1_TLR2_LIGAND_TREATED_MONOCYTE_UP	180	-0.43989718	-1.5693228	0	0.0055523277	0.95	6721	tags=49%, list=28%, signal=68%
GSE2585_AIRE_KO_VS_WT_CD80_LOW_MTEC_UP	185	-0.4362665	-1.5686258	0	0.005605165	0.952	6198	tags=41%, list=26%, signal=54%
GSE5589_WT_VS_IL10_KO_LPS_STIM_MACROPHAGE_180MIN_DN	153	-0.4452697	-1.5679139	0	0.0056731966	0.956	6101	tags=44%, list=26%, signal=59%
GSE22313_HEALTHY_VS_SLE_MOUSE_CD4_TCELL_UP	188	-0.44069007	-1.5678627	0	0.0056622867	0.956	6870	tags=46%, list=29%, signal=65%
GSE42088_2H_VS_24H_LEISHMANIA_INF_DC_UP	200	-0.43382794	-1.5674047	0	0.0057026125	0.958	6853	tags=40%, list=29%, signal=55%
GSE9037_CTRL_VS_LPS_4H_STIM_IRAK4_KO_BMDM_DN	199	-0.43548092	-1.566665	0	0.0057649566	0.959	5710	tags=32%, list=24%, signal=41%
GSE3982_BCELL_VS_BASOPHIL_DN	196	-0.4366234	-1.5659064	0	0.005822027	0.962	6276	tags=42%, list=26%, signal=57%
GSE3920_UNTREATED_VS_IFNA_TREATED_FIBROBLAST_UP	165	-0.44131362	-1.5648026	0.0010504202	0.0059144953	0.969	5657	tags=35%, list=24%, signal=45%
GSE339_EX_VIVO_VS_IN_CULTURE_CD4POS_DC_DN	199	-0.4353315	-1.5645599	0	0.005921865	0.969	6838	tags=41%, list=29%, signal=57%
GSE29949_MICROGLIA_BRAIN_VS_MONOCYTE_BONE_MARROW_UP	188	-0.43958557	-1.5620154	0	0.0061303554	0.975	6720	tags=43%, list=28%, signal=59%
GSE2405_0H_VS_24H_A_PHAGOCYTOPHILUM_STIM_NEUTROPHIL_DN	199	-0.43370277	-1.5608121	0.0010384216	0.006253724	0.975	5818	tags=40%, list=24%, signal=52%
GSE32034_UNTREATED_VS_ROSIGLIZATONE_TREATED_LY6C_HIGH_MONOCYTE_UP	196	-0.43121886	-1.5604297	0	0.0062755877	0.976	5887	tags=36%, list=25%, signal=47%
GSE19198_CTRL_VS_IL21_TREATED_TCELL_6H_DN	198	-0.43460572	-1.5600827	0	0.006295683	0.977	6748	tags=41%, list=28%, signal=57%
GSE13887_HEALTHY_VS_LUPUS_RESTING_CD4_TCELL_UP	113	-0.45324785	-1.5598909	0.0010940919	0.006305573	0.978	5932	tags=42%, list=25%, signal=56%
GSE17974_IL4_AND_ANTI_IL12_VS_UNTREATED_2H_ACT_CD4_TCELL_DN	177	-0.44073397	-1.5591947	0.0010384216	0.0063791266	0.978	3656	tags=31%, list=15%, signal=36%
GSE29949_MICROGLIA_VS_DC_BRAIN_DN	194	-0.43645748	-1.5588216	0	0.0064139646	0.978	6278	tags=37%, list=26%, signal=50%
GSE42088_UNINF_VS_LEISHMANIA_INF_DC_4H_UP	200	-0.4350706	-1.5584161	0	0.0064469865	0.978	6690	tags=41%, list=28%, signal=56%
GSE23502_WT_VS_HDC_KO_MYELOID_DERIVED_SUPPRESSOR_CELL_BM_DN	199	-0.43907744	-1.5582893	0	0.0064449217	0.978	6228	tags=38%, list=26%, signal=51%
GSE26030_TH1_VS_TH17_DAY15_POST_POLARIZATION_DN	200	-0.42746222	-1.557995	0	0.0064561954	0.978	6804	tags=39%, list=29%, signal=54%
GSE22282_HYPOXIA_VS_NORMOXIA_MYELOID_DC_UP	196	-0.43523017	-1.5570949	0	0.0065602325	0.98	4091	tags=25%, list=17%, signal=30%
NAKAYA_PBMC_FLUAD_MALE_AGE_14_27YO_1D_POSTBOOST_VS_0D_PREIMM_MF59_ADJUVANTED_1DY_GENES_IN_BTM_M40_AND_M53_UP	17	-0.61812645	-1.5564904	0.028248588	0.006617567	0.982	9078	tags=94%, list=38%, signal=152%
GSE1112_HY_CD8AB_VS_HY_CD8AA_THYMOCYTE_RTOC_CULTURE_DN	186	-0.43498027	-1.5560406	0	0.006663109	0.982	6048	tags=41%, list=25%, signal=54%
GSE40274_IRF4_VS_FOXP3_AND_IRF4_TRANSDUCED_ACTIVATED_CD4_TCELL_DN	112	-0.4578824	-1.5552121	0.0043763677	0.0067266463	0.984	5101	tags=40%, list=21%, signal=51%
GSE32986_GMCSF_AND_CURDLAN_LOWDOSE_VS_GMCSF_AND_CURDLAN_HIGHDOSE_STIM_DC_DN	185	-0.44105262	-1.5546154	0	0.0067883646	0.985	5576	tags=37%, list=23%, signal=48%
GARCIA_PINERES_PBMC_HPV_16_L1_VLP_AGE_18_25YO_STIMULATED_VS_UNSTIMULATED_0DY_VACCINATION_INDEPENDENT_UP	254	-0.42823562	-1.5544928	0	0.006787313	0.985	6853	tags=45%, list=29%, signal=63%
GSE21063_WT_VS_NFATC1_KO_16H_ANTI_IGM_STIM_BCELL_DN	173	-0.43876225	-1.5542511	0.0031847134	0.006806004	0.985	6019	tags=46%, list=25%, signal=61%
GSE1460_DP_THYMOCYTE_VS_THYMIC_STROMAL_CELL_DN	198	-0.42967	-1.5538334	0.0010384216	0.0068409974	0.985	8148	tags=48%, list=34%, signal=73%
GSE45365_NK_CELL_VS_BCELL_MCMV_INFECTION_UP	199	-0.4339021	-1.5532262	0	0.0068824044	0.986	6928	tags=40%, list=29%, signal=56%
GSE14415_ACT_TCONV_VS_ACT_NATURAL_TREG_DN	177	-0.43226936	-1.5531307	0	0.006877957	0.986	6440	tags=39%, list=27%, signal=53%
GSE36476_YOUNG_VS_OLD_DONOR_MEMORY_CD4_TCELL_40H_TSST_ACT_UP	184	-0.43788502	-1.552843	0.003125	0.006888133	0.986	6102	tags=43%, list=26%, signal=57%
GSE22025_UNTREATED_VS_TGFB1_TREATED_CD4_TCELL_UP	194	-0.4337274	-1.5527354	0.0010416667	0.0068983147	0.986	6599	tags=38%, list=28%, signal=52%
GSE43955_TH0_VS_TGFB_IL6_TH17_ACT_CD4_TCELL_52H_UP	195	-0.43651146	-1.5525471	0	0.0069035892	0.986	6430	tags=39%, list=27%, signal=54%
GSE28737_BCL6_HET_VS_BCL6_KO_FOLLICULAR_BCELL_DN	198	-0.4362378	-1.5524806	0	0.0069039795	0.986	5978	tags=38%, list=25%, signal=51%
GSE17721_PAM3CSK4_VS_GADIQUIMOD_2H_BMDC_UP	193	-0.43338197	-1.5521965	0	0.0069318083	0.986	6890	tags=41%, list=29%, signal=58%
GSE24142_EARLY_THYMIC_PROGENITOR_VS_DN2_THYMOCYTE_UP	199	-0.43279326	-1.5515308	0.0010460251	0.0070031877	0.986	6275	tags=43%, list=26%, signal=58%
HARALAMBIEVA_PBMC_FLUARIX_AGE_50_74YO_CORR_WITH_28D_MEM_B_CELL_RESPONSE_AT_3DY_POSITIVE	364	-0.4170265	-1.5509131	0	0.0070630447	0.986	6693	tags=34%, list=28%, signal=46%
GSE40685_NAIVE_CD4_TCELL_VS_FOXP3_KO_TREG_PRECURSOR_DN	187	-0.43339118	-1.5499651	0.002089864	0.0071677146	0.986	5637	tags=40%, list=24%, signal=51%
GSE32423_CTRL_VS_IL7_MEMORY_CD8_TCELL_UP	193	-0.43009803	-1.549958	0.0031088083	0.0071547767	0.986	6088	tags=39%, list=26%, signal=53%
GSE32423_MEMORY_VS_NAIVE_CD8_TCELL_IL7_IL4_UP	192	-0.43196222	-1.5494211	0	0.007194785	0.986	5891	tags=45%, list=25%, signal=59%
GSE30153_LUPUS_VS_HEALTHY_DONOR_BCELL_DN	185	-0.43123883	-1.5494035	0.0010515247	0.007185046	0.986	6722	tags=42%, list=28%, signal=58%
GSE18804_SPLEEN_MACROPHAGE_VS_BRAIN_TUMORAL_MACROPHAGE_UP	193	-0.4333349	-1.54874	0	0.007251975	0.986	5860	tags=39%, list=25%, signal=51%
GSE25123_IL4_VS_IL4_AND_ROSIGLITAZONE_STIM_MACROPHAGE_DAY10_UP	199	-0.43178684	-1.5484955	0	0.007278792	0.987	5644	tags=40%, list=24%, signal=52%
GSE19512_NAUTRAL_VS_INDUCED_TREG_DN	194	-0.4351634	-1.5484225	0	0.007273719	0.987	6678	tags=38%, list=28%, signal=53%
GSE29618_PRE_VS_DAY7_POST_LAIV_FLU_VACCINE_MONOCYTE_UP	190	-0.43292028	-1.5482168	0.0010298662	0.007295671	0.987	6766	tags=39%, list=28%, signal=54%
GSE43955_TH0_VS_TGFB_IL6_TH17_ACT_CD4_TCELL_20H_UP	199	-0.43112132	-1.5478786	0	0.007333402	0.987	4481	tags=28%, list=19%, signal=34%
GSE17721_LPS_VS_CPG_2H_BMDC_UP	197	-0.42949274	-1.5478637	0	0.007325106	0.987	5725	tags=32%, list=24%, signal=42%
GSE22886_DC_VS_MONOCYTE_UP	199	-0.4332014	-1.5474979	0	0.007342138	0.987	6877	tags=42%, list=29%, signal=59%
GSE13485_PRE_VS_POST_YF17D_VACCINATION_PBMC_UP	183	-0.4343587	-1.5472448	0	0.007351227	0.987	6711	tags=44%, list=28%, signal=60%
GSE21360_PRIMARY_VS_TERTIARY_MEMORY_CD8_TCELL_DN	199	-0.43308666	-1.5462112	0	0.0074625914	0.989	6690	tags=38%, list=28%, signal=53%
GSE3039_CD4_TCELL_VS_B2_BCELL_DN	198	-0.43296447	-1.5461735	0.0020855058	0.007457262	0.989	6870	tags=39%, list=29%, signal=55%
GSE40274_CTRL_VS_FOXP3_AND_GATA1_TRANSDUCED_ACTIVATED_CD4_TCELL_UP	139	-0.44369093	-1.5460494	0.0033076075	0.007467622	0.989	5201	tags=35%, list=22%, signal=44%
GSE27786_CD8_TCELL_VS_ERYTHROBLAST_DN	190	-0.43669418	-1.5458046	0	0.0074842395	0.989	6524	tags=42%, list=27%, signal=57%
GSE9650_GP33_VS_GP276_LCMV_SPECIFIC_EXHAUSTED_CD8_TCELL_UP	195	-0.42777205	-1.5450402	0.0010384216	0.007566477	0.989	6419	tags=42%, list=27%, signal=56%
GSE24142_EARLY_THYMIC_PROGENITOR_VS_DN3_THYMOCYTE_ADULT_UP	200	-0.42897874	-1.5449015	0	0.007567255	0.989	6254	tags=41%, list=26%, signal=55%
GSE35685_CD34POS_CD38NEG_VS_CD34POS_CD10POS_BONE_MARROW_DN	200	-0.43317822	-1.5445125	0.001044932	0.007613201	0.989	6829	tags=39%, list=29%, signal=54%
GSE2128_C57BL6_VS_NOD_THYMOCYTE_MIMETOPE_NEGATIVE_SELECTION_UP	186	-0.43454677	-1.5436656	0.002118644	0.007700908	0.99	4436	tags=32%, list=19%, signal=39%
GSE21670_STAT3_KO_VS_WT_CD4_TCELL_IL6_TREATED_UP	199	-0.43300447	-1.5427402	0	0.007824121	0.991	6878	tags=40%, list=29%, signal=55%
GSE28130_ACTIVATED_VS_INDUCEED_TREG_UP	190	-0.43246892	-1.5420494	0.0010351967	0.007909677	0.992	6701	tags=39%, list=28%, signal=54%
GSE27859_MACROPHAGE_VS_DC_DN	186	-0.43330362	-1.5418203	0	0.007922203	0.992	6460	tags=45%, list=27%, signal=62%
GSE4748_CTRL_VS_CYANOBACTERIUM_LPSLIKE_STIM_DC_3H_DN	199	-0.42888	-1.5417627	0	0.007917707	0.993	9176	tags=51%, list=39%, signal=83%
GSE16385_UNTREATED_VS_12H_ROSIGLITAZONE_TREATED_MACROPHAGE_UP	179	-0.43111435	-1.5411392	0.0010537407	0.008008796	0.993	6371	tags=45%, list=27%, signal=61%
GSE43955_1H_VS_20H_ACT_CD4_TCELL_DN	195	-0.4319386	-1.5407293	0	0.008057978	0.994	4373	tags=27%, list=18%, signal=33%
GSE15324_ELF4_KO_VS_WT_NAIVE_CD8_TCELL_DN	184	-0.4295147	-1.5406753	0.0020942409	0.008054816	0.994	5987	tags=43%, list=25%, signal=57%
GSE17721_LPS_VS_GARDIQUIMOD_2H_BMDC_UP	195	-0.43117857	-1.5402449	0.0010427529	0.008109882	0.994	6862	tags=41%, list=29%, signal=57%
GSE17721_POLYIC_VS_PAM3CSK4_2H_BMDC_DN	195	-0.43100494	-1.5401015	0.0010427529	0.008120433	0.995	6893	tags=45%, list=29%, signal=62%
GSE17721_CTRL_VS_CPG_2H_BMDC_DN	197	-0.42891717	-1.5400136	0.0010341262	0.008118729	0.995	5906	tags=39%, list=25%, signal=51%
GSE24972_MARGINAL_ZONE_BCELL_VS_FOLLICULAR_BCELL_IRF8_KO_UP	195	-0.42591926	-1.5395949	0	0.008162767	0.995	6263	tags=38%, list=26%, signal=52%
GSE19401_UNSTIM_VS_RETINOIC_ACID_STIM_FOLLICULAR_DC_UP	197	-0.43223566	-1.5387739	0	0.008252324	0.995	6599	tags=36%, list=28%, signal=49%
GSE41978_WT_VS_ID2_KO_KLRG1_LOW_EFFECTOR_CD8_TCELL_DN	197	-0.4306943	-1.5385338	0.0010504202	0.008267087	0.995	6010	tags=38%, list=25%, signal=50%
GSE23321_CD8_STEM_CELL_MEMORY_VS_CENTRAL_MEMORY_CD8_TCELL_UP	195	-0.42771122	-1.5384687	0	0.008269658	0.995	6054	tags=41%, list=25%, signal=54%
GSE1791_CTRL_VS_NEUROMEDINU_IN_T_CELL_LINE_6H_UP	196	-0.4279243	-1.538126	0.0020639836	0.008307115	0.995	6514	tags=39%, list=27%, signal=53%
GSE29949_CD8_NEG_DC_SPLEEN_VS_CD8_POS_DC_SPLEEN_UP	189	-0.43116838	-1.5368387	0	0.008441264	0.995	6892	tags=45%, list=29%, signal=63%
GSE4748_CTRL_VS_LPS_STIM_DC_3H_DN	195	-0.42791298	-1.5367887	0	0.008434486	0.995	6739	tags=37%, list=28%, signal=52%
GSE21774_CD62L_POS_CD56_BRIGHT_VS_CD62L_NEG_CD56_DIM_NK_CELL_UP	196	-0.43107864	-1.5365573	0	0.00845787	0.995	5188	tags=38%, list=22%, signal=48%
GSE36078_UNTREATED_VS_AD5_T425A_HEXON_INF_IL1R_KO_MOUSE_LUNG_DC_UP	187	-0.43014148	-1.5363847	0.0010384216	0.008466139	0.996	5395	tags=33%, list=23%, signal=42%
GSE3039_CD4_TCELL_VS_B1_BCELL_UP	198	-0.43333492	-1.5356481	0.0010526315	0.008566045	0.996	6278	tags=36%, list=26%, signal=48%
GSE27786_CD8_TCELL_VS_NKCELL_DN	200	-0.4285383	-1.5355852	0.001044932	0.008560611	0.996	6839	tags=39%, list=29%, signal=54%
GSE25087_TREG_VS_TCONV_FETUS_UP	197	-0.42401877	-1.5355309	0	0.008559664	0.996	6661	tags=42%, list=28%, signal=57%
GSE6681_DELETED_FOXP3_VS_WT_TREG_UP	190	-0.43069714	-1.5349777	0	0.008611022	0.997	6623	tags=43%, list=28%, signal=59%
GSE18281_SUBCAPSULAR_VS_PERIMEDULLARY_CORTICAL_REGION_OF_THYMUS_DN	190	-0.4261271	-1.5323883	0.002079002	0.00896965	0.997	4344	tags=26%, list=18%, signal=31%
GSE17721_CTRL_VS_PAM3CSK4_6H_BMDC_DN	194	-0.42456684	-1.5322927	0	0.008966529	0.997	6125	tags=32%, list=26%, signal=43%
GSE40274_FOXP3_VS_FOXP3_AND_XBP1_TRANSDUCED_ACTIVATED_CD4_TCELL_UP	141	-0.4379014	-1.5320678	0.0021436226	0.008987226	0.997	4838	tags=35%, list=20%, signal=43%
GSE3982_DC_VS_BASOPHIL_UP	198	-0.4249823	-1.5315276	0.002079002	0.009046459	0.997	6849	tags=42%, list=29%, signal=58%
GSE5503_LIVER_DC_VS_SPLEEN_DC_ACTIVATED_ALLOGENIC_TCELL_UP	196	-0.42935157	-1.5313503	0	0.0090565905	0.997	6110	tags=37%, list=26%, signal=50%
GSE22935_WT_VS_MYD88_KO_MACROPHAGE_12H_MBOVIS_BCG_STIM_DN	197	-0.42400715	-1.5297179	0.0010384216	0.009295973	0.998	6110	tags=34%, list=26%, signal=45%
GSE8835_CD4_VS_CD8_TCELL_CLL_PATIENT_DN	200	-0.4266704	-1.5296638	0.0010416667	0.009287919	0.998	6577	tags=47%, list=28%, signal=64%
GSE24142_EARLY_THYMIC_PROGENITOR_VS_DN2_THYMOCYTE_FETAL_DN	192	-0.4259785	-1.5296293	0	0.0092799	0.998	4094	tags=27%, list=17%, signal=32%
GSE21546_WT_VS_SAP1A_KO_ANTI_CD3_STIM_DP_THYMOCYTES_UP	197	-0.42506608	-1.5294005	0	0.009307278	0.998	6969	tags=43%, list=29%, signal=60%
GSE19923_E2A_KO_VS_HEB_AND_E2A_KO_DP_THYMOCYTE_UP	196	-0.42545244	-1.5291635	0	0.009328685	0.998	5679	tags=32%, list=24%, signal=41%
GSE2706_LPS_VS_R848_AND_LPS_8H_STIM_DC_DN	187	-0.4300062	-1.5281298	0.0010526315	0.009490798	0.998	6197	tags=42%, list=26%, signal=56%
GSE411_UNSTIM_VS_100MIN_IL6_STIM_SOCS3_KO_MACROPHAGE_DN	197	-0.4224609	-1.5278925	0	0.009501514	0.999	6852	tags=39%, list=29%, signal=54%
GSE29617_CTRL_VS_TIV_FLU_VACCINE_PBMC_2008_UP	188	-0.4263477	-1.5273887	0.0010548523	0.009582448	0.999	4511	tags=24%, list=19%, signal=30%
GSE24634_IL4_VS_CTRL_TREATED_NAIVE_CD4_TCELL_DAY3_UP	196	-0.42645434	-1.5269244	0	0.009636795	0.999	6870	tags=47%, list=29%, signal=65%
GSE23114_PERITONEAL_CAVITY_B1A_BCELL_VS_SPLEEN_BCELL_UP	181	-0.42891982	-1.5267621	0	0.009645786	0.999	4777	tags=33%, list=20%, signal=40%
GSE37301_LYMPHOID_PRIMED_MPP_VS_CD4_TCELL_UP	187	-0.42482075	-1.5257447	0.0010362695	0.009778506	1	5588	tags=33%, list=24%, signal=42%
GSE41978_ID2_KO_AND_BIM_KO_VS_BIM_KO_KLRG1_LOW_EFFECTOR_CD8_TCELL_DN	194	-0.43023753	-1.5253567	0.0010298662	0.009839478	1	6899	tags=41%, list=29%, signal=57%
GSE10094_LCMV_VS_LISTERIA_IND_EFF_CD4_TCELL_DN	191	-0.42490765	-1.5252211	0	0.009836477	1	5805	tags=37%, list=24%, signal=49%
GSE17721_0.5H_VS_24H_CPG_BMDC_DN	199	-0.42901167	-1.5248759	0.001039501	0.009881262	1	5842	tags=36%, list=25%, signal=47%
GSE22501_PERIPHERAL_BLOOD_VS_CORD_BLOOD_TREG_DN	195	-0.42667186	-1.5236377	0	0.01009219	1	5936	tags=35%, list=25%, signal=47%
GSE7768_OVA_ALONE_VS_OVA_WITH_LPS_IMMUNIZED_MOUSE_WHOLE_SPLEEN_6H_DN	169	-0.42572412	-1.5229539	0.0010341262	0.010168172	1	6799	tags=37%, list=29%, signal=51%
GSE36476_YOUNG_VS_OLD_DONOR_MEMORY_CD4_TCELL_UP	190	-0.42550367	-1.5221754	0	0.010268419	1	4514	tags=26%, list=19%, signal=32%
GSE6259_BCELL_VS_CD8_TCELL_UP	190	-0.423217	-1.5212436	0.0010438414	0.010411549	1	6899	tags=45%, list=29%, signal=63%
GSE21927_EL4_VS_MCA203_TUMOR_MONOCYTES_UP	178	-0.42630082	-1.5204808	0.0010537407	0.010564303	1	6354	tags=41%, list=27%, signal=56%
GSE360_L_DONOVANI_VS_M_TUBERCULOSIS_MAC_DN	195	-0.422699	-1.5204296	0	0.010557295	1	2758	tags=19%, list=12%, signal=22%
GSE29949_MICROGLIA_BRAIN_VS_CD8_POS_DC_SPLEEN_DN	192	-0.4239821	-1.5202873	0	0.010567519	1	6218	tags=41%, list=26%, signal=55%
GSE360_L_MAJOR_VS_T_GONDII_MAC_UP	190	-0.42693222	-1.5199063	0	0.0106206145	1	5699	tags=35%, list=24%, signal=46%
GSE30083_SP3_VS_SP4_THYMOCYTE_UP	193	-0.4232198	-1.5198346	0	0.010615017	1	6644	tags=39%, list=28%, signal=53%
GSE36527_CD62L_HIGH_CD69_NEG_VS_CD62L_LOW_CD69_POS_TREG_KLRG1_NEG_DN	194	-0.4265109	-1.5196787	0.0031088083	0.0106265	1	6789	tags=40%, list=29%, signal=56%
GSE1791_CTRL_VS_NEUROMEDINU_IN_T_CELL_LINE_0.8H_DN	184	-0.4272686	-1.5195382	0.0020920502	0.010635114	1	6867	tags=46%, list=29%, signal=64%
GSE5589_LPS_VS_LPS_AND_IL6_STIM_IL6_KO_MACROPHAGE_45MIN_UP	199	-0.42274624	-1.5195292	0	0.010619539	1	6891	tags=43%, list=29%, signal=60%
GSE2706_R848_VS_R848_AND_LPS_2H_STIM_DC_DN	185	-0.42546234	-1.5187974	0	0.010755844	1	5021	tags=34%, list=21%, signal=42%
GSE3203_UNTREATED_VS_IFNB_TREATED_LN_BCELL_DN	193	-0.4260406	-1.5181078	0	0.010867613	1	6662	tags=40%, list=28%, signal=55%
GSE36826_NORMAL_VS_STAPH_AUREUS_INF_SKIN_DN	200	-0.42356944	-1.5176021	0.0010351967	0.010961987	1	6674	tags=41%, list=28%, signal=56%
GSE2405_0H_VS_3H_A_PHAGOCYTOPHILUM_STIM_NEUTROPHIL_DN	181	-0.4255696	-1.517299	0.001039501	0.010984125	1	4184	tags=33%, list=18%, signal=39%
GSE37532_WT_VS_PPARG_KO_LN_TREG_DN	111	-0.4456462	-1.5169021	0.0033444816	0.011037186	1	4639	tags=37%, list=20%, signal=46%
GSE24574_BCL6_HIGH_TFH_VS_TCONV_CD4_TCELL_DN	183	-0.42648712	-1.5167491	0	0.011045056	1	6701	tags=42%, list=28%, signal=57%
GSE37605_TREG_VS_TCONV_NOD_FOXP3_FUSION_GFP_DN	170	-0.42613298	-1.5155141	0.0010504202	0.011262238	1	5741	tags=29%, list=24%, signal=38%
GSE2585_CTEC_VS_MTEC_THYMUS_DN	198	-0.42365557	-1.5154256	0.0010427529	0.011264118	1	5945	tags=38%, list=25%, signal=51%
GSE23502_WT_VS_HDC_KO_MYELOID_DERIVED_SUPPRESSOR_CELL_COLON_TUMOR_DN	190	-0.42377368	-1.5153909	0	0.011263193	1	6387	tags=39%, list=27%, signal=53%
GSE43956_WT_VS_SGK1_KO_TH17_DIFFERENTIATED_CD4_TCELL_UP	194	-0.41937435	-1.5147208	0	0.011353086	1	3848	tags=23%, list=16%, signal=27%
GSE22025_UNTREATED_VS_TGFB1_AND_PROGESTERONE_TREATED_CD4_TCELL_DN	189	-0.42035297	-1.5134854	0	0.011576787	1	7044	tags=43%, list=30%, signal=61%
GSE12505_WT_VS_E2_2_HET_PDC_UP	129	-0.43769795	-1.5132428	0.0043431055	0.01160045	1	3925	tags=28%, list=17%, signal=33%
GSE339_CD8POS_VS_CD4CD8DN_DC_IN_CULTURE_UP	195	-0.42366207	-1.5126843	0.0010460251	0.011695124	1	6752	tags=38%, list=28%, signal=53%
GSE30962_PRIMARY_VS_SECONDARY_CHRONIC_LCMV_INF_CD8_TCELL_DN	193	-0.42289704	-1.5124528	0	0.011717143	1	5179	tags=35%, list=22%, signal=44%
GSE11367_CTRL_VS_IL17_TREATED_SMOOTH_MUSCLE_CELL_DN	112	-0.43996307	-1.5114688	0.004439512	0.011884749	1	4978	tags=34%, list=21%, signal=43%
GSE20500_RETINOIC_ACID_VS_RARA_ANTAGONIST_TREATED_CD4_TCELL_UP	187	-0.424307	-1.5114214	0	0.011873195	1	4198	tags=24%, list=18%, signal=29%
GSE5589_IL6_KO_VS_IL10_KO_LPS_AND_IL6_STIM_MACROPHAGE_45MIN_DN	199	-0.41796502	-1.5105402	0.0020682523	0.012020723	1	9443	tags=55%, list=40%, signal=90%
GSE3982_NEUTROPHIL_VS_BASOPHIL_UP	189	-0.4197956	-1.5094856	0	0.012236929	1	6300	tags=38%, list=27%, signal=51%
NAKAYA_PBMC_FLUARIX_FLUVIRIN_AGE_18_50YO_CORRELATED_WITH_HAI_28DY_RESPONSE_AT_3DY_POSITIVE	420	-0.40683383	-1.5094365	0	0.01222485	1	6908	tags=41%, list=29%, signal=57%
GSE11884_WT_VS_FURIN_KO_NAIVE_CD4_TCELL_UP	131	-0.43511763	-1.508409	0.004338395	0.012441449	1	6278	tags=44%, list=26%, signal=59%
GSE32423_IL7_VS_IL7_IL4_NAIVE_CD8_TCELL_UP	191	-0.42044827	-1.5080899	0.002079002	0.0124978535	1	4266	tags=32%, list=18%, signal=39%
GSE2826_WT_VS_XID_BCELL_DN	198	-0.42184305	-1.5080018	0	0.012504655	1	6052	tags=42%, list=25%, signal=56%
GSE29618_PRE_VS_DAY7_FLU_VACCINE_PDC_UP	191	-0.4243959	-1.507944	0.001044932	0.012497731	1	5724	tags=39%, list=24%, signal=51%
GSE24142_EARLY_THYMIC_PROGENITOR_VS_DN2_THYMOCYTE_FETAL_UP	199	-0.41899648	-1.5073085	0	0.012611166	1	6318	tags=43%, list=27%, signal=58%
GSE13887_RESTING_VS_NO_TREATED_CD4_TCELL_UP	124	-0.43619847	-1.5067447	0.005376344	0.012709285	1	5607	tags=37%, list=24%, signal=48%
GSE360_T_GONDII_VS_M_TUBERCULOSIS_MAC_DN	190	-0.42277724	-1.5065948	0.003147954	0.012715705	1	6720	tags=41%, list=28%, signal=57%
GSE19512_NAUTRAL_VS_INDUCED_TREG_UP	186	-0.42247343	-1.5052418	0	0.012970167	1	6709	tags=39%, list=28%, signal=54%
GSE42088_UNINF_VS_LEISHMANIA_INF_DC_2H_DN	199	-0.41886845	-1.5049113	0	0.013015556	1	4251	tags=19%, list=18%, signal=23%
GSE40493_BCL6_KO_VS_WT_TREG_DN	104	-0.44054967	-1.5044519	0.0055617355	0.013089343	1	5038	tags=38%, list=21%, signal=49%
GSE45365_HEALTHY_VS_MCMV_INFECTION_CD11B_DC_IFNAR_KO_DN	186	-0.42134905	-1.5042676	0.002074689	0.0131087005	1	6848	tags=43%, list=29%, signal=60%
GSE8921_UNSTIM_0H_VS_TLR1_2_STIM_MONOCYTE_24H_UP	191	-0.42221528	-1.5030538	0.0010515247	0.013356731	1	5895	tags=42%, list=25%, signal=56%
GSE37532_VISCERAL_ADIPOSE_TISSUE_VS_LN_DERIVED_TCONV_CD4_TCELL_DN	99	-0.44278547	-1.5025917	0.007874016	0.013445938	1	5079	tags=39%, list=21%, signal=50%
GSE23308_WT_VS_MINERALCORTICOID_REC_KO_MACROPHAGE_DN	197	-0.41780838	-1.5021483	0	0.013530826	1	5886	tags=31%, list=25%, signal=41%
GSE34156_NOD2_LIGAND_VS_NOD2_AND_TLR1_TLR2_LIGAND_6H_TREATED_MONOCYTE_DN	190	-0.42093253	-1.5020661	0.0010427529	0.013527842	1	4621	tags=28%, list=19%, signal=34%
GSE27786_CD4_TCELL_VS_ERYTHTROBLAST_DN	196	-0.4193738	-1.5017821	0.0010471204	0.013574601	1	5905	tags=34%, list=25%, signal=44%
GSE41978_WT_VS_ID2_KO_KLRG1_LOW_EFFECTOR_CD8_TCELL_UP	190	-0.42038777	-1.5013692	0	0.013665628	1	6757	tags=46%, list=28%, signal=64%
GSE24142_EARLY_THYMIC_PROGENITOR_VS_DN2_THYMOCYTE_ADULT_UP	199	-0.41856724	-1.5013404	0.002089864	0.013653069	1	6531	tags=40%, list=27%, signal=55%
GSE9946_IMMATURE_VS_LISTERIA_INF_MATURE_DC_UP	133	-0.43146947	-1.5011727	0.0010764262	0.013676697	1	4857	tags=32%, list=20%, signal=40%
GSE19923_WT_VS_E2A_KO_DP_THYMOCYTE_UP	196	-0.4176632	-1.5009859	0.001048218	0.013692259	1	6411	tags=34%, list=27%, signal=46%
GSE43955_TGFB_IL6_VS_TGFB_IL6_IL23_TH17_ACT_CD4_TCELL_52H_DN	197	-0.41807917	-1.5002174	0.002079002	0.013865255	1	6027	tags=36%, list=25%, signal=48%
GSE2770_IL12_ACT_VS_ACT_CD4_TCELL_2H_UP	189	-0.4181534	-1.5000807	0.001039501	0.013881812	1	6440	tags=42%, list=27%, signal=58%
GSE35543_IN_VIVO_NTREG_VS_CONVERTED_EX_ITREG_DN	190	-0.41693833	-1.4996397	0	0.0139409015	1	6567	tags=46%, list=28%, signal=63%
GSE37301_PRO_BCELL_VS_GRANULOCYTE_MONOCYTE_PROGENITOR_DN	173	-0.41626528	-1.4991688	0.0053248135	0.014019767	1	6228	tags=36%, list=26%, signal=48%
LI_PBMC_MENACTRA_AGE_18_45YO_CORRELATED_WITH_ANTI_DT_ANTIBODY_3DY_NEGATIVE	27	-0.54498214	-1.4986045	0.0327654	0.014110345	1	3921	tags=37%, list=16%, signal=44%
GSE2706_UNSTIM_VS_8H_LPS_AND_R848_DC_DN	195	-0.41664433	-1.4985114	0.004158004	0.01410524	1	6092	tags=35%, list=26%, signal=47%
GSE41867_DAY15_EFFECTOR_VS_DAY30_MEMORY_CD8_TCELL_LCMV_ARMSTRONG_UP	193	-0.4204344	-1.4984134	0	0.014109398	1	6708	tags=39%, list=28%, signal=54%
GSE46606_IRF4MID_VS_WT_CD40L_IL2_IL5_DAY1_STIMULATED_BCELL_DN	193	-0.4166308	-1.4977136	0.0010493179	0.014237773	1	5151	tags=31%, list=22%, signal=39%
GSE32986_GMCSF_VS_GMCSF_AND_CURDLAN_HIGHDOSE_STIM_DC_UP	198	-0.41545287	-1.4975852	0.002079002	0.014249625	1	6401	tags=39%, list=27%, signal=53%
GSE44649_WT_VS_MIR155_KO_NAIVE_CD8_TCELL_DN	198	-0.41651854	-1.4972847	0.0020833334	0.014301008	1	5817	tags=33%, list=24%, signal=44%
GSE36826_WT_VS_IL1R_KO_SKIN_DN	198	-0.4205377	-1.4972838	0.0010351967	0.014279853	1	6434	tags=31%, list=27%, signal=43%
HOWARD_NEUTROPHIL_INACT_MONOV_INFLUENZA_A_INDONESIA_05_2005_H5N1_AGE_18_49YO_1DY_DN	109	-0.439655	-1.4972389	0.0065146578	0.014269265	1	6704	tags=43%, list=28%, signal=60%
GSE20754_WT_VS_TCF1_KO_MEMORY_CD8_TCELL_UP	200	-0.41591242	-1.4972129	0	0.014249537	1	6891	tags=39%, list=29%, signal=54%
GSE13484_UNSTIM_VS_12H_YF17D_VACCINE_STIM_PBMC_DN	199	-0.41748583	-1.4963431	0.0010405828	0.0144341085	1	6853	tags=36%, list=29%, signal=50%
GSE3982_EOSINOPHIL_VS_NEUTROPHIL_DN	189	-0.42019132	-1.496325	0	0.014416808	1	6467	tags=41%, list=27%, signal=56%
GSE6259_DEC205_POS_DC_VS_BCELL_UP	138	-0.42818868	-1.4962085	0.003267974	0.01443222	1	6835	tags=49%, list=29%, signal=68%
GSE20366_EX_VIVO_VS_HOMEOSTATIC_CONVERSION_NAIVE_CD4_TCELL_DN	198	-0.41492006	-1.4957144	0.0010351967	0.014536243	1	6505	tags=41%, list=27%, signal=57%
GSE2770_UNTREATED_VS_IL4_TREATED_ACT_CD4_TCELL_2H_UP	198	-0.4142232	-1.4948673	0.0021074815	0.01473755	1	4241	tags=25%, list=18%, signal=30%
GSE23925_DARK_ZONE_VS_NAIVE_BCELL_DN	195	-0.41726592	-1.4947914	0	0.01473292	1	5774	tags=33%, list=24%, signal=43%
GSE5589_IL6_KO_VS_IL10_KO_LPS_STIM_MACROPHAGE_180MIN_DN	193	-0.4210631	-1.4947823	0.001039501	0.014712707	1	4098	tags=24%, list=17%, signal=29%
GSE5589_WT_VS_IL6_KO_LPS_STIM_MACROPHAGE_45MIN_DN	199	-0.41472018	-1.4947578	0.0010330578	0.014702932	1	5984	tags=38%, list=25%, signal=50%
GSE41867_DAY6_VS_DAY15_LCMV_ARMSTRONG_EFFECTOR_CD8_TCELL_UP	187	-0.42084712	-1.4938425	0.0010405828	0.0149041265	1	3814	tags=25%, list=16%, signal=30%
HOEK_MONOCYTE_2011_2012_TIV_ADULT_1DY_DN	16	-0.6088146	-1.4935784	0.0472879	0.014951045	1	3526	tags=38%, list=15%, signal=44%
GSE37301_LYMPHOID_PRIMED_MPP_VS_RAG2_KO_NK_CELL_DN	184	-0.41867554	-1.4928433	0.0010504202	0.015129421	1	6436	tags=36%, list=27%, signal=50%
GSE29949_CD8_NEG_DC_SPLEEN_VS_MONOCYTE_BONE_MARROW_DN	185	-0.41832525	-1.4921439	0.004127967	0.015290524	1	6623	tags=37%, list=28%, signal=51%
GSE14000_4H_VS_16H_LPS_DC_TRANSLATED_RNA_UP	194	-0.41559625	-1.4918959	0.0010416667	0.015336606	1	6847	tags=41%, list=29%, signal=57%
GSE4142_NAIVE_VS_MEMORY_BCELL_UP	185	-0.41970557	-1.4918175	0.0010416667	0.015335016	1	5603	tags=36%, list=24%, signal=47%
GSE5589_LPS_AND_IL10_VS_LPS_AND_IL6_STIM_IL10_KO_MACROPHAGE_45MIN_UP	197	-0.41399413	-1.4911886	0.0020855058	0.015455335	1	6870	tags=42%, list=29%, signal=58%
GSE22886_TH1_VS_TH2_12H_ACT_UP	193	-0.41389194	-1.490722	0.0010427529	0.015550999	1	5460	tags=32%, list=23%, signal=41%
GSE18893_CTRL_VS_TNF_TREATED_TREG_24H_UP	197	-0.4153159	-1.4903556	0.0010373445	0.015607891	1	4066	tags=23%, list=17%, signal=28%
GSE1925_CTRL_VS_IFNG_PRIMED_MACROPHAGE_3H_IFNG_STIM_DN	119	-0.43545422	-1.4902498	0.00989011	0.015618674	1	5077	tags=36%, list=21%, signal=46%
GSE39152_CD103_NEG_VS_POS_MEMORY_CD8_TCELL_DN	199	-0.41829824	-1.4888586	0.0010416667	0.015968867	1	6797	tags=34%, list=29%, signal=47%
GSE29615_DAY3_VS_DAY7_LAIV_FLU_VACCINE_PBMC_DN	184	-0.41330835	-1.4885241	0.0010515247	0.016044088	1	3808	tags=23%, list=16%, signal=28%
GSE10211_UV_INACT_SENDAI_VS_LIVE_SENDAI_VIRUS_TRACHEAL_EPITHELIAL_CELLS_DN	162	-0.41682246	-1.4882027	0.0021459227	0.016100032	1	5665	tags=32%, list=24%, signal=42%
GSE17721_POLYIC_VS_PAM3CSK4_1H_BMDC_DN	198	-0.41659087	-1.4879643	0	0.016139297	1	5080	tags=31%, list=21%, signal=39%
GSE9601_UNTREATED_VS_NFKB_INHIBITOR_TREATED_HCMV_INF_MONOCYTE_UP	160	-0.41957554	-1.4877322	0.0031948881	0.016170826	1	5439	tags=39%, list=23%, signal=50%
GSE24972_MARGINAL_ZONE_BCELL_VS_FOLLICULAR_BCELL_IRF8_KO_DN	198	-0.4156685	-1.4875563	0.0020768433	0.016181976	1	6883	tags=40%, list=29%, signal=56%
GSE17721_12H_VS_24H_PAM3CSK4_BMDC_UP	198	-0.41768193	-1.4872944	0.0010362695	0.016224766	1	6928	tags=40%, list=29%, signal=56%
GSE360_DC_VS_MAC_DN	193	-0.41538295	-1.4872781	0.0031347962	0.016204238	1	6270	tags=33%, list=26%, signal=44%
GSE45365_CD8A_DC_VS_CD11B_DC_IFNAR_KO_MCMV_INFECTION_DN	175	-0.41676563	-1.48706	0	0.016238004	1	5238	tags=35%, list=22%, signal=44%
GSE13484_12H_UNSTIM_VS_YF17D_VACCINE_STIM_PBMC_DN	196	-0.4153775	-1.4870545	0	0.016215004	1	6866	tags=40%, list=29%, signal=55%
GSE360_CTRL_VS_T_GONDII_DC_DN	195	-0.41371205	-1.4864175	0.0031612224	0.01636443	1	5919	tags=34%, list=25%, signal=45%
GSE22886_IGM_MEMORY_BCELL_VS_BM_PLASMA_CELL_DN	194	-0.41300303	-1.4862081	0.0020986358	0.01640667	1	8318	tags=47%, list=35%, signal=72%
GSE11961_MARGINAL_ZONE_BCELL_VS_MEMORY_BCELL_DAY40_UP	197	-0.41074806	-1.4859737	0.0031120332	0.01645755	1	6133	tags=37%, list=26%, signal=50%
GSE37534_UNTREATED_VS_ROSIGLITAZONE_TREATED_CD4_TCELL_PPARG1_AND_FOXP3_TRASDUCED_UP	196	-0.41625157	-1.4859077	0.0020833334	0.016450653	1	4047	tags=24%, list=17%, signal=29%
GSE22886_TH1_VS_TH2_12H_ACT_DN	189	-0.41256505	-1.4858152	0.0010427529	0.016455036	1	4738	tags=30%, list=20%, signal=37%
GSE9037_WT_VS_IRAK4_KO_BMDM_UP	198	-0.4124811	-1.4857296	0.0020833334	0.01646313	1	6081	tags=33%, list=26%, signal=44%
GSE2197_CPG_DNA_VS_UNTREATED_IN_DC_UP	197	-0.41387644	-1.485317	0.0010416667	0.01654976	1	6891	tags=35%, list=29%, signal=49%
GSE43955_1H_VS_10H_ACT_CD4_TCELL_DN	195	-0.4131831	-1.4850966	0.002096436	0.016591351	1	5166	tags=30%, list=22%, signal=38%
GSE7509_DC_VS_MONOCYTE_DN	197	-0.41435733	-1.4850779	0.0010319918	0.016575597	1	6425	tags=36%, list=27%, signal=48%
GSE13411_NAIVE_VS_MEMORY_BCELL_UP	182	-0.4148566	-1.484265	0.0021141649	0.01675499	1	4590	tags=34%, list=19%, signal=42%
GSE9006_HEALTHY_VS_TYPE_1_DIABETES_PBMC_4MONTH_POST_DX_UP	200	-0.41011629	-1.484207	0.004162331	0.0167527	1	6890	tags=34%, list=29%, signal=47%
GSE21670_UNTREATED_VS_TGFB_TREATED_CD4_TCELL_UP	186	-0.41578057	-1.4836346	0	0.016894007	1	5404	tags=37%, list=23%, signal=48%
GSE22025_PROGESTERONE_VS_TGFB1_AND_PROGESTERONE_TREATED_CD4_TCELL_DN	195	-0.41268867	-1.4823495	0.003144654	0.017253915	1	6820	tags=39%, list=29%, signal=55%
GSE41176_WT_VS_TAK1_KO_UNSTIM_BCELL_UP	192	-0.4162466	-1.4818274	0.001039501	0.01737202	1	6269	tags=32%, list=26%, signal=44%
GSE41176_WT_VS_TAK1_KO_ANTI_IGM_STIM_BCELL_3H_UP	188	-0.41405097	-1.4808161	0.002120891	0.017648833	1	2713	tags=19%, list=11%, signal=21%
GSE42021_CD24INT_TREG_VS_CD24INT_TCONV_THYMUS_DN	192	-0.41498113	-1.4805348	0.0010526315	0.017710634	1	6763	tags=35%, list=28%, signal=49%
GSE360_T_GONDII_VS_B_MALAYI_HIGH_DOSE_DC_UP	194	-0.4136004	-1.4802445	0.0010341262	0.017761195	1	5535	tags=34%, list=23%, signal=43%
GSE25846_IL10_POS_VS_NEG_CD8_TCELL_DAY7_POST_CORONAVIRUS_BRAIN_UP	185	-0.4160897	-1.479801	0.0010427529	0.01785088	1	6020	tags=37%, list=25%, signal=49%
GSE36826_WT_VS_IL1R_KO_SKIN_STAPH_AUREUS_INF_DN	199	-0.41404206	-1.4797752	0	0.017832408	1	6891	tags=40%, list=29%, signal=56%
GSE8868_SPLEEN_VS_INTESTINE_CD11B_POS_CD11C_NEG_DC_DN	198	-0.41659248	-1.4790902	0.0051759835	0.018028362	1	6863	tags=42%, list=29%, signal=58%
GSE6092_B_BURGDOFERI_VS_B_BURGDORFERI_AND_IFNG_STIM_ENDOTHELIAL_CELL_DN	180	-0.41416413	-1.478646	0	0.018128397	1	6749	tags=32%, list=28%, signal=44%
GSE43955_10H_VS_30H_ACT_CD4_TCELL_DN	195	-0.41011274	-1.478356	0.0010224949	0.018182892	1	4917	tags=26%, list=21%, signal=32%
GSE360_CTRL_VS_T_GONDII_DC_UP	196	-0.41173324	-1.4777325	0.0010309279	0.018329961	1	6713	tags=44%, list=28%, signal=61%
GSE22025_UNTREATED_VS_PROGESTERONE_TREATED_CD4_TCELL_DN	199	-0.41375107	-1.4773788	0.0031380753	0.018397393	1	6653	tags=35%, list=28%, signal=48%
GSE20152_SPHK1_KO_VS_WT_HTNFA_OVERXPRESS_ANKLE_UP	192	-0.40984273	-1.4770191	0.0020942409	0.018480549	1	6541	tags=35%, list=28%, signal=48%
GSE3982_DC_VS_NEUTROPHIL_LPS_STIM_DN	191	-0.41534394	-1.4768018	0	0.018516008	1	6041	tags=37%, list=25%, signal=49%
GSE6259_33D1_POS_DC_VS_BCELL_UP	152	-0.41937155	-1.4761235	0.003215434	0.01868247	1	6900	tags=42%, list=29%, signal=59%
GSE37301_MULTIPOTENT_PROGENITOR_VS_RAG2_KO_NK_CELL_DN	199	-0.40787482	-1.4757718	0.0031380753	0.018777011	1	4286	tags=21%, list=18%, signal=26%
GSE2826_XID_VS_BTK_KO_BCELL_DN	196	-0.4155912	-1.4754678	0.0020833334	0.018863944	1	6883	tags=40%, list=29%, signal=56%
GSE35543_IN_VITRO_ITREG_VS_CONVERTED_EX_ITREG_DN	190	-0.41370854	-1.4752874	0.0020833334	0.018886609	1	5902	tags=35%, list=25%, signal=47%
GSE17974_CTRL_VS_ACT_IL4_AND_ANTI_IL12_0.5H_CD4_TCELL_UP	177	-0.411552	-1.474875	0.0010493179	0.018979201	1	4001	tags=28%, list=17%, signal=34%
GSE17721_POLYIC_VS_GARDIQUIMOD_1H_BMDC_DN	195	-0.40862066	-1.4736968	0.002072539	0.019325804	1	5890	tags=28%, list=25%, signal=37%
GSE7348_UNSTIM_VS_LPS_STIM_MACROPHAGE_DN	169	-0.4163066	-1.4731382	0.00524109	0.019452536	1	6040	tags=33%, list=25%, signal=43%
GSE3039_CD4_TCELL_VS_B2_BCELL_UP	200	-0.4111404	-1.4721284	0.0052029137	0.019769983	1	4396	tags=30%, list=18%, signal=36%
GSE2585_CTEC_VS_THYMIC_DC_UP	193	-0.40851754	-1.4717597	0.002096436	0.019871704	1	6483	tags=37%, list=27%, signal=51%
GSE45365_HEALTHY_VS_MCMV_INFECTION_CD8A_DC_IFNAR_KO_DN	199	-0.40977255	-1.4709045	0.0010471204	0.020145722	1	6877	tags=38%, list=29%, signal=53%
GSE43955_TH0_VS_TGFB_IL6_TH17_ACT_CD4_TCELL_1H_DN	194	-0.40805858	-1.4706745	0.0041710115	0.020195266	1	5005	tags=29%, list=21%, signal=36%
HOFT_CD4_POSITIVE_ALPHA_BETA_MEMORY_T_CELL_BCG_VACCINE_AGE_18_45YO_7DY_UP	40	-0.48717678	-1.4692457	0.03625	0.020671474	1	6272	tags=43%, list=26%, signal=58%
GSE17721_CPG_VS_GARDIQUIMOD_12H_BMDC_UP	195	-0.41106358	-1.4684042	0.0041753654	0.02090635	1	5906	tags=38%, list=25%, signal=51%
GSE43863_DAY6_EFF_VS_DAY150_MEM_TFH_CD4_TCELL_DN	187	-0.41286334	-1.4681319	0.0062305294	0.020949818	1	5140	tags=37%, list=22%, signal=47%
GSE360_DC_VS_MAC_L_DONOVANI_DN	196	-0.4083628	-1.4674065	0.0010438414	0.021144425	1	5994	tags=32%, list=25%, signal=42%
GSE2770_IL12_ACT_VS_ACT_CD4_TCELL_2H_DN	199	-0.41302374	-1.4673986	0.0041753654	0.02112329	1	6749	tags=37%, list=28%, signal=51%
GSE26343_WT_VS_NFAT5_KO_MACROPHAGE_DN	200	-0.40762925	-1.4673253	0.0031746032	0.021115271	1	6890	tags=38%, list=29%, signal=52%
GSE21063_CTRL_VS_ANTI_IGM_STIM_BCELL_NFATC1_KO_16H_UP	196	-0.4089051	-1.4667556	0.003121748	0.021248372	1	6805	tags=43%, list=29%, signal=60%
GSE360_L_DONOVANI_VS_T_GONDII_MAC_UP	190	-0.4119794	-1.4666133	0.0031746032	0.021266287	1	6757	tags=42%, list=28%, signal=58%
GSE40274_CTRL_VS_FOXP3_AND_PBX1_TRANSDUCED_ACTIVATED_CD4_TCELL_DN	163	-0.41334864	-1.4663985	0.0042462847	0.021310154	1	6834	tags=36%, list=29%, signal=50%
GSE25502_WT_VS_KLF13_KO_THYMIC_MEMORY_LIKE_CD8_TCELL_DN	172	-0.41628236	-1.466322	0.0021367522	0.021314904	1	5483	tags=36%, list=23%, signal=47%
GSE2197_IMMUNOSUPPRESSIVE_DNA_VS_UNTREATED_IN_DC_UP	199	-0.40736738	-1.465759	0.0031088083	0.021457706	1	5047	tags=24%, list=21%, signal=30%
GSE9239_CTRL_VS_TNF_INHIBITOR_TREATED_DC_UP	198	-0.4085986	-1.4653577	0.004149378	0.021551812	1	6229	tags=34%, list=26%, signal=46%
GSE3039_NKT_CELL_VS_ALPHABETA_CD8_TCELL_UP	199	-0.40802628	-1.465243	0.0031088083	0.021567974	1	6499	tags=33%, list=27%, signal=45%
GSE21063_CTRL_VS_ANTI_IGM_STIM_BCELL_NFATC1_KO_3H_UP	196	-0.40729368	-1.4651767	0.004158004	0.021570018	1	6763	tags=38%, list=28%, signal=53%
GSE13762_CTRL_VS_125_VITAMIND_DAY12_DC_DN	127	-0.42557335	-1.4651031	0.0032537961	0.021567393	1	2499	tags=18%, list=11%, signal=20%
GSE12484_HEALTHY_VS_PERIDONTITIS_NEUTROPHILS_UP	127	-0.4199653	-1.4643784	0.008648649	0.021813164	1	4896	tags=34%, list=21%, signal=42%
GSE26030_UNSTIM_VS_RESTIM_TH17_DAY15_POST_POLARIZATION_UP	175	-0.4104601	-1.4639896	0.004223865	0.021923682	1	6819	tags=39%, list=29%, signal=55%
GSE17580_TREG_VS_TEFF_S_MANSONI_INF_UP	200	-0.4050681	-1.4637455	0	0.021980187	1	5642	tags=30%, list=24%, signal=39%
GSE3994_WT_VS_PAC1_KO_ACTIVATED_MAST_CELL_UP	193	-0.40556768	-1.4631579	0	0.022164987	1	6787	tags=45%, list=29%, signal=63%
GSE22611_MUTANT_NOD2_TRANSDUCED_VS_CTRL_HEK293T_STIMULATED_WITH_MDP_6H_DN	196	-0.4073072	-1.4625653	0.001044932	0.022342166	1	4105	tags=24%, list=17%, signal=29%
LI_PBMC_MENOMUNE_A_C_Y_W_135_AGE_18_45YO_CORRELATED_WITH_ANTIBODY_RESPONSE_3DY_POSITIVE	43	-0.4875764	-1.4622921	0.040690504	0.022410765	1	6763	tags=53%, list=28%, signal=75%
GSE6259_FLT3L_INDUCED_33D1_POS_DC_VS_CD8_TCELL_UP	144	-0.41762158	-1.462204	0.0074468087	0.02241403	1	6632	tags=40%, list=28%, signal=55%
GSE17721_CTRL_VS_PAM3CSK4_1H_BMDC_DN	195	-0.4091801	-1.4621302	0.003131524	0.022408007	1	6891	tags=42%, list=29%, signal=59%
GSE3982_EOSINOPHIL_VS_DC_DN	200	-0.40722895	-1.4619509	0.0041194647	0.022454148	1	6834	tags=37%, list=29%, signal=51%
GSE26488_WT_VS_HDAC7_DELTAP_TG_OT2_THYMOCYTE_WITH_PEPTIDE_INJECTION_UP	196	-0.4072784	-1.4615371	0.007322176	0.022596247	1	5811	tags=35%, list=24%, signal=46%
KAECH_NAIVE_VS_DAY8_EFF_CD8_TCELL_DN	200	-0.4049443	-1.461535	0.0021074815	0.02256803	1	6781	tags=37%, list=29%, signal=51%
GSE3982_MAC_VS_BASOPHIL_UP	200	-0.40528902	-1.4613211	0	0.02260575	1	8753	tags=49%, list=37%, signal=76%
GSE5503_LIVER_DC_VS_MLN_DC_ACTIVATED_ALLOGENIC_TCELL_UP	193	-0.40998706	-1.4608612	0.004145078	0.022763213	1	6514	tags=41%, list=27%, signal=56%
GSE3982_EOSINOPHIL_VS_EFF_MEMORY_CD4_TCELL_UP	197	-0.40642622	-1.460757	0.003121748	0.022770591	1	6866	tags=39%, list=29%, signal=54%
GSE34156_UNTREATED_VS_24H_NOD2_AND_TLR1_TLR2_LIGAND_TREATED_MONOCYTE_UP	188	-0.4090041	-1.4607335	0.0031512605	0.022748036	1	7821	tags=55%, list=33%, signal=81%
GSE19923_E2A_KO_VS_E2A_AND_HEB_KO_DP_THYMOCYTE_DN	197	-0.40804967	-1.4606409	0.0010298662	0.022753116	1	6818	tags=37%, list=29%, signal=51%
GSE7548_DAY7_VS_DAY28_PCC_IMMUNIZATION_CD4_TCELL_UP	196	-0.4062164	-1.4605881	0.001039501	0.022738675	1	6856	tags=42%, list=29%, signal=58%
GSE19198_6H_VS_24H_IL21_TREATED_TCELL_UP	198	-0.40781647	-1.4601165	0.0020554985	0.022892639	1	6892	tags=42%, list=29%, signal=59%
GSE28783_CTRL_ANTI_MIR_VS_UNTREATED_ATHEROSCLEROSIS_MACROPHAGE_UP	192	-0.40536228	-1.459367	0.002089864	0.023144739	1	3487	tags=19%, list=15%, signal=22%
GSE17721_CTRL_VS_LPS_2H_BMDC_DN	193	-0.40650025	-1.4591876	0.002072539	0.023167575	1	5920	tags=34%, list=25%, signal=45%
GSE46025_WT_VS_FOXO1_KO_KLRG1_LOW_CD8_EFFECTOR_TCELL_UP	186	-0.40627223	-1.4588976	0.008273009	0.02324859	1	6475	tags=40%, list=27%, signal=54%
GSE21670_UNTREATED_VS_IL6_TREATED_STAT3_KO_CD4_TCELL_UP	199	-0.40754008	-1.4585614	0.0031023785	0.023321431	1	6134	tags=45%, list=26%, signal=60%
GSE27786_CD4_TCELL_VS_MONO_MAC_DN	199	-0.4072426	-1.45829	0.0020942409	0.023390573	1	6539	tags=37%, list=28%, signal=51%
GSE8835_HEALTHY_VS_CLL_CD4_TCELL_UP	197	-0.40393853	-1.457977	0.0031545742	0.023472123	1	6850	tags=40%, list=29%, signal=55%
GSE2770_IL12_VS_TGFB_AND_IL12_TREATED_ACT_CD4_TCELL_6H_UP	186	-0.4097536	-1.4569716	0.0010515247	0.023812486	1	4346	tags=26%, list=18%, signal=32%
GSE6259_33D1_POS_VS_DEC205_POS_SPLENIC_DC_DN	197	-0.41264978	-1.4567885	0.0021097045	0.023847917	1	6899	tags=44%, list=29%, signal=61%
GSE360_CTRL_VS_B_MALAYI_LOW_DOSE_DC_UP	195	-0.4052161	-1.4567534	0.0021008404	0.023830015	1	5857	tags=31%, list=25%, signal=41%
GSE34205_HEALTHY_VS_FLU_INF_INFANT_PBMC_DN	199	-0.40366217	-1.45675	0.004145078	0.023799699	1	6485	tags=36%, list=27%, signal=49%
GSE3565_CTRL_VS_LPS_INJECTED_DUSP1_KO_SPLENOCYTES_UP	181	-0.41190416	-1.456658	0.0052966103	0.02380221	1	6862	tags=45%, list=29%, signal=62%
GSE17721_LPS_VS_GARDIQUIMOD_1H_BMDC_UP	192	-0.4061002	-1.4564044	0.0031413613	0.023852125	1	3935	tags=25%, list=17%, signal=30%
GSE3039_ALPHABETA_CD8_TCELL_VS_B2_BCELL_DN	200	-0.40562344	-1.4561287	0.0010427529	0.023924442	1	6866	tags=35%, list=29%, signal=48%
GSE43955_1H_VS_42H_ACT_CD4_TCELL_DN	192	-0.4070562	-1.4560286	0.0031578948	0.023925671	1	3994	tags=30%, list=17%, signal=35%
GSE21033_CTRL_VS_POLYIC_STIM_DC_6H_UP	193	-0.4030561	-1.4559238	0.0051599587	0.0239404	1	6866	tags=35%, list=29%, signal=49%
GSE21546_UNSTIM_VS_ANTI_CD3_STIM_DP_THYMOCYTES_UP	193	-0.4093415	-1.4554183	0.0030959751	0.024081986	1	6257	tags=38%, list=26%, signal=52%
GSE2706_R848_VS_R848_AND_LPS_8H_STIM_DC_UP	181	-0.40654674	-1.455395	0.0031120332	0.024063932	1	6856	tags=39%, list=29%, signal=55%
GSE34156_TLR1_TLR2_LIGAND_VS_NOD2_AND_TLR1_TLR2_LIGAND_24H_TREATED_MONOCYTE_DN	191	-0.40802205	-1.4552639	0.0010373445	0.02409186	1	4337	tags=26%, list=18%, signal=32%
GSE3982_NKCELL_VS_TH1_UP	189	-0.40242937	-1.4552524	0.0031152647	0.024064912	1	6124	tags=32%, list=26%, signal=42%
GSE19198_1H_VS_24H_IL21_TREATED_TCELL_UP	200	-0.4029028	-1.4552258	0.005138746	0.02404027	1	6116	tags=39%, list=26%, signal=52%
GSE15330_LYMPHOID_MULTIPOTENT_VS_PRO_BCELL_UP	197	-0.4094938	-1.4549557	0.0020876827	0.024119455	1	6681	tags=38%, list=28%, signal=53%
GSE2128_C57BL6_VS_NOD_CD4CD8_DP_THYMOCYTE_UP	195	-0.40719765	-1.454403	0.0010384216	0.024295447	1	6195	tags=33%, list=26%, signal=45%
GSE17721_LPS_VS_GARDIQUIMOD_16H_BMDC_DN	200	-0.40470326	-1.4533323	0.0010537407	0.024690432	1	6522	tags=35%, list=27%, signal=48%
GSE19198_1H_VS_6H_IL21_TREATED_TCELL_UP	172	-0.41121203	-1.4531282	0.0031712474	0.024730736	1	3922	tags=28%, list=16%, signal=34%
GSE360_L_MAJOR_VS_T_GONDII_DC_DN	192	-0.4081696	-1.4530625	0.009268795	0.024723174	1	4358	tags=26%, list=18%, signal=31%
GSE13306_TREG_RA_VS_TCONV_RA_UP	198	-0.4046839	-1.4527857	0.0041536866	0.024805471	1	6472	tags=34%, list=27%, signal=47%
GSE2706_R848_VS_R848_AND_LPS_8H_STIM_DC_DN	191	-0.40341505	-1.4526843	0.0021119325	0.024804495	1	6616	tags=42%, list=28%, signal=58%
GSE339_CD4POS_VS_CD4CD8DN_DC_IN_CULTURE_UP	192	-0.4084923	-1.4526049	0.004162331	0.024814537	1	6327	tags=35%, list=27%, signal=47%
GSE26290_CTRL_VS_AKT_INHIBITOR_TREATED_ANTI_CD3_AND_IL2_STIM_CD8_TCELL_UP	189	-0.40157348	-1.4524189	0.003144654	0.024864346	1	6355	tags=37%, list=27%, signal=50%
HOWARD_MONOCYTE_INACT_MONOV_INFLUENZA_A_INDONESIA_05_2005_H5N1_AGE_18_49YO_1DY_UP	225	-0.39992058	-1.4522941	0.002057613	0.024882035	1	6694	tags=39%, list=28%, signal=54%
GSE22611_NOD2_TRANSD_VS_CTRL_TRANSD_HEK293_MDP_STIM_2H_UP	192	-0.4050026	-1.4520373	0.0041710115	0.024963595	1	4851	tags=31%, list=20%, signal=38%
GSE43955_TH0_VS_TGFB_IL6_TH17_ACT_CD4_TCELL_60H_DN	194	-0.4048304	-1.4519721	0.0031152647	0.024961293	1	5690	tags=32%, list=24%, signal=42%
GSE43955_1H_VS_60H_ACT_CD4_TCELL_UP	199	-0.40612274	-1.4518825	0.004158004	0.02496892	1	6447	tags=36%, list=27%, signal=49%
LI_PBMC_MENOMUNE_A_C_Y_W_135_AGE_18_45YO_3DY_DN	17	-0.5716532	-1.4506838	0.067919075	0.025391372	1	7152	tags=76%, list=30%, signal=109%
GSE34006_WT_VS_A2AR_KO_TREG_UP	193	-0.40577802	-1.4506376	0.0031120332	0.025372108	1	6891	tags=41%, list=29%, signal=57%
GSE37301_CD4_TCELL_VS_RAG2_KO_NK_CELL_DN	180	-0.40653202	-1.4497306	0.0062695923	0.025739573	1	6734	tags=37%, list=28%, signal=51%
GSE46242_CTRL_VS_EGR2_DELETED_TH1_CD4_TCELL_DN	184	-0.4073026	-1.449652	0.006256517	0.025750568	1	5683	tags=36%, list=24%, signal=47%
GSE7460_FOXP3_MUT_VS_WT_ACT_TCONV_UP	199	-0.40393195	-1.4492279	0.0041536866	0.025879515	1	6787	tags=39%, list=29%, signal=54%
GSE17721_PAM3CSK4_VS_CPG_16H_BMDC_DN	197	-0.40336257	-1.4489955	0.0041536866	0.025931768	1	6634	tags=35%, list=28%, signal=47%
GSE45837_WT_VS_GFI1_KO_PDC_UP	185	-0.4064493	-1.4486232	0.0020920502	0.026067887	1	6796	tags=39%, list=29%, signal=54%
GSE6875_TCONV_VS_FOXP3_KO_TREG_UP	195	-0.40562618	-1.4480919	0.004166667	0.026250372	1	6405	tags=41%, list=27%, signal=56%
GSE17721_POLYIC_VS_CPG_2H_BMDC_DN	197	-0.40129796	-1.4474994	0.003121748	0.026446586	1	6893	tags=42%, list=29%, signal=59%
GSE39556_UNTREATED_VS_3H_POLYIC_INJ_MOUSE_NK_CELL_DN	199	-0.40301028	-1.4466063	0.0020876827	0.026786821	1	6847	tags=39%, list=29%, signal=54%
GSE15930_STIM_VS_STIM_AND_TRICHOSTATINA_48H_CD8_T_CELL_UP	199	-0.39817062	-1.4464017	0.0020682523	0.02683226	1	6716	tags=36%, list=28%, signal=50%
GSE2770_UNTREATED_VS_TGFB_AND_IL12_TREATED_ACT_CD4_TCELL_2H_UP	191	-0.4063484	-1.4455893	0.0041841003	0.02717768	1	4263	tags=26%, list=18%, signal=32%
GSE11961_MARGINAL_ZONE_BCELL_VS_GERMINAL_CENTER_BCELL_DAY40_DN	196	-0.40681383	-1.4455405	0.0030927835	0.02716517	1	5910	tags=37%, list=25%, signal=49%
GSE23502_BM_VS_COLON_TUMOR_HDC_KO_MYELOID_DERIVED_SUPPRESSOR_CELL_DN	200	-0.39964187	-1.4449626	0.008316008	0.027375264	1	6183	tags=32%, list=26%, signal=43%
GSE36476_YOUNG_VS_OLD_DONOR_MEMORY_CD4_TCELL_DN	186	-0.40432432	-1.4448367	0.003147954	0.027383072	1	6885	tags=51%, list=29%, signal=71%
GSE13522_CTRL_VS_T_CRUZI_Y_STRAIN_INF_SKIN_129_MOUSE_UP	123	-0.418989	-1.44452	0.012944984	0.02748788	1	3706	tags=27%, list=16%, signal=32%
GSE22229_UNTREATED_VS_IMMUNOSUPP_THERAPY_RENAL_TRANSPLANT_PATIENT_PBMC_DN	198	-0.4055508	-1.4444782	0.005197505	0.027474	1	6016	tags=39%, list=25%, signal=52%
GSE43955_10H_VS_30H_ACT_CD4_TCELL_UP	198	-0.4018132	-1.4444604	0.00625	0.027448297	1	5967	tags=35%, list=25%, signal=46%
GSE360_L_DONOVANI_VS_L_MAJOR_DC_UP	191	-0.40474504	-1.4440535	0.007276507	0.027589157	1	6100	tags=31%, list=26%, signal=42%
GSE43955_TH0_VS_TGFB_IL6_IL23_TH17_ACT_CD4_TCELL_52H_UP	193	-0.39967844	-1.4436753	0.002057613	0.027727596	1	5340	tags=28%, list=22%, signal=36%
GSE2706_UNSTIM_VS_8H_R848_DC_UP	194	-0.40317595	-1.4433898	0.004192872	0.02781416	1	6751	tags=38%, list=28%, signal=52%
GSE13485_DAY3_VS_DAY21_YF17D_VACCINE_PBMC_DN	156	-0.40733498	-1.443353	0.010683761	0.027793536	1	3979	tags=34%, list=17%, signal=41%
GSE22611_UNSTIM_VS_2H_MDP_STIM_NOD2_TRANSDUCED_HEK293T_CELL_UP	189	-0.40071192	-1.4432546	0.0041753654	0.027811442	1	6193	tags=30%, list=26%, signal=40%
GSE11961_GERMINAL_CENTER_BCELL_DAY7_VS_GERMINAL_CENTER_BCELL_DAY40_UP	197	-0.402591	-1.4429232	0.003144654	0.027944636	1	6772	tags=39%, list=28%, signal=54%
GSE30971_2H_VS_4H_LPS_STIM_MACROPHAGE_WBP7_HET_DN	175	-0.40591013	-1.4427913	0.0031880978	0.027974002	1	4475	tags=31%, list=19%, signal=38%
GSE17721_12H_VS_24H_POLYIC_BMDC_UP	197	-0.40673196	-1.4427783	0.0041710115	0.02794262	1	6823	tags=37%, list=29%, signal=52%
GSE28783_ANTI_MIR33_VS_UNTREATED_ATHEROSCLEROSIS_MACROPHAGE_DN	188	-0.40630233	-1.4427546	0.003144654	0.027920894	1	5710	tags=35%, list=24%, signal=46%
GSE9509_LPS_VS_LPS_AND_IL10_STIM_IL10_KO_MACROPHAGE_30MIN_UP	195	-0.40512174	-1.4424139	0.005154639	0.028022531	1	6883	tags=44%, list=29%, signal=62%
GSE37301_COMMON_LYMPHOID_PROGENITOR_VS_PRO_BCELL_UP	187	-0.40057433	-1.4419134	0.0041710115	0.028198143	1	4745	tags=30%, list=20%, signal=37%
GSE17721_ALL_VS_24H_PAM3CSK4_BMDC_UP	196	-0.40385926	-1.4415997	0.010504202	0.02829704	1	6499	tags=38%, list=27%, signal=52%
GSE21546_SAP1A_KO_VS_SAP1A_KO_AND_ELK1_KO_DP_THYMOCYTES_UP	197	-0.40424567	-1.4415727	0.0052029137	0.028275007	1	6465	tags=38%, list=27%, signal=51%
GSE2585_CTEC_VS_THYMIC_DC_DN	195	-0.4044749	-1.4410646	0.004210526	0.028453914	1	6874	tags=38%, list=29%, signal=53%
GSE22140_HEALTHY_VS_ARTHRITIC_MOUSE_CD4_TCELL_UP	195	-0.40445068	-1.4397653	0.0020682523	0.029005274	1	5199	tags=28%, list=22%, signal=35%
SCHERER_PBMC_APSV_WETVAX_AGE_18_32YO_50_TO_60DY_UP	168	-0.40448397	-1.4395417	0.010405827	0.02906901	1	4231	tags=24%, list=18%, signal=29%
GSE20715_0H_VS_6H_OZONE_TLR4_KO_LUNG_DN	197	-0.4041482	-1.4393326	0.0031512605	0.029120972	1	6704	tags=34%, list=28%, signal=47%
GSE32533_MIR17_KO_VS_MIR17_OVEREXPRESS_ACT_CD4_TCELL_DN	191	-0.39845756	-1.4389594	0.0031088083	0.029261248	1	6356	tags=34%, list=27%, signal=46%
GSE28783_ANTI_MIR33_VS_CTRL_ATHEROSCLEROSIS_MACROPHAGE_DN	187	-0.40738	-1.438328	0.0010373445	0.02951893	1	2830	tags=19%, list=12%, signal=21%
GSE17721_LPS_VS_CPG_4H_BMDC_UP	200	-0.40118676	-1.4383233	0.0041753654	0.029485133	1	6787	tags=35%, list=29%, signal=49%
GSE9316_IL6_KO_VS_IFNG_KO_INVIVO_EXPANDED_CD4_TCELL_UP	200	-0.40306443	-1.4378579	0.006263048	0.02968423	1	5526	tags=31%, list=23%, signal=40%
GSE43863_LY6C_INT_CXCR5POS_VS_LY6C_LOW_CXCR5NEG_EFFECTOR_CD4_TCELL_DN	199	-0.40041202	-1.4371816	0.002074689	0.029978279	1	5958	tags=40%, list=25%, signal=53%
GSE22527_ANTI_CD3_INVIVO_VS_UNTREATED_MOUSE_TREG_UP	191	-0.40198514	-1.4370419	0.008403362	0.030004684	1	6290	tags=34%, list=26%, signal=46%
GSE5589_WT_VS_IL10_KO_LPS_AND_IL10_STIM_MACROPHAGE_180MIN_DN	111	-0.4226112	-1.4370286	0.013100437	0.029979873	1	4328	tags=31%, list=18%, signal=37%
GSE7219_WT_VS_NIK_NFKB2_KO_DC_UP	185	-0.40432492	-1.436414	0.0052029137	0.030203514	1	6891	tags=39%, list=29%, signal=54%
LI_PBMC_MENACTRA_AGE_18_45YO_CORRELATED_WITH_ANTI_POLYSACCHARIDE_ANTIBODY_3DY_POSITIVE	59	-0.45433208	-1.4362638	0.032648128	0.030250471	1	6763	tags=51%, list=28%, signal=71%
GSE18148_CBFB_KO_VS_WT_TREG_DN	196	-0.3977759	-1.4357593	0.0030991735	0.030451436	1	4051	tags=26%, list=17%, signal=31%
GSE19401_PAM2CSK4_VS_RETINOIC_ACID_AND_PAM2CSK4_STIM_FOLLICULAR_DC_DN	198	-0.4000605	-1.4355342	0.007238883	0.030515647	1	6870	tags=38%, list=29%, signal=53%
GSE360_CTRL_VS_T_GONDII_MAC_DN	194	-0.3991821	-1.4354937	0.0010515247	0.03049974	1	3926	tags=20%, list=17%, signal=23%
GSE19401_UNSTIM_VS_RETINOIC_ACID_STIM_FOLLICULAR_DC_DN	194	-0.40279537	-1.4354779	0.0031347962	0.030466227	1	6705	tags=32%, list=28%, signal=44%
GSE13762_CTRL_VS_125_VITAMIND_DAY5_DC_UP	133	-0.40892	-1.4354471	0.012917115	0.030451458	1	4287	tags=31%, list=18%, signal=37%
GSE9946_IMMATURE_VS_MATURE_STIMULATORY_DC_DN	126	-0.41817448	-1.4351149	0.008752735	0.030557841	1	5314	tags=42%, list=22%, signal=54%
GSE40666_WT_VS_STAT4_KO_CD8_TCELL_WITH_IFNA_STIM_90MIN_DN	200	-0.39586532	-1.4350679	0.006243496	0.030541956	1	6720	tags=39%, list=28%, signal=53%
GSE45365_HEALTHY_VS_MCMV_INFECTION_CD8A_DC_DN	199	-0.3980933	-1.4348973	0.002074689	0.030597342	1	5798	tags=32%, list=24%, signal=42%
GSE1448_ANTI_VALPHA2_VS_VBETA5_DP_THYMOCYTE_DN	194	-0.40095097	-1.4346229	0.004166667	0.030681513	1	5085	tags=26%, list=21%, signal=33%
GSE23321_CENTRAL_VS_EFFECTOR_MEMORY_CD8_TCELL_UP	199	-0.4013285	-1.4346192	0.004132231	0.030648028	1	6322	tags=33%, list=27%, signal=45%
GSE15930_STIM_VS_STIM_AND_IL12_24H_CD8_T_CELL_DN	191	-0.4014387	-1.4342887	0.007253886	0.030752476	1	4140	tags=28%, list=17%, signal=33%
GSE3039_ALPHAALPHA_CD8_TCELL_VS_B1_BCELL_UP	198	-0.39797282	-1.4341118	0.008412197	0.030799197	1	6875	tags=37%, list=29%, signal=52%
GSE30083_SP1_VS_SP2_THYMOCYTE_UP	196	-0.40188542	-1.4340574	0.0020768433	0.030787265	1	6572	tags=42%, list=28%, signal=57%
GSE8921_UNSTIM_0H_VS_TLR1_2_STIM_MONOCYTE_3H_DN	186	-0.39949685	-1.4336517	0.0031185031	0.030943587	1	4727	tags=32%, list=20%, signal=40%
GSE29949_CD8_NEG_DC_SPLEEN_VS_DC_BRAIN_UP	179	-0.40220487	-1.4325289	0.009453782	0.031463373	1	3934	tags=25%, list=17%, signal=30%
GSE22033_UNTREATED_VS_MRL24_TREATED_MEF_DN	193	-0.40147638	-1.4324682	0.0051493305	0.031450722	1	6886	tags=39%, list=29%, signal=54%
GSE15215_CD2_POS_VS_NEG_PDC_UP	192	-0.3976498	-1.4315549	0.0041841003	0.031864326	1	5074	tags=34%, list=21%, signal=43%
GSE36826_NORMAL_VS_STAPH_AUREUS_INF_IL1R_KO_SKIN_UP	199	-0.39677387	-1.4311652	0.0062695923	0.032022767	1	6769	tags=41%, list=28%, signal=57%
GSE3565_DUSP1_VS_WT_SPLENOCYTES_UP	160	-0.40454724	-1.4304148	0.0064446833	0.03237969	1	6886	tags=42%, list=29%, signal=59%
GSE360_DC_VS_MAC_M_TUBERCULOSIS_DN	196	-0.39913052	-1.4302762	0.00625	0.032412864	1	5225	tags=29%, list=22%, signal=36%
GSE15330_MEGAKARYOCYTE_ERYTHROID_VS_GRANULOCYTE_MONOCYTE_PROGENITOR_DN	198	-0.39843014	-1.4299223	0.002057613	0.032545667	1	5242	tags=28%, list=22%, signal=35%
GSE41978_ID2_KO_AND_BIM_KO_VS_BIM_KO_KLRG1_LOW_EFFECTOR_CD8_TCELL_UP	194	-0.40026385	-1.4294252	0.0051759835	0.03273512	1	5988	tags=36%, list=25%, signal=47%
GSE17721_CTRL_VS_CPG_0.5H_BMDC_DN	191	-0.40097332	-1.4290954	0.0041884817	0.03285514	1	4123	tags=25%, list=17%, signal=30%
GSE30971_WBP7_HET_VS_KO_MACROPHAGE_UP	197	-0.39608333	-1.4290253	0.0073145246	0.03285825	1	6337	tags=36%, list=27%, signal=48%
GAUCHER_PBMC_YF_VAX_STAMARIL_UNKNOWN_AGE_28DY_UP	27	-0.5105502	-1.4288363	0.06199461	0.032911934	1	2179	tags=22%, list=9%, signal=24%
GSE36476_YOUNG_VS_OLD_DONOR_MEMORY_CD4_TCELL_72H_TSST_ACT_UP	189	-0.39798415	-1.4287268	0.004166667	0.03295846	1	4800	tags=30%, list=20%, signal=37%
GSE17974_IL4_AND_ANTI_IL12_VS_UNTREATED_4H_ACT_CD4_TCELL_DN	171	-0.40433794	-1.428631	0.005252101	0.032976557	1	4300	tags=30%, list=18%, signal=37%
GSE39820_CTRL_VS_IL1B_IL6_CD4_TCELL_DN	199	-0.3966107	-1.4285046	0.003144654	0.032995652	1	5070	tags=27%, list=21%, signal=34%
GSE3565_CTRL_VS_LPS_INJECTED_SPLENOCYTES_UP	178	-0.39447063	-1.4283048	0.0062240665	0.033070162	1	6886	tags=39%, list=29%, signal=55%
GSE28783_CTRL_ANTI_MIR_VS_UNTREATED_ATHEROSCLEROSIS_MACROPHAGE_DN	195	-0.4033611	-1.4280578	0.0062240665	0.03318279	1	6189	tags=40%, list=26%, signal=54%
GSE26928_NAIVE_VS_EFF_MEMORY_CD4_TCELL_DN	187	-0.39885348	-1.4271634	0.005263158	0.033597033	1	6889	tags=38%, list=29%, signal=53%
GSE41867_NAIVE_VS_DAY30_LCMV_CLONE13_EXHAUSTED_CD8_TCELL_UP	183	-0.39802173	-1.4270893	0.009414226	0.03358919	1	5209	tags=32%, list=22%, signal=41%
GSE37301_MULTIPOTENT_PROGENITOR_VS_RAG2_KO_NK_CELL_UP	199	-0.3986308	-1.4270097	0.0010351967	0.03359143	1	6805	tags=37%, list=29%, signal=51%
GSE360_T_GONDII_VS_B_MALAYI_LOW_DOSE_DC_DN	196	-0.39775863	-1.4262434	0.008394543	0.033940528	1	6737	tags=42%, list=28%, signal=59%
GSE20152_HTNFA_OVERXPRESS_ANKLE_VS_CTRL_SPHK1_KO_ANKLE_UP	187	-0.39772943	-1.426036	0.0051759835	0.034006402	1	6894	tags=39%, list=29%, signal=54%
GSE13485_CTRL_VS_DAY1_YF17D_VACCINE_PBMC_DN	162	-0.4021338	-1.4255549	0.011702128	0.034259234	1	3407	tags=27%, list=14%, signal=31%
GSE3720_UNSTIM_VS_LPS_STIM_VD2_GAMMADELTA_TCELL_DN	144	-0.40424097	-1.4254003	0.0074946466	0.034304615	1	5990	tags=39%, list=25%, signal=52%
GSE43955_TH0_VS_TGFB_IL6_TH17_ACT_CD4_TCELL_30H_DN	198	-0.39656395	-1.4253747	0.0041536866	0.034286093	1	5385	tags=26%, list=23%, signal=33%
GSE21546_UNSTIM_VS_ANTI_CD3_STIM_SAP1A_KO_DP_THYMOCYTES_UP	195	-0.3958466	-1.4247249	0.007276507	0.03457768	1	6084	tags=36%, list=26%, signal=49%
GSE21063_CTRL_VS_ANTI_IGM_STIM_BCELL_8H_DN	189	-0.3993399	-1.424693	0.006289308	0.0345549	1	5365	tags=31%, list=23%, signal=39%
GSE35685_CD34POS_CD10NEG_CD62LPOS_VS_CD34POS_CD10POS_BONE_MARROW_DN	197	-0.3994701	-1.4246801	0.002057613	0.0345232	1	6783	tags=39%, list=29%, signal=54%
GSE21360_NAIVE_VS_SECONDARY_MEMORY_CD8_TCELL_DN	175	-0.40315866	-1.4246027	0.011387164	0.034533285	1	6777	tags=41%, list=29%, signal=57%
GSE36476_YOUNG_VS_OLD_DONOR_MEMORY_CD4_TCELL_16H_TSST_ACT_UP	186	-0.39923847	-1.4244224	0.007284079	0.034574136	1	6793	tags=40%, list=29%, signal=56%
GSE24142_EARLY_THYMIC_PROGENITOR_VS_DN3_THYMOCYTE_FETAL_UP	199	-0.40048084	-1.4242936	0.004162331	0.034607027	1	6359	tags=39%, list=27%, signal=53%
GSE22025_UNTREATED_VS_TGFB1_TREATED_CD4_TCELL_DN	190	-0.39670014	-1.4238503	0.0031282585	0.034800183	1	6449	tags=36%, list=27%, signal=49%
GSE360_T_GONDII_VS_B_MALAYI_LOW_DOSE_MAC_UP	192	-0.39783332	-1.4233669	0.004149378	0.03504447	1	5481	tags=26%, list=23%, signal=33%
GSE1112_HY_CD8AB_VS_HY_CD8AA_THYMOCYTE_RTOC_CULTURE_UP	186	-0.39789376	-1.423114	0.0031347962	0.035126068	1	5243	tags=32%, list=22%, signal=40%
GSE7509_UNSTIM_VS_IFNA_STIM_IMMATURE_DC_UP	178	-0.40231407	-1.4230858	0.007276507	0.03510385	1	6509	tags=35%, list=27%, signal=48%
GSE22935_WT_VS_MYD88_KO_MACROPHAGE_48H_MBOVIS_BCG_STIM_UP	196	-0.39301756	-1.4229188	0.006198347	0.035159554	1	6341	tags=34%, list=27%, signal=46%
GSE3982_CENT_MEMORY_CD4_TCELL_VS_NKCELL_DN	193	-0.39323038	-1.4227607	0.009404388	0.03519549	1	6124	tags=34%, list=26%, signal=45%
GSE22611_NOD2_TRANSD_VS_CTRL_TRANSD_HEK293_MDP_STIM_6H_DN	192	-0.39732575	-1.4227154	0.007399577	0.035183124	1	5161	tags=30%, list=22%, signal=38%
GSE360_L_DONOVANI_VS_M_TUBERCULOSIS_DC_DN	193	-0.39705697	-1.4219272	0.0052083335	0.03557561	1	2758	tags=19%, list=12%, signal=22%
GSE20715_WT_VS_TLR4_KO_24H_OZONE_LUNG_UP	199	-0.39396095	-1.4210043	0.003125	0.036036965	1	6537	tags=40%, list=27%, signal=55%
GSE22886_IL2_VS_IL15_STIM_NKCELL_UP	184	-0.3937753	-1.4207889	0.011434511	0.036132544	1	6341	tags=40%, list=27%, signal=54%
GSE24972_WT_VS_IRF8_KO_MARGINAL_ZONE_SPLEEN_BCELL_UP	199	-0.39440843	-1.4205365	0.007238883	0.036227938	1	6425	tags=35%, list=27%, signal=47%
GSE43863_NAIVE_VS_TFH_CD4_EFF_TCELL_D6_LCMV_UP	195	-0.3987402	-1.4205228	0.007276507	0.036195904	1	6834	tags=36%, list=29%, signal=50%
GSE24634_TREG_VS_TCONV_POST_DAY5_IL4_CONVERSION_DN	197	-0.39284396	-1.4205196	0.008359456	0.036159053	1	6739	tags=41%, list=28%, signal=56%
GSE16385_ROSIGLITAZONE_IFNG_TNF_VS_IL4_STIM_MACROPHAGE_UP	198	-0.39565545	-1.4203199	0.00524659	0.03625115	1	5247	tags=34%, list=22%, signal=43%
GSE360_HIGH_VS_LOW_DOSE_B_MALAYI_DC_DN	195	-0.39738095	-1.4201908	0.0020833334	0.036267973	1	4017	tags=24%, list=17%, signal=28%
GSE21033_CTRL_VS_POLYIC_STIM_DC_1H_DN	190	-0.39113387	-1.419522	0.011530398	0.036582895	1	4991	tags=25%, list=21%, signal=32%
GSE11961_PLASMA_CELL_DAY7_VS_MEMORY_BCELL_DAY40_DN	191	-0.39386374	-1.4191414	0.0062240665	0.036770564	1	5437	tags=30%, list=23%, signal=39%
GSE37533_UNTREATED_VS_PIOGLIZATONE_TREATED_CD4_TCELL_FOXP3_TRASDUCED_CD4_TCELL_UP	165	-0.40126377	-1.419081	0.008592911	0.036760483	1	6849	tags=36%, list=29%, signal=50%
GSE43863_TFH_VS_LY6C_INT_CXCR5POS_MEMORY_CD4_TCELL_UP	196	-0.39787126	-1.4185772	0.007322176	0.037012585	1	5460	tags=29%, list=23%, signal=37%
GSE7219_WT_VS_NIK_NFKB2_KO_LPS_AND_ANTI_CD40_STIM_DC_UP	198	-0.39497536	-1.4183556	0.006243496	0.03709637	1	6725	tags=44%, list=28%, signal=61%
GSE42021_TCONV_PLN_VS_CD24HI_TCONV_THYMUS_DN	196	-0.3932436	-1.4180864	0.008255934	0.037197426	1	6890	tags=35%, list=29%, signal=48%
GSE41176_WT_VS_TAK1_KO_ANTI_IGM_STIM_BCELL_6H_UP	198	-0.39428917	-1.4180146	0.004162331	0.037200503	1	5460	tags=31%, list=23%, signal=40%
GSE8921_UNSTIM_VS_TLR1_2_STIM_MONOCYTE_24H_DN	196	-0.40179336	-1.4178125	0.0020682523	0.037267365	1	6747	tags=35%, list=28%, signal=49%
GSE19941_UNSTIM_VS_LPS_AND_IL10_STIM_IL10_KO_MACROPHAGE_UP	194	-0.3922515	-1.417606	0.0031347962	0.03734179	1	6722	tags=41%, list=28%, signal=57%
GSE34515_CD16_NEG_VS_POS_MONOCYTE_UP	200	-0.39503637	-1.4174727	0.004166667	0.037383307	1	6789	tags=39%, list=29%, signal=54%
GSE17580_UNINFECTED_VS_S_MANSONI_INF_TREG_DN	197	-0.3966554	-1.4168228	0.0052137645	0.03774647	1	6623	tags=34%, list=28%, signal=46%
GSE5589_LPS_VS_LPS_AND_IL10_STIM_IL10_KO_MACROPHAGE_180MIN_UP	193	-0.39496428	-1.4158612	0.009453782	0.038265675	1	5158	tags=33%, list=22%, signal=41%
GSE360_L_DONOVANI_VS_T_GONDII_DC_UP	187	-0.39762762	-1.4156758	0.0020855058	0.038311813	1	6704	tags=44%, list=28%, signal=61%
ERWIN_COHEN_BLOOD_VACCINE_TC_83_AGE_23_48YO_VACCINATED_VS_CONTROL_2DY_DN	32	-0.485068	-1.4153521	0.05913272	0.038434744	1	2724	tags=25%, list=11%, signal=28%
GSE26030_UNSTIM_VS_RESTIM_TH17_DAY5_POST_POLARIZATION_DN	195	-0.39401972	-1.4151857	0.004162331	0.038513184	1	6868	tags=38%, list=29%, signal=53%
GSE19888_CTRL_VS_TCELL_MEMBRANES_ACT_MAST_CELL_PRETREAT_A3R_INH_UP	197	-0.3955952	-1.4150845	0.008368201	0.03854546	1	6417	tags=41%, list=27%, signal=55%
GSE43955_TH0_VS_TGFB_IL6_TH17_ACT_CD4_TCELL_10H_DN	192	-0.39698547	-1.4148804	0.0052137645	0.038640868	1	4949	tags=30%, list=21%, signal=37%
GSE1460_INTRATHYMIC_T_PROGENITOR_VS_DP_THYMOCYTE_UP	192	-0.3939886	-1.414614	0.0073917634	0.038740866	1	6836	tags=38%, list=29%, signal=53%
GSE34156_TLR1_TLR2_LIGAND_VS_NOD2_AND_TLR1_TLR2_LIGAND_6H_TREATED_MONOCYTE_DN	172	-0.3990438	-1.4145763	0.0074074073	0.038724095	1	5859	tags=36%, list=25%, signal=47%
GSE3203_WT_VS_IFNAR1_KO_INFLUENZA_INFECTED_LN_BCELL_DN	187	-0.39779058	-1.4144278	0.0021164021	0.038773164	1	6095	tags=35%, list=26%, signal=46%
GSE41176_WT_VS_TAK1_KO_ANTI_IGM_STIM_BCELL_1H_DN	189	-0.39976877	-1.4141673	0.008394543	0.0389165	1	2501	tags=20%, list=11%, signal=22%
GSE36392_TYPE_2_MYELOID_VS_NEUTROPHIL_IL25_TREATED_LUNG_UP	200	-0.39270267	-1.4140484	0.00931677	0.03894911	1	5151	tags=32%, list=22%, signal=41%
QUEREC_MODEL_PBMC_YF_17D_VACCINE_AGE_18_45_7DY_PREDICTIVE	37	-0.48396263	-1.4139224	0.05076142	0.038985427	1	6127	tags=43%, list=26%, signal=58%
GSE17721_POLYIC_VS_CPG_6H_BMDC_DN	199	-0.3918548	-1.4138209	0.0062695923	0.039006468	1	5730	tags=28%, list=24%, signal=36%
GSE21546_UNSTIM_VS_ANTI_CD3_STIM_SAP1A_KO_AND_ELK1_KO_DP_THYMOCYTES_DN	161	-0.39847144	-1.4133705	0.009646302	0.03923731	1	5203	tags=31%, list=22%, signal=39%
GSE15930_STIM_VS_STIM_AND_TRICHOSTATINA_72H_CD8_T_CELL_DN	195	-0.3926434	-1.4131901	0.0073375264	0.039299812	1	6869	tags=36%, list=29%, signal=50%
GSE24142_ADULT_VS_FETAL_DN2_THYMOCYTE_DN	199	-0.39258862	-1.4127184	0.011387164	0.03955054	1	6229	tags=37%, list=26%, signal=50%
GSE14699_DELETIONAL_TOLERANCE_VS_ACTIVATED_CD8_TCELL_UP	178	-0.39779243	-1.4120089	0.010660981	0.0399446	1	6730	tags=39%, list=28%, signal=54%
GSE14413_UNSTIM_VS_IFNB_STIM_RAW264_CELLS_DN	113	-0.4102706	-1.4119287	0.03050109	0.03995507	1	5169	tags=38%, list=22%, signal=48%
GSE29164_DAY3_VS_DAY7_CD8_TCELL_AND_IL12_TREATED_MELANOMA_DN	192	-0.3900205	-1.4118674	0.002079002	0.039943818	1	4434	tags=29%, list=19%, signal=35%
GSE3982_CTRL_VS_PMA_STIM_EOSINOPHIL_DN	190	-0.38971892	-1.4117244	0.009424084	0.039979726	1	6198	tags=34%, list=26%, signal=45%
GSE10325_MYELOID_VS_LUPUS_MYELOID_UP	189	-0.39464343	-1.4116557	0.011458334	0.03998166	1	2700	tags=21%, list=11%, signal=24%
GSE3039_ALPHABETA_CD8_TCELL_VS_B1_BCELL_DN	199	-0.3933938	-1.4116153	0.0093361	0.039962865	1	6863	tags=34%, list=29%, signal=48%
GSE25147_UNSTIM_VS_HELIOBACTER_PYLORI_LPS_STIM_MKN45_CELL_DN	162	-0.39404705	-1.4112048	0.008519702	0.04019042	1	5820	tags=35%, list=24%, signal=46%
GSE339_EX_VIVO_VS_IN_CULTURE_CD4CD8DN_DC_DN	197	-0.3946328	-1.4105299	0.0031185031	0.04058368	1	6797	tags=36%, list=29%, signal=50%
GSE24574_BCL6_LOW_TFH_VS_NAIVE_CD4_TCELL_DN	191	-0.39647382	-1.4102298	0.008368201	0.04072569	1	6725	tags=38%, list=28%, signal=52%
GSE29618_LAIV_VS_TIV_FLU_VACCINE_DAY7_MDC_UP	191	-0.3964561	-1.410196	0.008394543	0.04070059	1	6010	tags=29%, list=25%, signal=39%
GSE17721_POLYIC_VS_GARDIQUIMOD_0.5H_BMDC_UP	193	-0.39583042	-1.4101564	0.007261411	0.04068678	1	6257	tags=34%, list=26%, signal=45%
GSE9946_LISTERIA_INF_MATURE_VS_PROSTAGLANDINE2_TREATED_MATURE_DC_DN	114	-0.40799543	-1.4097483	0.021017699	0.040897433	1	4487	tags=35%, list=19%, signal=43%
GSE20715_WT_VS_TLR4_KO_48H_OZONE_LUNG_UP	196	-0.3939836	-1.4094392	0.007261411	0.04105252	1	4188	tags=26%, list=18%, signal=31%
GSE35543_IN_VIVO_NTREG_VS_IN_VITRO_ITREG_UP	187	-0.39468673	-1.4090879	0.009463723	0.04124745	1	5988	tags=42%, list=25%, signal=56%
GSE17301_CTRL_VS_48H_ACD3_ACD28_STIM_CD8_TCELL_DN	199	-0.3926185	-1.4090034	0.006198347	0.041253634	1	6318	tags=37%, list=27%, signal=50%
KENNEDY_PBMC_DRYVAX_AGE_18_40YO_STIMULATED_VS_UNSTIMULATED_1_TO_48MO_TOP_DEG_DN	33	-0.4904106	-1.4089985	0.063802086	0.0412123	1	6739	tags=48%, list=28%, signal=68%
GSE41176_UNSTIM_VS_ANTI_IGM_STIM_BCELL_1H_DN	199	-0.39339828	-1.4087437	0.0052083335	0.041301347	1	6771	tags=34%, list=28%, signal=47%
GSE17721_PAM3CSK4_VS_GADIQUIMOD_0.5H_BMDC_UP	192	-0.39101744	-1.408694	0.0030643514	0.0412898	1	6198	tags=36%, list=26%, signal=49%
GSE29614_CTRL_VS_TIV_FLU_VACCINE_PBMC_2007_UP	171	-0.3960004	-1.4085989	0.01268499	0.041301455	1	6679	tags=44%, list=28%, signal=61%
GSE17721_0.5H_VS_4H_LPS_BMDC_DN	192	-0.39545363	-1.4085393	0.003125	0.041280642	1	6847	tags=40%, list=29%, signal=56%
GSE2770_TGFB_AND_IL4_VS_IL4_TREATED_ACT_CD4_TCELL_2H_DN	190	-0.3947332	-1.4085026	0.0062695923	0.04125805	1	6135	tags=32%, list=26%, signal=42%
GSE6092_UNSTIM_VS_IFNG_STIM_AND_B_BURGDORFERI_INF_ENDOTHELIAL_CELL_DN	186	-0.3929558	-1.4084191	0.012565445	0.04127436	1	5295	tags=34%, list=22%, signal=43%
GSE17721_LPS_VS_CPG_2H_BMDC_DN	199	-0.3943286	-1.4082911	0.0031088083	0.041313764	1	6797	tags=37%, list=29%, signal=52%
GSE2706_UNSTIM_VS_8H_LPS_DC_DN	195	-0.3953044	-1.407705	0.0062240665	0.041646734	1	6092	tags=35%, list=26%, signal=47%
GSE16385_ROSIGLITAZONE_IL4_VS_ROSIGLITAZONE_ALONE_STIM_MACROPHAGE_UP	194	-0.3911229	-1.4073564	0.006243496	0.041835964	1	5823	tags=36%, list=24%, signal=47%
GSE17721_LPS_VS_CPG_16H_BMDC_UP	196	-0.38987336	-1.407266	0.009424084	0.04184789	1	4045	tags=18%, list=17%, signal=22%
GAUCHER_PBMC_YF_VAX_STAMARIL_UNKNOWN_AGE_10DY_DN	106	-0.40791833	-1.4070593	0.01978022	0.04195198	1	5777	tags=32%, list=24%, signal=42%
GSE11057_NAIVE_VS_EFF_MEMORY_CD4_TCELL_DN	196	-0.3918056	-1.4060161	0.008333334	0.042583697	1	8484	tags=49%, list=36%, signal=76%
GSE8621_UNSTIM_VS_LPS_PRIMED_AND_LPS_STIM_MACROPHAGE_UP	199	-0.39236814	-1.4057178	0.005154639	0.042724393	1	6905	tags=39%, list=29%, signal=55%
GSE26928_EFF_MEM_VS_CENTR_MEM_CD4_TCELL_UP	178	-0.3908211	-1.4056414	0.011652542	0.042736277	1	6628	tags=41%, list=28%, signal=56%
GSE23308_CTRL_VS_CORTICOSTERONE_TREATED_MACROPHAGE_DN	199	-0.39223748	-1.4051527	0.0052301255	0.043007586	1	5488	tags=31%, list=23%, signal=40%
GSE2770_TGFB_AND_IL4_VS_IL4_TREATED_ACT_CD4_TCELL_48H_UP	197	-0.39595598	-1.405139	0.0041365046	0.04297522	1	6741	tags=39%, list=28%, signal=53%
PATEL_SKIN_OF_BODY_ZOSTAVAX_AGE_70_93YO_VZV_CHALLENGED_POST_VACCINATION_VS_UNCHALLENGED_72HR_TOP_30_DEG_UP	27	-0.5068487	-1.4044607	0.081045754	0.043353707	1	4844	tags=44%, list=20%, signal=56%
GSE30971_WBP7_HET_VS_KO_MACROPHAGE_4H_LPS_STIM_DN	197	-0.39025924	-1.4041153	0.004162331	0.043546744	1	6755	tags=38%, list=28%, signal=52%
GSE37416_CTRL_VS_24H_F_TULARENSIS_LVS_NEUTROPHIL_DN	200	-0.3906278	-1.4038073	0.0041841003	0.04372392	1	9759	tags=52%, list=41%, signal=87%
GSE41978_ID2_KO_VS_ID2_KO_AND_BIM_KO_KLRG1_LOW_EFFECTOR_CD8_TCELL_UP	190	-0.39269438	-1.4033275	0.009365245	0.044002846	1	6359	tags=39%, list=27%, signal=53%
GSE3982_CTRL_VS_LPS_48H_DC_UP	192	-0.3908819	-1.4031525	0.001048218	0.044073436	1	6829	tags=37%, list=29%, signal=51%
GSE36826_NORMAL_VS_STAPH_AUREUS_INF_SKIN_UP	197	-0.38894978	-1.4028686	0.00524659	0.044216793	1	6817	tags=31%, list=29%, signal=44%
GSE17721_CPG_VS_GARDIQUIMOD_6H_BMDC_UP	197	-0.3924	-1.4025608	0.009453782	0.04438164	1	6171	tags=32%, list=26%, signal=43%
GSE19923_HEB_KO_VS_HEB_AND_E2A_KO_DP_THYMOCYTE_DN	197	-0.3915341	-1.4018427	0.007329843	0.044800516	1	6850	tags=36%, list=29%, signal=50%
GSE3039_CD4_TCELL_VS_ALPHABETA_CD8_TCELL_DN	200	-0.39080718	-1.4013417	0.00729927	0.045106996	1	6882	tags=37%, list=29%, signal=51%
GSE21546_SAP1A_KO_VS_SAP1A_KO_AND_ELK1_KO_ANTI_CD3_STIM_DP_THYMOCYTES_DN	199	-0.38920045	-1.4012791	0.009463723	0.04510182	1	5901	tags=36%, list=25%, signal=47%
OVSYANNIKOVA_PBMC_FLUARIX_AGE_55_64YO_RESPONDERS_VS_NONRESPONDERS_0DY_DN	17	-0.57068783	-1.4011912	0.07020057	0.045112938	1	8240	tags=65%, list=35%, signal=99%
GSE5589_WT_VS_IL10_KO_LPS_AND_IL6_STIM_MACROPHAGE_45MIN_UP	195	-0.38875282	-1.4010473	0.012618297	0.045143005	1	6701	tags=37%, list=28%, signal=52%
NAKAYA_MONOCYTE_FLUMIST_AGE_18_50YO_7DY_DN	254	-0.38503307	-1.4010271	0.0030864198	0.04511611	1	3982	tags=20%, list=17%, signal=24%
GSE46606_UNSTIM_VS_CD40L_IL2_IL5_1DAY_STIMULATED_IRF4MID_SORTED_BCELL_UP	199	-0.38994452	-1.4001065	0.009375	0.045658074	1	5087	tags=23%, list=21%, signal=29%
GSE10325_MYELOID_VS_LUPUS_MYELOID_DN	200	-0.39155743	-1.4000827	0.009443861	0.04562892	1	8935	tags=45%, list=38%, signal=71%
GSE40274_CTRL_VS_FOXP3_AND_XBP1_TRANSDUCED_ACTIVATED_CD4_TCELL_DN	153	-0.39485076	-1.4000461	0.015756303	0.045610607	1	6865	tags=45%, list=29%, signal=63%
GSE26030_UNSTIM_VS_RESTIM_TH1_DAY15_POST_POLARIZATION_UP	199	-0.38769385	-1.3997529	0.011410789	0.04577062	1	5919	tags=32%, list=25%, signal=42%
GSE43863_TFH_VS_LY6C_INT_CXCR5POS_MEMORY_CD4_TCELL_DN	187	-0.3881811	-1.3997343	0.011458334	0.04574233	1	5142	tags=29%, list=22%, signal=37%
GSE34179_THPOK_KO_VS_WT_VA14I_NKTCELL_DN	196	-0.3935065	-1.3996587	0.003147954	0.04575449	1	4097	tags=26%, list=17%, signal=31%
GSE19401_UNSTIM_VS_RETINOIC_ACID_AND_PAM2CSK4_STIM_FOLLICULAR_DC_UP	198	-0.39094377	-1.3994157	0.006322445	0.045851935	1	6852	tags=39%, list=29%, signal=55%
GSE13484_3H_UNSTIM_VS_YF17D_VACCINE_STIM_PBMC_DN	196	-0.39038262	-1.3988678	0.002079002	0.046234198	1	6891	tags=42%, list=29%, signal=59%
GSE44955_MCSF_VS_MCSF_AND_IL27_STIM_MACROPHAGE_UP	197	-0.39041924	-1.398823	0.0124223605	0.046216253	1	6755	tags=35%, list=28%, signal=48%
GSE16450_CTRL_VS_IFNA_12H_STIM_MATURE_NEURON_CELL_LINE_UP	190	-0.39384583	-1.3987176	0.008307373	0.046235967	1	6885	tags=39%, list=29%, signal=54%
GSE18893_TCONV_VS_TREG_24H_CULTURE_UP	198	-0.39193726	-1.3987001	0.009375	0.046200234	1	6843	tags=46%, list=29%, signal=64%
GSE3982_MAC_VS_NEUTROPHIL_DN	187	-0.39314055	-1.3984796	0.010319917	0.046319913	1	3215	tags=19%, list=14%, signal=21%
GSE3920_IFNA_VS_IFNG_TREATED_ENDOTHELIAL_CELL_UP	169	-0.39661005	-1.3982543	0.010526316	0.046446476	1	5855	tags=28%, list=25%, signal=37%
GSE11961_PLASMA_CELL_DAY7_VS_MEMORY_BCELL_DAY40_UP	199	-0.3897357	-1.3982514	0.011615628	0.046400823	1	4349	tags=27%, list=18%, signal=33%
GSE16386_IL4_VS_IL4_AND_ROSIGLITAZONE_STIM_MACROPHAGE_6H_DN	188	-0.39160973	-1.3981916	0.0051759835	0.046399802	1	4812	tags=28%, list=20%, signal=34%
GSE21063_CTRL_VS_ANTI_IGM_STIM_BCELL_8H_UP	151	-0.40210512	-1.3976908	0.01910828	0.046694998	1	6258	tags=38%, list=26%, signal=51%
GSE17721_PAM3CSK4_VS_CPG_12H_BMDC_DN	196	-0.3941012	-1.3973655	0.0051759835	0.046875812	1	6891	tags=35%, list=29%, signal=48%
GSE9037_CTRL_VS_LPS_1H_STIM_BMDM_DN	195	-0.38832515	-1.3971	0.01039501	0.047022525	1	5648	tags=30%, list=24%, signal=39%
GSE17721_CPG_VS_GARDIQUIMOD_24H_BMDC_DN	196	-0.389408	-1.397039	0.009453782	0.04701818	1	6458	tags=37%, list=27%, signal=51%
GSE5099_CLASSICAL_M1_VS_ALTERNATIVE_M2_MACROPHAGE_DN	185	-0.3896338	-1.3969772	0.007352941	0.047014747	1	5239	tags=34%, list=22%, signal=43%
GSE35825_UNTREATED_VS_IFNA_STIM_MACROPHAGE_DN	164	-0.39761415	-1.3968176	0.009584664	0.0470715	1	6866	tags=37%, list=29%, signal=52%
GSE37532_WT_VS_PPARG_KO_VISCERAL_ADIPOSE_TISSUE_TREG_DN	197	-0.39127597	-1.3963906	0.008324662	0.04730934	1	6892	tags=41%, list=29%, signal=57%
GSE14350_IL2RB_KO_VS_WT_TREG_DN	199	-0.3915078	-1.396041	0.0073145246	0.04750348	1	6725	tags=39%, list=28%, signal=54%
GSE17721_12H_VS_24H_LPS_BMDC_UP	197	-0.3902773	-1.3959358	0.00935551	0.04751813	1	6080	tags=31%, list=26%, signal=41%
GSE41176_WT_VS_TAK1_KO_ANTI_IGM_STIM_BCELL_1H_UP	195	-0.39112204	-1.3954813	0.008264462	0.0477759	1	4806	tags=26%, list=20%, signal=33%
GSE16385_IFNG_TNF_VS_IL4_STIM_MACROPHAGE_DN	178	-0.39602378	-1.3954039	0.010460251	0.04777875	1	5958	tags=34%, list=25%, signal=45%
GSE7460_TCONV_VS_TREG_THYMUS_DN	198	-0.38757205	-1.394796	0.006204757	0.048168674	1	7550	tags=43%, list=32%, signal=63%
GSE43863_NAIVE_VS_TH1_EFF_CD4_TCELL_D6_LCMV_UP	185	-0.3881401	-1.3946321	0.013429752	0.04823538	1	6442	tags=35%, list=27%, signal=48%
GSE46606_DAY1_VS_DAY3_CD40L_IL2_IL5_STIMULATED_IRF4MID_BCELL_UP	195	-0.38999772	-1.3945216	0.009345794	0.048275564	1	5177	tags=34%, list=22%, signal=44%
GSE5589_LPS_AND_IL10_VS_LPS_AND_IL6_STIM_IL6_KO_MACROPHAGE_45MIN_DN	199	-0.38602126	-1.3943217	0.010449321	0.048377965	1	9516	tags=56%, list=40%, signal=93%
GSE15659_NAIVE_VS_PTPRC_NEG_CD4_TCELL_DN	188	-0.38796294	-1.3941481	0.009307136	0.048463464	1	5746	tags=32%, list=24%, signal=42%
GSE360_CTRL_VS_B_MALAYI_HIGH_DOSE_MAC_UP	197	-0.39070472	-1.3940368	0.011482255	0.048493642	1	5814	tags=27%, list=24%, signal=35%
GSE6674_UNSTIM_VS_ANTI_IGM_STIM_BCELL_DN	120	-0.39911243	-1.3938679	0.021715527	0.0485448	1	5633	tags=38%, list=24%, signal=50%
GSE1448_CTRL_VS_ANTI_VALPHA2_DP_THYMOCYTE_DN	196	-0.39189684	-1.3938407	0.004140787	0.04851459	1	6836	tags=36%, list=29%, signal=50%
GSE14699_NAIVE_VS_ACT_CD8_TCELL_UP	199	-0.39245054	-1.3928171	0.00931677	0.049184382	1	6063	tags=34%, list=26%, signal=45%
GSE22935_24H_VS_48H_MBOVIS_BCG_STIM_MYD88_KO_MACROPHAGE_DN	193	-0.38869908	-1.3925614	0.008307373	0.049313974	1	5989	tags=38%, list=25%, signal=51%

## Sheet: C8 - Cell type signature
NAME	SIZE	ES	NES	NOM.p.val	FDR.q.val	FWER.p.val	RANK.AT.MAX	LEADING.EDGE
CUI_DEVELOPING_HEART_C3_FIBROBLAST_LIKE_CELL	116	-0.7428915	-2.5675378	0	0	0	4483	tags=80%, list=19%, signal=98%
TRAVAGLINI_LUNG_ADVENTITIAL_FIBROBLAST_CELL	296	-0.69888705	-2.5599616	0	0	0	4498	tags=68%, list=19%, signal=83%
DESCARTES_FETAL_THYMUS_STROMAL_CELLS	136	-0.71906006	-2.5267785	0	0	0	4265	tags=69%, list=18%, signal=84%
AIZARANI_LIVER_C21_STELLATE_CELLS_1	194	-0.7088522	-2.5252242	0	0	0	5185	tags=78%, list=22%, signal=99%
TRAVAGLINI_LUNG_MACROPHAGE_CELL	199	-0.6936963	-2.4845715	0	0	0	6259	tags=82%, list=26%, signal=110%
TRAVAGLINI_LUNG_LIPOFIBROBLAST_CELL	146	-0.7025349	-2.4836016	0	0	0	4077	tags=62%, list=17%, signal=74%
AIZARANI_LIVER_C29_MVECS_2	312	-0.6619045	-2.4334102	0	0	0	6883	tags=79%, list=29%, signal=110%
DURANTE_ADULT_OLFACTORY_NEUROEPITHELIUM_VASCULAR_SMOOTH_MUSCLE_CELLS	93	-0.711554	-2.4030428	0	0	0	6101	tags=84%, list=26%, signal=112%
DURANTE_ADULT_OLFACTORY_NEUROEPITHELIUM_FIBROBLASTS_STROMAL_CELLS	81	-0.7275799	-2.3969388	0	0	0	4172	tags=75%, list=18%, signal=91%
GAO_LARGE_INTESTINE_ADULT_CJ_IMMUNE_CELLS	500	-0.644534	-2.39427	0	0	0	6232	tags=73%, list=26%, signal=97%
BUSSLINGER_ESOPHAGEAL_LATE_SUPRABASAL_CELLS	136	-0.6801233	-2.3917048	0	0	0	4087	tags=52%, list=17%, signal=63%
DESCARTES_FETAL_EYE_STROMAL_CELLS	90	-0.7094929	-2.3788989	0	0	0	4084	tags=76%, list=17%, signal=91%
GAO_LARGE_INTESTINE_24W_C1_DCLK1POS_PROGENITOR	99	-0.69843936	-2.3620749	0	0	0	4230	tags=66%, list=18%, signal=80%
HU_FETAL_RETINA_FIBROBLAST	383	-0.63933724	-2.3576634	0	0	0	5830	tags=67%, list=25%, signal=87%
FAN_EMBRYONIC_CTX_BRAIN_ENDOTHELIAL_2	302	-0.640623	-2.3475256	0	0	0	6124	tags=69%, list=26%, signal=92%
TRAVAGLINI_LUNG_SIGNALING_ALVEOLAR_EPITHELIAL_TYPE_2_CELL	71	-0.71573395	-2.3424606	0	0	0	3719	tags=51%, list=16%, signal=60%
RUBENSTEIN_SKELETAL_MUSCLE_FAP_CELLS	179	-0.6614498	-2.3402739	0	0	0	6328	tags=74%, list=27%, signal=100%
FAN_OVARY_CL6_PUTATIVE_EARLY_ATRETIC_FOLLICLE_THECAL_CELL_2	300	-0.6393061	-2.3318534	0	0	0	6289	tags=67%, list=26%, signal=90%
TRAVAGLINI_LUNG_ALVEOLAR_EPITHELIAL_TYPE_2_CELL	136	-0.66702855	-2.3210921	0	0	0	4156	tags=54%, list=17%, signal=66%
RUBENSTEIN_SKELETAL_MUSCLE_FBN1_FAP_CELLS	288	-0.6372149	-2.3207748	0	0	0	5912	tags=60%, list=25%, signal=79%
AIZARANI_LIVER_C33_STELLATE_CELLS_2	126	-0.67006224	-2.3173735	0	0	0	6017	tags=76%, list=25%, signal=101%
TRAVAGLINI_LUNG_ALVEOLAR_FIBROBLAST_CELL	164	-0.65139866	-2.3094633	0	0	0	6016	tags=70%, list=25%, signal=93%
CUI_DEVELOPING_HEART_VALVAR_ENDOTHELIAL_CELL	141	-0.6625059	-2.30691	0	0	0	4474	tags=65%, list=19%, signal=79%
CUI_DEVELOPING_HEART_COMPACT_VENTRICULAR_CARDIOMYOCYTE	61	-0.7311153	-2.3015847	0	0	0	4782	tags=77%, list=20%, signal=96%
CUI_DEVELOPING_HEART_VASCULAR_ENDOTHELIAL_CELL	193	-0.6466151	-2.2997274	0	0	0	4457	tags=58%, list=19%, signal=70%
DESCARTES_FETAL_ADRENAL_STROMAL_CELLS	150	-0.6575778	-2.293741	0	0	0	5699	tags=70%, list=24%, signal=91%
AIZARANI_LIVER_C20_LSECS_3	294	-0.62465525	-2.2893746	0	0	0	6890	tags=70%, list=29%, signal=97%
DESCARTES_FETAL_LUNG_SQUAMOUS_EPITHELIAL_CELLS	199	-0.632919	-2.2840662	0	0	0	2395	tags=39%, list=10%, signal=43%
CUI_DEVELOPING_HEART_C5_VALVAR_CELL	208	-0.6295662	-2.281748	0	0	0	6327	tags=67%, list=27%, signal=91%
DESCARTES_FETAL_KIDNEY_STROMAL_CELLS	142	-0.65306294	-2.2716293	0	0	0	4447	tags=64%, list=19%, signal=78%
DESCARTES_FETAL_PLACENTA_IGFBP1_DKK1_POSITIVE_CELLS	114	-0.6526247	-2.2567005	0	0	0	4979	tags=61%, list=21%, signal=76%
AIZARANI_LIVER_C14_HEPATOCYTES_2	222	-0.62755316	-2.2549548	0	0	0	6086	tags=64%, list=26%, signal=86%
FAN_EMBRYONIC_CTX_BIG_GROUPS_BRAIN_ENDOTHELIAL	364	-0.6081241	-2.25363	0	0	0	6017	tags=62%, list=25%, signal=81%
AIZARANI_LIVER_C10_MVECS_1	267	-0.6138366	-2.2497694	0	0	0	6389	tags=77%, list=27%, signal=104%
DESCARTES_MAIN_FETAL_SQUAMOUS_EPITHELIAL_CELLS	112	-0.658147	-2.2412949	0	0	0	1548	tags=36%, list=7%, signal=38%
CUI_DEVELOPING_HEART_C4_ENDOTHELIAL_CELL	146	-0.6380593	-2.2303758	0	0	0	6062	tags=71%, list=26%, signal=94%
DURANTE_ADULT_OLFACTORY_NEUROEPITHELIUM_DENDRITIC_CELLS	116	-0.649769	-2.2275944	0	0	0	5202	tags=62%, list=22%, signal=79%
DESCARTES_FETAL_EYE_CORNEAL_AND_CONJUNCTIVAL_EPITHELIAL_CELLS	241	-0.60952777	-2.2258475	0	0	0	3726	tags=38%, list=16%, signal=45%
DURANTE_ADULT_OLFACTORY_NEUROEPITHELIUM_SUSTENTACULAR_CELLS	47	-0.7165696	-2.2224932	0	0	0	2295	tags=49%, list=10%, signal=54%
AIZARANI_LIVER_C9_LSECS_1	303	-0.60752285	-2.2220252	0	0	0	6890	tags=67%, list=29%, signal=93%
FAN_OVARY_CL14_MATURE_SMOOTH_MUSCLE_CELL	306	-0.59930986	-2.2180169	0	0	0	6900	tags=61%, list=29%, signal=85%
FAN_OVARY_CL17_PUTATIVE_APOPTOTIC_SMOOTH_MUSCLE_CELL	230	-0.61767477	-2.2178357	0	0	0	5976	tags=54%, list=25%, signal=71%
DESCARTES_FETAL_HEART_STROMAL_CELLS	34	-0.75832075	-2.2177007	0	0	0	4422	tags=85%, list=19%, signal=105%
AIZARANI_LIVER_C18_NK_NKT_CELLS_5	121	-0.6388983	-2.2150617	0	0	0	6246	tags=70%, list=26%, signal=95%
AIZARANI_LIVER_C23_KUPFFER_CELLS_3	220	-0.6110054	-2.2148147	0	0	0	5231	tags=56%, list=22%, signal=72%
DURANTE_ADULT_OLFACTORY_NEUROEPITHELIUM_PERICYTES	79	-0.66380864	-2.2106936	0	0	0	5457	tags=68%, list=23%, signal=88%
AIZARANI_LIVER_C13_LSECS_2	282	-0.6008689	-2.2079158	0	0	0	6890	tags=67%, list=29%, signal=93%
AIZARANI_LIVER_C25_KUPFFER_CELLS_4	173	-0.61581	-2.1978	0	0	0	5396	tags=58%, list=23%, signal=75%
HAY_BONE_MARROW_IMMATURE_NEUTROPHIL	194	-0.61332434	-2.1949065	0	0	0	6874	tags=66%, list=29%, signal=93%
AIZARANI_LIVER_C11_HEPATOCYTES_1	295	-0.60274816	-2.1859903	0	0	0	6027	tags=59%, list=25%, signal=78%
AIZARANI_LIVER_C17_HEPATOCYTES_3	101	-0.647091	-2.1853538	0	0	0	4939	tags=59%, list=21%, signal=75%
DESCARTES_FETAL_STOMACH_SQUAMOUS_EPITHELIAL_CELLS	65	-0.6773644	-2.1808996	0	0	0	1522	tags=38%, list=6%, signal=41%
HAY_BONE_MARROW_NEUTROPHIL	447	-0.5819245	-2.1799178	0	0	0	6852	tags=60%, list=29%, signal=83%
TRAVAGLINI_LUNG_IGSF21_DENDRITIC_CELL	46	-0.72053957	-2.1772099	0	0	0	3940	tags=72%, list=17%, signal=86%
DURANTE_ADULT_OLFACTORY_NEUROEPITHELIUM_RESPIRATORY_COLUMNAR_CELLS	28	-0.7841518	-2.173196	0	0	0	3706	tags=71%, list=16%, signal=85%
AIZARANI_LIVER_C6_KUPFFER_CELLS_2	228	-0.60200673	-2.1714928	0	0	0	6783	tags=66%, list=29%, signal=91%
DURANTE_ADULT_OLFACTORY_NEUROEPITHELIUM_RESPIRATORY_HORIZONTAL_BASAL_CELLS	33	-0.7552068	-2.1655507	0	0	0	2500	tags=61%, list=11%, signal=68%
MURARO_PANCREAS_ENDOTHELIAL_CELL	362	-0.5821613	-2.1560326	0	0	0	6883	tags=61%, list=29%, signal=84%
DESCARTES_FETAL_SPLEEN_MESOTHELIAL_CELLS	195	-0.59870183	-2.1513848	0	0	0	5643	tags=63%, list=24%, signal=82%
TRAVAGLINI_LUNG_CLUB_CELL	114	-0.62618995	-2.1486645	0	0	0	2499	tags=25%, list=11%, signal=27%
TRAVAGLINI_LUNG_CLASSICAL_MONOCYTE_CELL	270	-0.58628154	-2.1420832	0	0	0	6810	tags=63%, list=29%, signal=87%
TRAVAGLINI_LUNG_MYOFIBROBLAST_CELL	65	-0.6635389	-2.1236887	0	0	0	4087	tags=58%, list=17%, signal=70%
RUBENSTEIN_SKELETAL_MUSCLE_PERICYTES	144	-0.60820276	-2.1230226	0	0	0	6492	tags=62%, list=27%, signal=85%
DESCARTES_FETAL_THYMUS_VASCULAR_ENDOTHELIAL_CELLS	131	-0.6093894	-2.1118424	0	0	0	6901	tags=72%, list=29%, signal=101%
AIZARANI_LIVER_C39_EPCAM_POS_BILE_DUCT_CELLS_4	184	-0.59071994	-2.110637	0	0	0	6613	tags=62%, list=28%, signal=85%
AIZARANI_LIVER_C32_MVECS_3	125	-0.60952187	-2.1099463	0	0	0	6847	tags=68%, list=29%, signal=95%
DESCARTES_FETAL_MUSCLE_SMOOTH_MUSCLE_CELLS	78	-0.6418952	-2.1094766	0	0	0	5943	tags=72%, list=25%, signal=95%
LAKE_ADULT_KIDNEY_C27_VASCULAR_SMOOTH_MUSCLE_CELLS_AND_PERICYTES	155	-0.59621036	-2.109148	0	0	0	6440	tags=61%, list=27%, signal=84%
TRAVAGLINI_LUNG_LYMPHATIC_CELL	209	-0.5825317	-2.1083071	0	0	0	6519	tags=59%, list=27%, signal=80%
TRAVAGLINI_LUNG_VASCULAR_SMOOTH_MUSCLE_CELL	61	-0.6578422	-2.1068032	0	0	0	5902	tags=70%, list=25%, signal=94%
AIZARANI_LIVER_C31_KUPFFER_CELLS_5	119	-0.6111412	-2.1062539	0	0	0	5179	tags=57%, list=22%, signal=73%
CUI_DEVELOPING_HEART_C6_EPICARDIAL_CELL	195	-0.58790755	-2.1035717	0	0	0	4098	tags=46%, list=17%, signal=55%
AIZARANI_LIVER_C7_EPCAM_POS_BILE_DUCT_CELLS_2	218	-0.5804582	-2.1027904	0	0	0	5185	tags=53%, list=22%, signal=67%
DURANTE_ADULT_OLFACTORY_NEUROEPITHELIUM_MACROPHAGES	79	-0.63862014	-2.1014004	0	0	0	5385	tags=59%, list=23%, signal=77%
DESCARTES_MAIN_FETAL_MYELOID_CELLS	94	-0.62049055	-2.097855	0	0	0	5507	tags=61%, list=23%, signal=79%
AIZARANI_LIVER_C24_EPCAM_POS_BILE_DUCT_CELLS_3	185	-0.58411336	-2.0936022	0	0	0	6383	tags=61%, list=27%, signal=83%
AIZARANI_LIVER_C2_KUPFFER_CELLS_1	199	-0.58155465	-2.0901432	0	0	0	5385	tags=54%, list=23%, signal=69%
DESCARTES_FETAL_PANCREAS_MYELOID_CELLS	223	-0.5797439	-2.0889623	0	0	0	5660	tags=58%, list=24%, signal=75%
TRAVAGLINI_LUNG_PERICYTE_CELL	114	-0.606853	-2.0886164	0	0	0	6230	tags=64%, list=26%, signal=86%
AIZARANI_LIVER_C4_EPCAM_POS_BILE_DUCT_CELLS_1	189	-0.5813591	-2.085223	0	0	0	5983	tags=56%, list=25%, signal=74%
BUSSLINGER_ESOPHAGEAL_QUIESCENT_BASAL_CELLS	77	-0.6384196	-2.0795114	0	0	0	3955	tags=42%, list=17%, signal=50%
DESCARTES_FETAL_SPLEEN_AFP_ALB_POSITIVE_CELLS	184	-0.58017564	-2.0696464	0	0	0	4816	tags=48%, list=20%, signal=60%
TRAVAGLINI_LUNG_NONCLASSICAL_MONOCYTE_CELL	180	-0.5742208	-2.069216	0	0	0	6744	tags=63%, list=28%, signal=88%
DESCARTES_FETAL_MUSCLE_STROMAL_CELLS	92	-0.61609524	-2.0660543	0	0	0	4084	tags=58%, list=17%, signal=69%
DESCARTES_FETAL_KIDNEY_MYELOID_CELLS	203	-0.5739843	-2.061617	0	0	0	5396	tags=54%, list=23%, signal=69%
GAUTAM_EYE_IRIS_CILIARY_BODY_FIBROBLASTS	101	-0.6090093	-2.0602467	0	0	0	5922	tags=56%, list=25%, signal=75%
LAKE_ADULT_KIDNEY_C28_INTERSTITIUM	86	-0.6153337	-2.060205	0	0	0	6652	tags=63%, list=28%, signal=87%
TRAVAGLINI_LUNG_VEIN_CELL	40	-0.69257843	-2.0580957	0	0	0	4457	tags=65%, list=19%, signal=80%
TRAVAGLINI_LUNG_ALVEOLAR_EPITHELIAL_TYPE_1_CELL	391	-0.55561066	-2.0569634	0	0	0	6150	tags=52%, list=26%, signal=69%
TRAVAGLINI_LUNG_BRONCHIAL_VESSEL_1_CELL	224	-0.56926936	-2.0552883	0	0	0	4289	tags=30%, list=18%, signal=37%
BUSSLINGER_GASTRIC_IMMATURE_PIT_CELLS	162	-0.57601184	-2.0506902	0	0	0	6383	tags=57%, list=27%, signal=77%
HAY_BONE_MARROW_CD34_POS_GRAN	27	-0.7454168	-2.0479145	0	0	0	2379	tags=41%, list=10%, signal=45%
DESCARTES_FETAL_LIVER_MYELOID_CELLS	207	-0.5681778	-2.045618	0	0	0	6543	tags=63%, list=28%, signal=86%
BUSSLINGER_GASTRIC_PPP1R1B_POSITIVE_CELLS	121	-0.59618795	-2.0400975	0	0	0	2549	tags=19%, list=11%, signal=21%
DESCARTES_FETAL_ADRENAL_CSH1_CSH2_POSITIVE_CELLS	189	-0.56718516	-2.038095	0	0	0	5567	tags=51%, list=23%, signal=66%
FAN_EMBRYONIC_CTX_BRAIN_ENDOTHELIAL_1	438	-0.5525643	-2.0376117	0	0	0	6113	tags=55%, list=26%, signal=72%
DESCARTES_MAIN_FETAL_IGFBP1_DKK1_POSITIVE_CELLS	167	-0.57342404	-2.035705	0	1.0028116e-05	0.001	5789	tags=55%, list=24%, signal=72%
HU_FETAL_RETINA_RPE	283	-0.55347955	-2.028885	0	9.925789e-06	0.001	5964	tags=58%, list=25%, signal=76%
DESCARTES_MAIN_FETAL_BRONCHIOLAR_AND_ALVEOLAR_EPITHELIAL_CELLS	44	-0.6799165	-2.022716	0	9.825528e-06	0.001	2838	tags=41%, list=12%, signal=46%
TRAVAGLINI_LUNG_BRONCHIAL_VESSEL_2_CELL	272	-0.55423623	-2.0219631	0	9.727273e-06	0.001	4498	tags=43%, list=19%, signal=52%
DESCARTES_FETAL_PLACENTA_MYELOID_CELLS	142	-0.5779426	-2.0205564	0	9.630963e-06	0.001	5660	tags=54%, list=24%, signal=71%
CUI_DEVELOPING_HEART_SMOOTH_MUSCLE_CELL	48	-0.6679898	-2.0191438	0	9.536542e-06	0.001	5643	tags=77%, list=24%, signal=101%
BUSSLINGER_GASTRIC_METALLOTHIONEIN_CELLS	99	-0.5977743	-2.0186899	0	9.443955e-06	0.001	4139	tags=42%, list=17%, signal=51%
TRAVAGLINI_LUNG_BASAL_CELL	186	-0.5653067	-2.0185955	0	9.353147e-06	0.001	6609	tags=52%, list=28%, signal=72%
GAUTAM_EYE_IRIS_CILIARY_BODY_MEG3_HIGH_FIBROBLASTS	112	-0.58831114	-2.012972	0	9.264069e-06	0.001	6673	tags=56%, list=28%, signal=78%
DESCARTES_FETAL_ADRENAL_MYELOID_CELLS	176	-0.5677861	-2.007613	0	1.8238017e-05	0.002	3945	tags=45%, list=17%, signal=53%
DESCARTES_FETAL_HEART_EPICARDIAL_FAT_CELLS	105	-0.59488475	-2.0055418	0	1.8067569e-05	0.002	3994	tags=44%, list=17%, signal=52%
GAUTAM_EYE_CORNEA_CONJUNCTIVAL_CELLS	107	-0.58909214	-1.9964219	0	1.7900276e-05	0.002	3857	tags=32%, list=16%, signal=38%
FAN_OVARY_CL16_LYMPHATIC_ENDOTHELIAL_CELL	232	-0.5489443	-1.9827579	0	1.7736054e-05	0.002	6463	tags=63%, list=27%, signal=85%
DESCARTES_FETAL_LIVER_STELLATE_CELLS	151	-0.56686527	-1.9809622	0	1.7574817e-05	0.002	5506	tags=62%, list=23%, signal=80%
DURANTE_ADULT_OLFACTORY_NEUROEPITHELIUM_OLFACTORY_ENSHEATHING_GLIA	115	-0.57169414	-1.9760789	0	1.7416485e-05	0.002	5983	tags=63%, list=25%, signal=83%
DESCARTES_FETAL_PLACENTA_PAEP_MECOM_POSITIVE_CELLS	161	-0.55895615	-1.9697804	0	1.7260982e-05	0.002	4328	tags=42%, list=18%, signal=51%
MENON_FETAL_KIDNEY_9_ENDOTHELIAL_CELLS	101	-0.57886714	-1.9695802	0	1.7108228e-05	0.002	6890	tags=67%, list=29%, signal=94%
TRAVAGLINI_LUNG_ARTERY_CELL	131	-0.56640565	-1.9690679	0	1.6958156e-05	0.002	6473	tags=63%, list=27%, signal=87%
DESCARTES_FETAL_LUNG_BRONCHIOLAR_AND_ALVEOLAR_EPITHELIAL_CELLS	59	-0.6241136	-1.9649504	0	1.6810694e-05	0.002	2350	tags=36%, list=10%, signal=39%
FAN_OVARY_CL9_PUTATIVE_APOPTOTIC_ENDOTHELIAL_CELL	363	-0.52766496	-1.9569589	0	2.5270381e-05	0.003	6891	tags=50%, list=29%, signal=70%
DESCARTES_FETAL_LUNG_STROMAL_CELLS	54	-0.6268079	-1.9560301	0	2.5054394e-05	0.003	4164	tags=63%, list=18%, signal=76%
FAN_OVARY_CL5_HEALTHY_SELECTABLE_FOLLICLE_THECAL_CELL	318	-0.53160644	-1.9532856	0	2.484207e-05	0.003	6645	tags=46%, list=28%, signal=63%
GAUTAM_EYE_CORNEA_FIBROBLASTS	164	-0.5536513	-1.9529405	0	2.4633313e-05	0.003	6550	tags=48%, list=28%, signal=65%
DESCARTES_FETAL_SPLEEN_MYELOID_CELLS	126	-0.55933756	-1.9499825	0	2.4428036e-05	0.003	6813	tags=63%, list=29%, signal=87%
CUI_DEVELOPING_HEART_ENDOCARDIAL_CELL	53	-0.6182112	-1.9472437	0	2.422615e-05	0.003	6782	tags=70%, list=29%, signal=97%
LAKE_ADULT_KIDNEY_C26_MESANGIAL_CELLS	177	-0.54643023	-1.9470881	0	2.4027575e-05	0.003	6313	tags=54%, list=27%, signal=73%
TRAVAGLINI_LUNG_MUCOUS_CELL	123	-0.56893903	-1.9451252	0	2.3832228e-05	0.003	6012	tags=59%, list=25%, signal=78%
FAN_OVARY_CL2_PUTATIVE_EARLY_ATRETIC_FOLLICLE_THECAL_CELL_1	98	-0.5760129	-1.9440557	0	3.1456188e-05	0.004	4965	tags=40%, list=21%, signal=50%
DESCARTES_FETAL_INTESTINE_VASCULAR_ENDOTHELIAL_CELLS	42	-0.6455087	-1.9436179	0	3.1204538e-05	0.004	6431	tags=79%, list=27%, signal=108%
DURANTE_ADULT_OLFACTORY_NEUROEPITHELIUM_OLFACTORY_HORIZONTAL_BASAL_CELLS	19	-0.7579817	-1.93987	0	3.871928e-05	0.005	2846	tags=58%, list=12%, signal=66%
DESCARTES_FETAL_LUNG_MYELOID_CELLS	167	-0.546542	-1.9386817	0	3.8414404e-05	0.005	6531	tags=58%, list=27%, signal=80%
CUI_DEVELOPING_HEART_C8_MACROPHAGE	275	-0.5266549	-1.9351417	0	3.811429e-05	0.005	5231	tags=41%, list=22%, signal=52%
DESCARTES_FETAL_HEART_MYELOID_CELLS	131	-0.56091005	-1.9341837	0	3.781883e-05	0.005	6550	tags=62%, list=28%, signal=85%
DESCARTES_FETAL_KIDNEY_URETERIC_BUD_CELLS	279	-0.5267626	-1.9318696	0	3.7527916e-05	0.005	4982	tags=46%, list=21%, signal=58%
DESCARTES_FETAL_LIVER_HEPATOBLASTS	455	-0.5164661	-1.9275988	0	4.4762568e-05	0.006	4831	tags=44%, list=20%, signal=54%
CUI_DEVELOPING_HEART_TRABECULAR_VENTRICULAR_CARDIOMYOCYTE	108	-0.5700254	-1.9250998	0	5.180603e-05	0.007	4206	tags=36%, list=18%, signal=44%
ZHONG_PFC_MAJOR_TYPES_OPC	89	-0.5718071	-1.924152	0	5.141651e-05	0.007	6836	tags=64%, list=29%, signal=90%
DESCARTES_FETAL_PANCREAS_SMOOTH_MUSCLE_CELLS	38	-0.6558491	-1.922501	0	5.1032803e-05	0.007	5178	tags=61%, list=22%, signal=77%
FAN_OVARY_CL13_MONOCYTE_MACROPHAGE	456	-0.5145528	-1.9191594	0	5.779526e-05	0.008	6890	tags=49%, list=29%, signal=68%
BUSSLINGER_GASTRIC_MATURE_PIT_CELLS	220	-0.53301764	-1.9191117	0	5.7370293e-05	0.008	4023	tags=38%, list=17%, signal=46%
DESCARTES_MAIN_FETAL_STROMAL_CELLS	17	-0.7660895	-1.9189764	0	5.6951536e-05	0.008	3847	tags=76%, list=16%, signal=91%
RUBENSTEIN_SKELETAL_MUSCLE_ENDOTHELIAL_CELLS	137	-0.54735225	-1.9152399	0	7.058545e-05	0.01	5457	tags=52%, list=23%, signal=67%
BUSSLINGER_GASTRIC_PREZYMOGENIC_CELLS	59	-0.5993625	-1.9143	0	7.007764e-05	0.01	6659	tags=64%, list=28%, signal=89%
TRAVAGLINI_LUNG_AIRWAY_SMOOTH_MUSCLE_CELL	166	-0.540178	-1.9141668	0	6.957708e-05	0.01	6017	tags=48%, list=25%, signal=64%
BUSSLINGER_GASTRIC_CHIEF_CELLS	55	-0.6189079	-1.9105573	0	7.602023e-05	0.011	6062	tags=65%, list=26%, signal=88%
TRAVAGLINI_LUNG_GOBLET_CELL	148	-0.54232645	-1.9088037	0	7.548488e-05	0.011	4054	tags=39%, list=17%, signal=47%
DESCARTES_FETAL_STOMACH_STROMAL_CELLS	49	-0.61625355	-1.907847	0	8.184699e-05	0.012	4118	tags=61%, list=17%, signal=74%
GAUTAM_EYE_IRIS_CILIARY_BODY_MGP_HIGH_FIBROBLASTS	85	-0.5749466	-1.9027876	0	0.0001083766	0.016	7798	tags=68%, list=33%, signal=101%
ZHENG_CORD_BLOOD_C5_SIMILAR_TO_HSC_C6_PUTATIVE_ALTERED_METABOLIC_STATE	86	-0.5647416	-1.9023204	0	0.00010762917	0.016	6228	tags=53%, list=26%, signal=72%
ZHONG_PFC_MAJOR_TYPES_ASTROCYTES	322	-0.51452786	-1.901885	0	0.00010689199	0.016	6707	tags=56%, list=28%, signal=76%
MENON_FETAL_KIDNEY_6_COLLECTING_DUCT_CELLS	93	-0.5661949	-1.900781	0	0.00010616482	0.016	6383	tags=51%, list=27%, signal=69%
FAN_OVARY_CL1_GPRC5A_TNFRS12A_HIGH_SELECTABLE_FOLLICLE_STROMAL_CELL	379	-0.5137736	-1.8999145	0	0.00010544749	0.016	6900	tags=41%, list=29%, signal=57%
LAKE_ADULT_KIDNEY_C7_PROXIMAL_TUBULE_EPITHELIAL_CELLS_S3	132	-0.5453338	-1.8994081	0	0.0001047398	0.016	4459	tags=28%, list=19%, signal=34%
GAUTAM_EYE_IRIS_CILIARY_BODY_WIF1_HIGH_FIBROBLASTS	123	-0.5468852	-1.8985107	0	0.00010404152	0.016	5614	tags=44%, list=24%, signal=57%
DESCARTES_FETAL_LIVER_MESOTHELIAL_CELLS	304	-0.517121	-1.8957126	0	0.00010335251	0.016	4436	tags=44%, list=19%, signal=53%
ZHONG_PFC_C9_ORG_OTHER	83	-0.5739953	-1.8954976	0	0.00010267256	0.016	6659	tags=65%, list=28%, signal=90%
TRAVAGLINI_LUNG_CAPILLARY_INTERMEDIATE_1_CELL	156	-0.5369745	-1.8898562	0	0.00012735398	0.02	6776	tags=59%, list=29%, signal=82%
BUSSLINGER_DUODENAL_MATURE_ENTEROCYTES	249	-0.5218455	-1.8891397	0	0.000126527	0.02	5242	tags=41%, list=22%, signal=52%
DESCARTES_FETAL_PLACENTA_SMOOTH_MUSCLE_CELLS	89	-0.5654892	-1.8885688	0	0.0001257107	0.02	5859	tags=58%, list=25%, signal=77%
LAKE_ADULT_KIDNEY_C24_ENDOTHELIAL_CELLS_AEA_AND_DVR	152	-0.5354189	-1.8835721	0	0.00013116303	0.021	6745	tags=53%, list=28%, signal=73%
DESCARTES_MAIN_FETAL_SMOOTH_MUSCLE_CELLS	43	-0.61991775	-1.8824484	0	0.0001303276	0.021	6492	tags=67%, list=27%, signal=93%
BUSSLINGER_GASTRIC_ISTHMUS_CELLS	456	-0.505449	-1.8819606	0	0.00012950273	0.021	6638	tags=46%, list=28%, signal=62%
RUBENSTEIN_SKELETAL_MUSCLE_SMOOTH_MUSCLE_CELLS	445	-0.50724596	-1.8818233	0	0.00012868825	0.021	6900	tags=42%, list=29%, signal=58%
DESCARTES_FETAL_PLACENTA_AFP_ALB_POSITIVE_CELLS	168	-0.52968895	-1.88059	0	0.00014005534	0.023	4723	tags=42%, list=20%, signal=52%
DESCARTES_MAIN_FETAL_ENDOCARDIAL_CELLS	80	-0.5698165	-1.8796654	0	0.00013918543	0.023	6749	tags=71%, list=28%, signal=99%
DESCARTES_FETAL_PANCREAS_MESOTHELIAL_CELLS	74	-0.5686787	-1.8782816	0	0.00013832627	0.023	5289	tags=50%, list=22%, signal=64%
GAUTAM_EYE_CHOROID_SCLERA_FIBROBLASTS	199	-0.5220543	-1.8769873	0	0.00014352221	0.024	6507	tags=52%, list=27%, signal=71%
FAN_EMBRYONIC_CTX_BRAIN_MYELOID	139	-0.5373206	-1.8763847	0	0.00014264707	0.024	5942	tags=51%, list=25%, signal=68%
FAN_OVARY_CL7_ANGEIOGENIC_ENDOTHELIAL_CELL	250	-0.510559	-1.8709569	0	0.00017676558	0.03	6463	tags=53%, list=27%, signal=72%
CUI_DEVELOPING_HEART_CORONARY_VASCULAR_ENDOTHELIAL_CELL	41	-0.6283215	-1.8653524	0	0.00020488793	0.035	5364	tags=66%, list=23%, signal=85%
DESCARTES_FETAL_EYE_VASCULAR_ENDOTHELIAL_CELLS	90	-0.5632698	-1.86512	0	0.00020366107	0.035	6389	tags=66%, list=27%, signal=89%
FAN_EMBRYONIC_CTX_BIG_GROUPS_GLIAL	132	-0.5343734	-1.8631611	0	0.00020815583	0.036	6929	tags=59%, list=29%, signal=83%
DESCARTES_FETAL_PANCREAS_STROMAL_CELLS	26	-0.67746556	-1.8603376	0	0.0002242126	0.039	4355	tags=69%, list=18%, signal=85%
FAN_EMBRYONIC_CTX_OPC	53	-0.59535366	-1.8580239	0	0.00023431693	0.041	6882	tags=72%, list=29%, signal=101%
TRAVAGLINI_LUNG_DIFFERENTIATING_BASAL_CELL	157	-0.52061164	-1.8547164	0	0.0002500778	0.044	4023	tags=33%, list=17%, signal=40%
DURANTE_ADULT_OLFACTORY_NEUROEPITHELIUM_MONOCYTES	37	-0.63399035	-1.853473	0	0.00025424862	0.045	6417	tags=62%, list=27%, signal=85%
DESCARTES_FETAL_INTESTINE_SMOOTH_MUSCLE_CELLS	48	-0.60618067	-1.8523439	0	0.00025277896	0.045	6017	tags=65%, list=25%, signal=86%
GAUTAM_EYE_IRIS_CILIARY_BODY_CILIARY_BODY_CELLS	101	-0.5375635	-1.843087	0	0.0002737015	0.049	6176	tags=49%, list=26%, signal=65%
DESCARTES_FETAL_INTESTINE_MESOTHELIAL_CELLS	78	-0.5580284	-1.841476	0	0.00027765578	0.05	5289	tags=50%, list=22%, signal=64%
DESCARTES_FETAL_KIDNEY_MESANGIAL_CELLS	51	-0.5925978	-1.8405194	0	0.00029249443	0.053	6230	tags=63%, list=26%, signal=85%
BUSSLINGER_DUODENAL_LATE_IMMATURE_ENTEROCYTES	168	-0.5170787	-1.8401153	0	0.0002908419	0.053	6155	tags=48%, list=26%, signal=64%
LAKE_ADULT_KIDNEY_C23_ENDOTHELIAL_CELLS_AVR	126	-0.5350235	-1.8392067	0	0.00029467273	0.054	6724	tags=46%, list=28%, signal=64%
DESCARTES_FETAL_HEART_SCHWANN_CELLS	63	-0.56768006	-1.8368382	0	0.0003092132	0.057	4585	tags=43%, list=19%, signal=53%
DESCARTES_FETAL_PANCREAS_VASCULAR_ENDOTHELIAL_CELLS	63	-0.57659733	-1.8346556	0	0.00030749536	0.057	5457	tags=59%, list=23%, signal=76%
BUSSLINGER_ESOPHAGEAL_DENDRITIC_CELLS	212	-0.51116383	-1.8331902	0	0.0003111512	0.058	6730	tags=49%, list=28%, signal=68%
MANNO_MIDBRAIN_NEUROTYPES_HRGL1	362	-0.49767998	-1.8314577	0	0.00032004796	0.06	6327	tags=53%, list=27%, signal=72%
DESCARTES_FETAL_HEART_ELF3_AGBL2_POSITIVE_CELLS	42	-0.59623176	-1.8299	0	0.0003235289	0.061	1602	tags=33%, list=7%, signal=36%
LAKE_ADULT_KIDNEY_C22_ENDOTHELIAL_CELLS_GLOMERULAR_CAPILLARIES	137	-0.5160418	-1.8290452	0	0.00032718515	0.062	6843	tags=56%, list=29%, signal=78%
FAN_EMBRYONIC_CTX_ASTROCYTE_1	77	-0.5592822	-1.8265368	0	0.0003359712	0.064	6339	tags=58%, list=27%, signal=79%
GAO_LARGE_INTESTINE_24W_C11_PANETH_LIKE_CELL	325	-0.49742013	-1.8258923	0	0.00033941373	0.065	5942	tags=44%, list=25%, signal=58%
DESCARTES_FETAL_ADRENAL_VASCULAR_ENDOTHELIAL_CELLS	132	-0.52626675	-1.8235337	0	0.00035853154	0.069	6883	tags=60%, list=29%, signal=84%
HAY_BONE_MARROW_MONOCYTE	226	-0.51178885	-1.8228915	0	0.00035662446	0.069	6527	tags=50%, list=27%, signal=68%
MENON_FETAL_KIDNEY_4_PODOCYTES	205	-0.5059214	-1.8213116	0	0.0003699898	0.072	5716	tags=45%, list=24%, signal=59%
GAO_LARGE_INTESTINE_ADULT_CG_GOBLET_CELL_SUBTYPE_2	55	-0.57924956	-1.8188791	0	0.00038857898	0.076	5202	tags=51%, list=22%, signal=65%
GAUTAM_EYE_CORNEA_TGFBI_HIGH_EPITHELIAL_CELLS	115	-0.527502	-1.8127406	0	0.00041719578	0.082	6417	tags=48%, list=27%, signal=65%
DESCARTES_FETAL_STOMACH_MESOTHELIAL_CELLS	34	-0.63335645	-1.8113196	0	0.00042523927	0.084	3994	tags=56%, list=17%, signal=67%
DURANTE_ADULT_OLFACTORY_NEUROEPITHELIUM_BOWMANS_GLAND	31	-0.64036536	-1.8109304	0	0.00042303593	0.084	2549	tags=52%, list=11%, signal=58%
DESCARTES_FETAL_MUSCLE_MYELOID_CELLS	129	-0.52011	-1.7973262	0	0.000521071	0.101	4499	tags=43%, list=19%, signal=53%
DESCARTES_FETAL_PLACENTA_STROMAL_CELLS	77	-0.5484267	-1.7963805	0	0.00052829523	0.103	6120	tags=61%, list=26%, signal=82%
BUSSLINGER_GASTRIC_LYZ_POSITIVE_CELLS	109	-0.534903	-1.796274	0	0.00052559987	0.103	4501	tags=25%, list=19%, signal=30%
MANNO_MIDBRAIN_NEUROTYPES_HRGL2B	436	-0.4833804	-1.7953054	0	0.0005278428	0.104	5846	tags=43%, list=25%, signal=56%
CUI_DEVELOPING_HEART_LEFT_VENTRICULAR_CARDIOMYOCYTE	39	-0.6034798	-1.7950807	0.00124533	0.0005251769	0.104	5457	tags=72%, list=23%, signal=93%
ZHENG_CORD_BLOOD_C1_PUTATIVE_MEGAKARYOCYTE_PROGENITOR	95	-0.53396195	-1.7934517	0	0.00052754424	0.105	6278	tags=53%, list=26%, signal=71%
DESCARTES_FETAL_LUNG_MESOTHELIAL_CELLS	97	-0.5304062	-1.7918922	0	0.00052976125	0.106	4046	tags=45%, list=17%, signal=54%
ZHENG_CORD_BLOOD_C6_HSC_MULTIPOTENT_PROGENITOR	94	-0.53273237	-1.7904482	0	0.00054162054	0.108	6817	tags=54%, list=29%, signal=76%
HAY_BONE_MARROW_CD34_POS_EO_B_MAST	18	-0.7009436	-1.7902379	0.0014104373	0.0005389392	0.108	2833	tags=44%, list=12%, signal=50%
DESCARTES_FETAL_INTESTINE_MYELOID_CELLS	220	-0.49315012	-1.7898536	0	0.0005411378	0.109	6531	tags=54%, list=27%, signal=73%
CUI_DEVELOPING_HEART_CARDIAC_FIBROBLASTS	101	-0.5307308	-1.7897406	0	0.0005384852	0.109	5274	tags=50%, list=22%, signal=63%
HAY_BONE_MARROW_EOSINOPHIL	59	-0.5694879	-1.7889224	0	0.0005405863	0.11	6592	tags=51%, list=28%, signal=70%
DESCARTES_MAIN_FETAL_GOBLET_CELLS	43	-0.59915966	-1.7870214	0	0.00055696396	0.112	2576	tags=35%, list=11%, signal=39%
ZHONG_PFC_MAJOR_TYPES_MICROGLIA	438	-0.48187643	-1.786477	0	0.0005542733	0.112	4501	tags=38%, list=19%, signal=46%
DURANTE_ADULT_OLFACTORY_NEUROEPITHELIUM_MAST_CELLS	74	-0.5429098	-1.7776786	0.0011337869	0.0006500628	0.133	6746	tags=61%, list=28%, signal=85%
TRAVAGLINI_LUNG_BASOPHIL_MAST_1_CELL	276	-0.48476842	-1.7760732	0	0.00066092436	0.136	6746	tags=52%, list=28%, signal=72%
CUI_DEVELOPING_HEART_TRABECULAR_ATRIAL_CARDIOMYOCYTE	178	-0.49484244	-1.7759777	0	0.00066244305	0.137	6870	tags=51%, list=29%, signal=71%
GAO_LARGE_INTESTINE_24W_C8_GOBLET_CELL	39	-0.6042879	-1.7735075	0	0.0007099796	0.146	3975	tags=38%, list=17%, signal=46%
TRAVAGLINI_LUNG_NEUTROPHIL_CELL	348	-0.47994608	-1.7730004	0	0.00071123574	0.147	4417	tags=34%, list=19%, signal=41%
CUI_DEVELOPING_HEART_5TH_WEEK_ATRIAL_CARDIOMYOCYTE	43	-0.5918304	-1.7728457	0	0.0007078966	0.147	5661	tags=65%, list=24%, signal=85%
RUBENSTEIN_SKELETAL_MUSCLE_MYELOID_CELLS	346	-0.47795796	-1.7686095	0	0.00076766236	0.16	6872	tags=39%, list=29%, signal=54%
DESCARTES_FETAL_STOMACH_VASCULAR_ENDOTHELIAL_CELLS	30	-0.6278943	-1.7683048	0.001321004	0.00076409185	0.16	6883	tags=83%, list=29%, signal=117%
DESCARTES_MAIN_FETAL_VISCERAL_NEURONS	63	-0.5527571	-1.7623618	0.001183432	0.00084164075	0.173	5626	tags=56%, list=24%, signal=73%
FAN_EMBRYONIC_CTX_ASTROCYTE_2	152	-0.50168777	-1.7612504	0	0.0008600808	0.176	5981	tags=53%, list=25%, signal=71%
DESCARTES_FETAL_PLACENTA_VASCULAR_ENDOTHELIAL_CELLS	101	-0.5171628	-1.7611163	0	0.00085613545	0.176	6389	tags=60%, list=27%, signal=82%
DURANTE_ADULT_OLFACTORY_NEUROEPITHELIUM_RESPIRATORY_SECRETORY_CELLS	28	-0.635415	-1.7607605	0.005194805	0.0008611831	0.178	3576	tags=54%, list=15%, signal=63%
FAN_EMBRYONIC_CTX_BIG_GROUPS_MICROGLIA	371	-0.47492546	-1.7539096	0	0.0009547114	0.196	4501	tags=37%, list=19%, signal=45%
MANNO_MIDBRAIN_NEUROTYPES_HRGL2C	323	-0.47288108	-1.7496753	0	0.0010161722	0.209	5993	tags=46%, list=25%, signal=61%
DESCARTES_FETAL_SPLEEN_STROMAL_CELLS	46	-0.5744279	-1.746955	0.0012210013	0.0010820595	0.222	5611	tags=67%, list=24%, signal=88%
DESCARTES_FETAL_MUSCLE_VASCULAR_ENDOTHELIAL_CELLS	72	-0.5402307	-1.7423053	0	0.0011683337	0.239	6389	tags=60%, list=27%, signal=81%
GAUTAM_EYE_IRIS_CILIARY_BODY_CRYAA_HIGH_CILIARY_BODY_CELLS	82	-0.5277447	-1.7422122	0	0.0011673829	0.24	6176	tags=49%, list=26%, signal=66%
RUBENSTEIN_SKELETAL_MUSCLE_PCV_ENDOTHELIAL_CELLS	225	-0.48255906	-1.7420185	0	0.0011665655	0.241	6853	tags=44%, list=29%, signal=61%
DESCARTES_MAIN_FETAL_STELLATE_CELLS	53	-0.5577484	-1.7388179	0.001234568	0.0011961568	0.248	5182	tags=57%, list=22%, signal=72%
CUI_DEVELOPING_HEART_C1_5TH_WEEK_CARDIAC_CELLS	82	-0.5219974	-1.7385845	0	0.0011952198	0.249	5433	tags=40%, list=23%, signal=52%
LAKE_ADULT_KIDNEY_C6_PROXIMAL_TUBULE_EPITHELIAL_CELLS_FIBRINOGEN_POS_S3	179	-0.4897616	-1.7376206	0	0.0012070667	0.253	6674	tags=42%, list=28%, signal=59%
TRAVAGLINI_LUNG_CAPILLARY_AEROCYTE_CELL	42	-0.5901978	-1.7359025	0.0012360939	0.0012102759	0.255	4251	tags=50%, list=18%, signal=61%
DESCARTES_FETAL_INTESTINE_INTESTINAL_EPITHELIAL_CELLS	235	-0.47929785	-1.7354234	0	0.0012218646	0.259	5050	tags=42%, list=21%, signal=52%
HAY_BONE_MARROW_CD34_POS_MKP	62	-0.5401867	-1.730179	0.0023501762	0.0013430284	0.284	4837	tags=50%, list=20%, signal=63%
DESCARTES_FETAL_ADRENAL_SCHWANN_CELLS	127	-0.49494666	-1.727681	0	0.0013961403	0.296	4430	tags=46%, list=19%, signal=56%
CUI_DEVELOPING_HEART_RIGHT_ATRIAL_CARDIOMYOCYTE	40	-0.57826465	-1.7247052	0.003649635	0.0014489525	0.306	4474	tags=48%, list=19%, signal=58%
GAO_LARGE_INTESTINE_24W_C2_MKI67POS_PROGENITOR	113	-0.49817282	-1.7231644	0	0.0014677923	0.311	6808	tags=58%, list=29%, signal=81%
DESCARTES_MAIN_FETAL_EPICARDIAL_FAT_CELLS	47	-0.57393104	-1.7213392	0.0049751243	0.0015029417	0.316	5545	tags=55%, list=23%, signal=72%
MENON_FETAL_KIDNEY_3_STROMAL_CELLS	79	-0.5248283	-1.7169709	0	0.0015792525	0.325	6010	tags=72%, list=25%, signal=96%
LAKE_ADULT_KIDNEY_C10_THIN_ASCENDING_LIMB	353	-0.46273115	-1.7140745	0	0.0016261295	0.336	6853	tags=37%, list=29%, signal=51%
CUI_DEVELOPING_HEART_5TH_WEEK_VENTRICULAR_CARDIOMYOCYTE	81	-0.51463115	-1.7113924	0	0.0016970658	0.351	3018	tags=31%, list=13%, signal=35%
DESCARTES_FETAL_INTESTINE_ENS_GLIA	56	-0.54199106	-1.7080688	0.0024301338	0.0017672441	0.362	4347	tags=43%, list=18%, signal=52%
GAUTAM_EYE_CORNEA_ELF3_HIGH_EPITHELIAL_CELLS	150	-0.4890195	-1.7051288	0	0.0018337034	0.374	6573	tags=43%, list=28%, signal=60%
GAO_SMALL_INTESTINE_24W_C4_ENTEROCYTE_PROGENITOR_SUBTYPE_2	87	-0.51657015	-1.6995275	0.0011520737	0.0019512296	0.393	5036	tags=46%, list=21%, signal=58%
LAKE_ADULT_KIDNEY_C11_THIN_ASCENDING_LIMB	168	-0.48158923	-1.6969178	0	0.0020237397	0.401	6554	tags=45%, list=28%, signal=61%
DESCARTES_MAIN_FETAL_MESOTHELIAL_CELLS	26	-0.62503654	-1.6911281	0.006729475	0.0021875778	0.426	1978	tags=27%, list=8%, signal=29%
MANNO_MIDBRAIN_NEUROTYPES_HOPC	362	-0.45668274	-1.6878598	0	0.0022741132	0.44	6222	tags=46%, list=26%, signal=62%
BUSSLINGER_GASTRIC_NECK_CELLS	35	-0.5868117	-1.6878471	0.0012970169	0.0022648312	0.44	4265	tags=40%, list=18%, signal=49%
GAO_SMALL_INTESTINE_24W_C2_PROCRPOS_PROGENITOR	21	-0.6404245	-1.6864583	0.005376344	0.0023111105	0.446	5770	tags=67%, list=24%, signal=88%
TRAVAGLINI_LUNG_MYELOID_DENDRITIC_TYPE_1_CELL	18	-0.6548768	-1.6857784	0.0069060773	0.0023216123	0.448	6295	tags=72%, list=26%, signal=98%
DESCARTES_MAIN_FETAL_VASCULAR_ENDOTHELIAL_CELLS	49	-0.5452519	-1.6840223	0	0.002355537	0.453	7437	tags=63%, list=31%, signal=92%
BUSSLINGER_GASTRIC_X_CELLS	190	-0.46980914	-1.6794618	0	0.0025182578	0.476	4249	tags=35%, list=18%, signal=43%
DESCARTES_FETAL_LIVER_VASCULAR_ENDOTHELIAL_CELLS	139	-0.479058	-1.6729246	0	0.0027297596	0.505	6389	tags=53%, list=27%, signal=71%
LAKE_ADULT_KIDNEY_C3_PROXIMAL_TUBULE_EPITHELIAL_CELLS_S1_S2	218	-0.462376	-1.6690252	0	0.002839464	0.523	4830	tags=35%, list=20%, signal=44%
MURARO_PANCREAS_EPSILON_CELL	43	-0.5597678	-1.6690017	0.0037593986	0.0028281964	0.523	4385	tags=42%, list=18%, signal=51%
DESCARTES_FETAL_LUNG_LYMPHATIC_ENDOTHELIAL_CELLS	65	-0.5180836	-1.6673589	0.0011574074	0.0028593275	0.529	5287	tags=43%, list=22%, signal=55%
DESCARTES_FETAL_INTESTINE_CHROMAFFIN_CELLS	96	-0.49821693	-1.6666647	0.0011160715	0.002863327	0.531	1449	tags=24%, list=6%, signal=25%
BUSSLINGER_DUODENAL_EC_CELLS	28	-0.5932493	-1.6662107	0.010362694	0.002859714	0.531	4220	tags=50%, list=18%, signal=61%
DURANTE_ADULT_OLFACTORY_NEUROEPITHELIUM_RESPIRATORY_CILIATED_CELLS	149	-0.472959	-1.6661371	0	0.002848543	0.531	6620	tags=49%, list=28%, signal=67%
LAKE_ADULT_KIDNEY_C4_PROXIMAL_TUBULE_EPITHELIAL_CELLS_S2	174	-0.4675216	-1.6644324	0	0.0029019478	0.539	6048	tags=45%, list=25%, signal=60%
MENON_FETAL_KIDNEY_5_PROXIMAL_TUBULE_CELLS	105	-0.49010378	-1.6637088	0.0011013215	0.002909676	0.541	6228	tags=47%, list=26%, signal=63%
DESCARTES_FETAL_LUNG_NEUROENDOCRINE_CELLS	80	-0.507248	-1.6604319	0.002283105	0.0030334597	0.561	3673	tags=43%, list=15%, signal=50%
BUSSLINGER_GASTRIC_REG3A_POSITIVE_CELLS	43	-0.5588199	-1.658688	0.0062972293	0.0030815466	0.57	5142	tags=42%, list=22%, signal=53%
DESCARTES_FETAL_HEART_SMOOTH_MUSCLE_CELLS	44	-0.55177677	-1.6523238	0.006195787	0.0032831645	0.594	6492	tags=68%, list=27%, signal=94%
HU_FETAL_RETINA_MICROGLIA	377	-0.44590685	-1.6520088	0	0.0032742997	0.594	6783	tags=45%, list=29%, signal=62%
DESCARTES_FETAL_CEREBELLUM_ASTROCYTES	145	-0.47408506	-1.650767	0	0.0033061977	0.599	4864	tags=37%, list=20%, signal=47%
LAKE_ADULT_KIDNEY_C8_DECENDING_THIN_LIMB	277	-0.4509275	-1.648863	0	0.0033785386	0.61	6834	tags=34%, list=29%, signal=47%
DESCARTES_FETAL_HEART_ENDOCARDIAL_CELLS	35	-0.56852394	-1.6469685	0.0064350064	0.0034572266	0.615	4564	tags=60%, list=19%, signal=74%
GAO_ESOPHAGUS_25W_C4_FGFR1HIGH_EPITHELIAL_CELLS	207	-0.4594917	-1.6427233	0	0.0036414478	0.632	4811	tags=38%, list=20%, signal=47%
ZHONG_PFC_C8_UNKNOWN_NEUROD2_POS_INTERNEURON	82	-0.50229365	-1.6408991	0.0011376564	0.0037115535	0.644	3083	tags=29%, list=13%, signal=34%
GAO_ESOPHAGUS_25W_C2_KRT6BPOS_SECRETORY_PROGENITOR_CELLS	74	-0.50558096	-1.638201	0.0011441647	0.0038356637	0.655	2281	tags=27%, list=10%, signal=30%
GAO_LARGE_INTESTINE_24W_C5_LGR5POS_STEM_CELL	58	-0.51245964	-1.6377105	0.0035128805	0.003835824	0.656	3973	tags=36%, list=17%, signal=43%
MURARO_PANCREAS_DELTA_CELL	249	-0.444032	-1.6282413	0	0.0044088312	0.707	5199	tags=39%, list=22%, signal=49%
LAKE_ADULT_KIDNEY_C1_EPITHELIAL_CELLS_UNASSIGNED	30	-0.57839507	-1.6249156	0.008042895	0.0046080714	0.727	6323	tags=60%, list=27%, signal=82%
DESCARTES_FETAL_STOMACH_MYELOID_CELLS	74	-0.49826127	-1.6191121	0.0035046728	0.004912894	0.751	6748	tags=54%, list=28%, signal=75%
BUSSLINGER_DUODENAL_EARLY_IMMATURE_ENTEROCYTES	110	-0.47767347	-1.6151507	0	0.0051694927	0.774	6956	tags=44%, list=29%, signal=61%
HU_FETAL_RETINA_BLOOD	277	-0.44009376	-1.6148747	0	0.0051719304	0.776	6871	tags=42%, list=29%, signal=58%
LAKE_ADULT_KIDNEY_C17_COLLECTING_SYSTEM_PCS_STRESSED_DISSOC_SUBSET	239	-0.44490197	-1.6124371	0	0.0052730357	0.784	6793	tags=50%, list=29%, signal=69%
DESCARTES_MAIN_FETAL_ADRENOCORTICAL_CELLS	82	-0.49107733	-1.6095302	0.0034324944	0.0054716044	0.803	6360	tags=43%, list=27%, signal=58%
DESCARTES_FETAL_CEREBRUM_ASTROCYTES	184	-0.45445183	-1.6084337	0	0.0055188	0.804	3540	tags=34%, list=15%, signal=40%
HU_FETAL_RETINA_MULLER	41	-0.53848386	-1.6081594	0.008588957	0.0055095362	0.805	6929	tags=68%, list=29%, signal=96%
DESCARTES_FETAL_LUNG_VASCULAR_ENDOTHELIAL_CELLS	47	-0.52120376	-1.6048778	0.003717472	0.0056746793	0.811	4358	tags=49%, list=18%, signal=60%
DESCARTES_FETAL_EYE_ASTROCYTES	35	-0.53997076	-1.583118	0.009020618	0.007280106	0.881	2731	tags=40%, list=11%, signal=45%
DESCARTES_FETAL_STOMACH_MUC13_DMBT1_POSITIVE_CELLS	89	-0.47457904	-1.5738232	0.0011325028	0.008099721	0.915	3525	tags=33%, list=15%, signal=38%
DESCARTES_FETAL_EYE_SKELETAL_MUSCLE_CELLS	155	-0.44672576	-1.570486	0.0010787486	0.008381839	0.92	2658	tags=27%, list=11%, signal=30%
DESCARTES_FETAL_CEREBELLUM_GRANULE_NEURONS	34	-0.5424048	-1.5701869	0.015768725	0.00837286	0.92	5138	tags=56%, list=22%, signal=71%
FAN_OVARY_CL11_MURAL_GRANULOSA_CELL	441	-0.4213053	-1.5695517	0	0.008384458	0.921	6620	tags=40%, list=28%, signal=55%
DESCARTES_MAIN_FETAL_AFP_ALB_POSITIVE_CELLS	111	-0.45817527	-1.5659685	0.0033149172	0.00868987	0.926	3232	tags=27%, list=14%, signal=31%
MURARO_PANCREAS_PANCREATIC_POLYPEPTIDE_CELL	149	-0.4430845	-1.565951	0.0010706638	0.008666318	0.926	6010	tags=47%, list=25%, signal=62%
BUSSLINGER_ESOPHAGEAL_PROLIFERATING_BASAL_CELLS	70	-0.48036107	-1.563781	0.004672897	0.008862736	0.929	5092	tags=27%, list=21%, signal=34%
GAO_LARGE_INTESTINE_ADULT_CA_ENTEROENDOCRINE_CELLS	301	-0.42450923	-1.5617458	0	0.009027551	0.93	6045	tags=45%, list=25%, signal=59%
LAKE_ADULT_KIDNEY_C18_COLLECTING_DUCT_PRINCIPAL_CELLS_MEDULLA	321	-0.4208723	-1.5558084	0	0.009572969	0.935	6853	tags=35%, list=29%, signal=48%
DESCARTES_FETAL_PANCREAS_ENS_GLIA	71	-0.47700703	-1.5553495	0.009163803	0.009576912	0.935	4347	tags=38%, list=18%, signal=46%
DESCARTES_FETAL_PANCREAS_ACINAR_CELLS	68	-0.4879581	-1.5550988	0.004602992	0.0095739765	0.936	4732	tags=43%, list=20%, signal=53%
ZHENG_CORD_BLOOD_C9_GRANULOCYTE_MACROPHAGE_PROGENITOR	100	-0.45927832	-1.5510682	0.0044792835	0.009994122	0.945	6763	tags=39%, list=28%, signal=54%
DESCARTES_MAIN_FETAL_SCHWANN_CELLS	45	-0.51503444	-1.549139	0.012269938	0.010165433	0.948	8254	tags=71%, list=35%, signal=109%
MENON_FETAL_KIDNEY_8_CONNECTING_TUBULE_CELLS	266	-0.42607576	-1.5476068	0	0.010326593	0.95	6473	tags=40%, list=27%, signal=54%
AIZARANI_LIVER_C30_HEPATOCYTES_4	435	-0.41434908	-1.5474911	0	0.010307803	0.95	6716	tags=38%, list=28%, signal=53%
BUSSLINGER_GASTRIC_OXYNTIC_ENTEROCHROMAFFIN_LIKE_CELLS	83	-0.46266338	-1.547187	0.0044692736	0.010289462	0.95	4799	tags=41%, list=20%, signal=51%
BUSSLINGER_GASTRIC_PARIETAL_CELLS	250	-0.4210785	-1.5460448	0	0.010385667	0.951	9221	tags=48%, list=39%, signal=78%
LAKE_ADULT_KIDNEY_C9_THIN_ASCENDING_LIMB	267	-0.42314026	-1.5442622	0	0.010533965	0.955	6853	tags=33%, list=29%, signal=46%
DESCARTES_FETAL_STOMACH_NEUROENDOCRINE_CELLS	43	-0.508398	-1.5418257	0.018337408	0.010804443	0.96	2580	tags=28%, list=11%, signal=31%
DESCARTES_FETAL_INTESTINE_STROMAL_CELLS	39	-0.5228136	-1.541565	0.020382166	0.010816821	0.962	5930	tags=64%, list=25%, signal=85%
GAUTAM_EYE_IRIS_CILIARY_BODY_PUTATIVE_STEM_CELLS	292	-0.42212978	-1.5386045	0	0.011174755	0.967	9540	tags=60%, list=40%, signal=98%
DESCARTES_FETAL_ADRENAL_ERYTHROBLASTS	102	-0.45323285	-1.5380172	0.0043956046	0.0112020485	0.968	5823	tags=36%, list=24%, signal=48%
FAN_EMBRYONIC_CTX_EX_2_EXCITATORY_NEURON	16	-0.6227484	-1.5368919	0.025459688	0.011316257	0.971	3648	tags=44%, list=15%, signal=52%
DESCARTES_MAIN_FETAL_MUC13_DMBT1_POSITIVE_CELLS	72	-0.47827202	-1.5360532	0.0069124424	0.011371625	0.972	3344	tags=36%, list=14%, signal=42%
GAO_STOMACH_24W_C5_PUTATIVE_PIT_CELL_PROGENITOR	55	-0.48821086	-1.5326744	0.00954654	0.011790174	0.973	5166	tags=36%, list=22%, signal=46%
MANNO_MIDBRAIN_NEUROTYPES_HPROGM	305	-0.4188131	-1.5319114	0	0.011847162	0.974	5795	tags=40%, list=24%, signal=53%
DESCARTES_FETAL_PANCREAS_ERYTHROBLASTS	128	-0.44468442	-1.5298833	0.0032327587	0.012068475	0.975	6127	tags=39%, list=26%, signal=52%
DESCARTES_MAIN_FETAL_CARDIOMYOCYTES	32	-0.535213	-1.5258178	0.027812894	0.01256572	0.978	4760	tags=47%, list=20%, signal=59%
DESCARTES_MAIN_FETAL_HEPATOBLASTS	101	-0.44983453	-1.5233698	0.0033296337	0.012861198	0.98	2511	tags=30%, list=11%, signal=33%
DESCARTES_FETAL_KIDNEY_METANEPHRIC_CELLS	124	-0.4444697	-1.5232438	0.0033370412	0.012829143	0.98	2168	tags=26%, list=9%, signal=28%
FAN_EMBRYONIC_CTX_BIG_GROUPS_CAJAL_RETZIUS	490	-0.40854448	-1.5159324	0	0.013926335	0.988	6463	tags=42%, list=27%, signal=57%
DESCARTES_FETAL_PLACENTA_EXTRAVILLOUS_TROPHOBLASTS	66	-0.4762139	-1.5146306	0.008235294	0.014081673	0.989	4899	tags=42%, list=21%, signal=53%
DURANTE_ADULT_OLFACTORY_NEUROEPITHELIUM_OLFACTORY_MICROVILLAR_CELLS	50	-0.49375528	-1.51449	0.01997503	0.014067942	0.989	3997	tags=42%, list=17%, signal=50%
MENON_FETAL_KIDNEY_10_IMMUNE_CELLS	79	-0.46105623	-1.5139974	0.010146561	0.014100987	0.989	6763	tags=41%, list=28%, signal=56%
DESCARTES_FETAL_STOMACH_PDE1C_ACSM3_POSITIVE_CELLS	22	-0.56254077	-1.5137097	0.040595397	0.014115171	0.989	5697	tags=55%, list=24%, signal=72%
DESCARTES_MAIN_FETAL_ASTROCYTES	43	-0.4982924	-1.5132924	0.017521903	0.014150287	0.99	3592	tags=37%, list=15%, signal=44%
DESCARTES_FETAL_LIVER_MEGAKARYOCYTES	140	-0.4298272	-1.5115265	0.0021276595	0.0144000705	0.991	6847	tags=48%, list=29%, signal=67%
CUI_DEVELOPING_HEART_LEFT_ATRIAL_CARDIOMYOCYTE	20	-0.57962435	-1.5115215	0.035326086	0.014354786	0.991	6393	tags=60%, list=27%, signal=82%
ZHONG_PFC_C1_ASTROCYTE	30	-0.5386826	-1.5091876	0.036144577	0.01465424	0.993	4971	tags=30%, list=21%, signal=38%
LAKE_ADULT_KIDNEY_C2_PODOCYTES	210	-0.41422823	-1.5079616	0	0.014842619	0.993	6886	tags=52%, list=29%, signal=73%
DESCARTES_FETAL_KIDNEY_VASCULAR_ENDOTHELIAL_CELLS	97	-0.44514006	-1.5029678	0.006651885	0.015663778	0.994	6339	tags=46%, list=27%, signal=63%
CUI_DEVELOPING_HEART_C2_CARDIOMYOCYTE	86	-0.4530543	-1.5007594	0.0122631	0.015996763	0.994	5094	tags=41%, list=21%, signal=52%
DESCARTES_FETAL_PLACENTA_TROPHOBLAST_GIANT_CELLS	80	-0.45384255	-1.4989032	0.00913242	0.01626633	0.994	5311	tags=48%, list=22%, signal=61%
DESCARTES_MAIN_FETAL_CORNEAL_AND_CONJUNCTIVAL_EPITHELIAL_CELLS	268	-0.4114778	-1.4977366	0	0.016392842	0.994	2980	tags=17%, list=13%, signal=19%
RUBENSTEIN_SKELETAL_MUSCLE_SATELLITE_CELLS	306	-0.4051827	-1.4963284	0	0.016622761	0.995	6475	tags=25%, list=27%, signal=35%
CUI_DEVELOPING_HEART_COMPACT_ATRIAL_CARDIOMYOCYTE	15	-0.6197027	-1.4935784	0.046025105	0.017079923	0.995	4359	tags=40%, list=18%, signal=49%
DESCARTES_MAIN_FETAL_EXTRAVILLOUS_TROPHOBLASTS	114	-0.4360125	-1.4890485	0.0066079297	0.017862229	0.996	6658	tags=48%, list=28%, signal=67%
DESCARTES_MAIN_FETAL_TROPHOBLAST_GIANT_CELLS	145	-0.42174256	-1.485951	0.0031914893	0.01844871	0.997	5403	tags=43%, list=23%, signal=55%
DESCARTES_FETAL_EYE_RETINAL_PIGMENT_CELLS	73	-0.4578077	-1.4851941	0.013986014	0.018558145	0.997	4281	tags=38%, list=18%, signal=47%
DESCARTES_FETAL_CEREBELLUM_OLIGODENDROCYTES	91	-0.44275513	-1.4814943	0.015695067	0.019316142	0.998	5313	tags=47%, list=22%, signal=61%
HAY_BONE_MARROW_CD34_POS_HSC	126	-0.42621806	-1.4774922	0.0075268815	0.020039905	0.998	6200	tags=45%, list=26%, signal=61%
HAY_BONE_MARROW_PLATELET	255	-0.40584344	-1.476873	0.002042901	0.020108651	0.998	7815	tags=51%, list=33%, signal=75%
LAKE_ADULT_KIDNEY_C5_PROXIMAL_TUBULE_EPITHELIAL_CELLS_STRESS_INFLAM	404	-0.40150896	-1.4764676	0	0.020141594	0.998	6049	tags=35%, list=25%, signal=46%
HU_FETAL_RETINA_RGC	436	-0.39716345	-1.4752134	0	0.020349316	0.998	6560	tags=40%, list=28%, signal=54%
CUI_DEVELOPING_HEART_C7_MAST_CELL	156	-0.4175807	-1.469758	0.004210526	0.021421429	0.998	6738	tags=44%, list=28%, signal=61%
DESCARTES_FETAL_ADRENAL_MEGAKARYOCYTES	104	-0.43671146	-1.4691232	0.007777778	0.02150793	0.999	6394	tags=43%, list=27%, signal=59%
BUSSLINGER_GASTRIC_G_CELLS	93	-0.442478	-1.4688959	0.016910935	0.021501854	0.999	6241	tags=45%, list=26%, signal=61%
DESCARTES_MAIN_FETAL_SLC24A4_PEX5L_POSITIVE_CELLS	19	-0.5572278	-1.462315	0.050615594	0.022854328	0.999	5728	tags=58%, list=24%, signal=76%
BUSSLINGER_DUODENAL_BCHE_CELLS	42	-0.48555452	-1.4531337	0.037082817	0.025215888	0.999	4730	tags=43%, list=20%, signal=53%
DESCARTES_FETAL_CEREBRUM_LIMBIC_SYSTEM_NEURONS	27	-0.52006	-1.4466168	0.039944902	0.026818743	0.999	4895	tags=44%, list=21%, signal=56%
FAN_EMBRYONIC_CTX_NSC_1	18	-0.56684417	-1.4452595	0.066576086	0.027145427	0.999	5441	tags=50%, list=23%, signal=65%
DURANTE_ADULT_OLFACTORY_NEUROEPITHELIUM_MATURE_NEURONS	178	-0.40631554	-1.4427907	0.004166667	0.027740588	0.999	6204	tags=40%, list=26%, signal=54%
TRAVAGLINI_LUNG_SEROUS_CELL	93	-0.4286715	-1.442144	0.019036954	0.027843935	0.999	5009	tags=37%, list=21%, signal=46%
LAKE_ADULT_KIDNEY_C19_COLLECTING_DUCT_INTERCALATED_CELLS_TYPE_A_MEDULLA	324	-0.39161023	-1.441704	0	0.027853658	0.999	6872	tags=32%, list=29%, signal=45%
DESCARTES_FETAL_STOMACH_ENS_GLIA	47	-0.4650223	-1.4337379	0.043263286	0.030169562	1	6778	tags=57%, list=29%, signal=80%
ZHONG_PFC_C2_THY1_POS_OPC	27	-0.51378095	-1.433012	0.051490515	0.030287419	1	3453	tags=44%, list=15%, signal=52%
DESCARTES_FETAL_CEREBRUM_EXCITATORY_NEURONS	17	-0.5725593	-1.4307752	0.06428572	0.03089923	1	4907	tags=53%, list=21%, signal=67%
DESCARTES_MAIN_FETAL_PAEP_MECOM_POSITIVE_CELLS	169	-0.40320978	-1.4296461	0.009533898	0.031126555	1	6199	tags=40%, list=26%, signal=54%
DESCARTES_FETAL_THYMUS_THYMIC_EPITHELIAL_CELLS	237	-0.39591762	-1.4295307	0.0020533882	0.03106521	1	3902	tags=32%, list=16%, signal=38%
DESCARTES_MAIN_FETAL_NEUROENDOCRINE_CELLS	37	-0.4827917	-1.4273953	0.048843186	0.03171279	1	4720	tags=38%, list=20%, signal=47%
DESCARTES_FETAL_MUSCLE_LYMPHATIC_ENDOTHELIAL_CELLS	73	-0.43668693	-1.4268894	0.022753129	0.031796854	1	6625	tags=42%, list=28%, signal=59%
ZHENG_CORD_BLOOD_C3_MEGAKARYOCYTE_ERYTHROID_PROGENITOR	100	-0.41998214	-1.4246607	0.022675738	0.032435223	1	6845	tags=41%, list=29%, signal=57%
DESCARTES_MAIN_FETAL_MICROGLIA	158	-0.40323254	-1.4208305	0.012578616	0.033537835	1	4493	tags=30%, list=19%, signal=37%
DESCARTES_MAIN_FETAL_CCL19_CCL21_POSITIVE_CELLS	223	-0.39223513	-1.4098153	0.0061601643	0.03726744	1	5967	tags=32%, list=25%, signal=43%
DESCARTES_FETAL_PANCREAS_ISLET_ENDOCRINE_CELLS	139	-0.40328372	-1.409587	0.010706638	0.037258066	1	1904	tags=22%, list=8%, signal=24%
DESCARTES_MAIN_FETAL_SKELETAL_MUSCLE_CELLS	178	-0.39739555	-1.4084857	0.0063357973	0.03761508	1	5094	tags=35%, list=21%, signal=44%
DESCARTES_FETAL_KIDNEY_MEGAKARYOCYTES	130	-0.39987728	-1.39577	0.02741228	0.042473525	1	5973	tags=34%, list=25%, signal=45%
GAO_LARGE_INTESTINE_ADULT_CE_OLFM4HIGH_STEM_CELL	367	-0.3750823	-1.3937267	0	0.043194305	1	6178	tags=37%, list=26%, signal=49%
DESCARTES_MAIN_FETAL_LYMPHATIC_ENDOTHELIAL_CELLS	81	-0.4221853	-1.3929553	0.041666668	0.043396372	1	6423	tags=48%, list=27%, signal=66%
FAN_OVARY_CL3_MATURE_CUMULUS_GRANULOSA_CELL_1	252	-0.38033462	-1.3839273	0.003051882	0.047045715	1	6890	tags=41%, list=29%, signal=57%
ZHENG_CORD_BLOOD_C2_PUTATIVE_BASOPHIL_EOSINOPHIL_MAST_CELL_PROGENITOR	95	-0.41155702	-1.3827438	0.033333335	0.047411006	1	4473	tags=27%, list=19%, signal=34%
BUSSLINGER_DUODENAL_STEM_CELLS	310	-0.37794104	-1.3810706	0.0060975607	0.048014544	1	4483	tags=20%, list=19%, signal=24%
MENON_FETAL_KIDNEY_7_LOOPOF_HENLE_CELLS_DISTAL	269	-0.3775462	-1.3807069	0.0051124743	0.048072655	1	8606	tags=48%, list=36%, signal=74%
DESCARTES_FETAL_STOMACH_PARIETAL_AND_CHIEF_CELLS	39	-0.4700823	-1.3786485	0.06451613	0.048862707	1	5503	tags=46%, list=23%, signal=60%
DESCARTES_FETAL_LUNG_MEGAKARYOCYTES	161	-0.39191264	-1.377894	0.015690377	0.049066693	1	6290	tags=39%, list=26%, signal=53%
