# Supplementary material for: Immune changes in hilar tumor draining lymph nodes following node sparing neoadjuvant chemoradiotherapy of localized cN0 non-small cell lung cancer
Source: Front Oncol. 2023 Nov 22;13:1269166. doi: 10.3389/fonc.2023.1269166 (PMC10699862; doi:10.3389/fonc.2023.1269166)
Supplement: Supplementary Table 2 — Enriched gene sets in CRT- group (GSEA analysis). ES, Enrichment Score; NES, Normalized Enrichment Score; NOM p value, Nominal P-value; FDR q value, adjusted P-value according to False Discovery Rate method (used in our analysis); FWER p value, adjusted P-value according to the Family Wise Error Rate. [file Table_2.xlsx]

## Sheet: Hallmark
NAME	SIZE	ES	NES	NOM.p.val	FDR.q.val	FWER.p.val	RANK.AT.MAX	LEADING.EDGE
HALLMARK_E2F_TARGETS	200	0.37683287	1.8682922	0	0.002106505	0.002	6627	tags=49%, list=28%, signal=67%

## Sheet: C2 - Canonical pathway
NAME	SIZE	ES	NES	NOM.p.val	FDR.q.val	FWER.p.val	RANK.AT.MAX	LEADING.EDGE
REACTOME_ANTIGEN_ACTIVATES_B_CELL_RECEPTOR_BCR_LEADING_TO_GENERATION_OF_SECOND_MESSENGERS	30	0.70106214	2.4658184	0	0.0011443038	0.001	2570	tags=47%, list=11%, signal=52%
WP_DNA_REPAIR_PATHWAYS_FULL_NETWORK	120	0.48009297	2.2271283	0	0.01047717	0.018	6704	tags=49%, list=28%, signal=68%
WP_METASTATIC_BRAIN_TUMOR	21	0.66917145	2.1269581	0	0.029628264	0.071	2544	tags=52%, list=11%, signal=59%
REACTOME_SNRNP_ASSEMBLY	54	0.5385988	2.1125948	0	0.02528846	0.082	6928	tags=57%, list=29%, signal=81%
REACTOME_DNA_STRAND_ELONGATION	32	0.57686144	2.0735514	0	0.029517772	0.119	6581	tags=63%, list=28%, signal=86%
REACTOME_ACTIVATION_OF_ATR_IN_RESPONSE_TO_REPLICATION_STRESS	37	0.57647115	2.0696182	0	0.025709424	0.125	7681	tags=73%, list=32%, signal=108%
REACTOME_ACTIVATION_OF_THE_PRE_REPLICATIVE_COMPLEX	33	0.59138966	2.0695605	0	0.02203665	0.125	6203	tags=64%, list=26%, signal=86%
REACTOME_REGULATION_OF_GLUCOKINASE_BY_GLUCOKINASE_REGULATORY_PROTEIN	32	0.5876957	2.067663	0.004761905	0.019554896	0.127	6510	tags=59%, list=27%, signal=82%
BIOCARTA_ATRBRCA_PATHWAY	21	0.6530741	2.0400908	0	0.02339738	0.166	6904	tags=76%, list=29%, signal=107%
WP_DNA_REPLICATION	42	0.5373195	2.001984	0	0.03254401	0.252	6203	tags=60%, list=26%, signal=80%
PID_FANCONI_PATHWAY	47	0.53016615	1.9951881	0	0.031504393	0.268	6704	tags=62%, list=28%, signal=86%
REACTOME_NUCLEAR_PORE_COMPLEX_NPC_DISASSEMBLY	36	0.5481291	1.9925941	0	0.029622518	0.276	6928	tags=64%, list=29%, signal=90%
KEGG_DNA_REPLICATION	36	0.5557927	1.9912701	0	0.027788887	0.28	7681	tags=67%, list=32%, signal=98%
REACTOME_TRNA_PROCESSING	109	0.44952404	1.977297	0	0.029624274	0.31	6510	tags=50%, list=27%, signal=68%
REACTOME_MITOTIC_PROMETAPHASE	202	0.3894024	1.9482378	0	0.037674215	0.393	7259	tags=50%, list=31%, signal=71%
REACTOME_RESOLUTION_OF_SISTER_CHROMATID_COHESION	125	0.410158	1.9391897	0	0.038921934	0.423	7253	tags=50%, list=31%, signal=71%
REACTOME_TELOMERE_C_STRAND_LAGGING_STRAND_SYNTHESIS	32	0.5571753	1.9367043	0	0.03762483	0.432	8505	tags=72%, list=36%, signal=112%
REACTOME_MITOTIC_SPINDLE_CHECKPOINT	110	0.44862404	1.9333041	0	0.036019433	0.436	7253	tags=52%, list=31%, signal=74%

## Sheet: C5 - Gene Ontology
NAME	SIZE	ES	NES	NOM.p.val	FDR.q.val	FWER.p.val	RANK.AT.MAX	LEADING.EDGE
GOMF_ATP_DEPENDENT_ACTIVITY_ACTING_ON_DNA	101	0.5439689	2.442207	0	0.0017183714	0.002	7251	tags=64%, list=31%, signal=92%
GOMF_HELICASE_ACTIVITY	153	0.49526504	2.4280276	0	0.0008591857	0.002	7144	tags=58%, list=30%, signal=83%
GOMF_DNA_HELICASE_ACTIVITY	72	0.57534385	2.361708	0	0.0016929483	0.006	7251	tags=65%, list=31%, signal=94%
GOBP_TRNA_MODIFICATION	87	0.5355019	2.311152	0	0.002758361	0.013	6419	tags=56%, list=27%, signal=77%
GOBP_TRNA_METHYLATION	41	0.60977596	2.2597709	0	0.0061583444	0.035	6419	tags=63%, list=27%, signal=87%
GOBP_RNA_METHYLATION	82	0.5247934	2.2326176	0	0.007852895	0.053	6718	tags=57%, list=28%, signal=80%
GOMF_TRNA_METHYLTRANSFERASE_ACTIVITY	33	0.60834646	2.2006845	0	0.008697785	0.069	6127	tags=64%, list=26%, signal=86%
GOBP_DOSAGE_COMPENSATION	21	0.6729898	2.1793032	0	0.009641518	0.086	3268	tags=29%, list=14%, signal=33%
GOBP_DNA_GEOMETRIC_CHANGE	93	0.49935877	2.159634	0	0.010489566	0.104	7251	tags=60%, list=31%, signal=86%
GOBP_TRNA_PROCESSING	124	0.44957826	2.1495395	0	0.010464789	0.114	6419	tags=49%, list=27%, signal=67%
GOCC_DNA_REPAIR_COMPLEX	42	0.5411235	2.0727878	0	0.02458517	0.27	7482	tags=69%, list=31%, signal=101%
GOBP_B_CELL_RECEPTOR_SIGNALING_PATHWAY	57	0.51167417	2.0525227	0	0.02948719	0.329	3317	tags=40%, list=14%, signal=47%
GOMF_CATALYTIC_ACTIVITY_ACTING_ON_A_TRNA	125	0.45057034	2.0433478	0	0.030230215	0.362	6509	tags=51%, list=27%, signal=70%
GOMF_SINGLE_STRANDED_DNA_HELICASE_ACTIVITY	22	0.633488	2.022221	0	0.03558576	0.441	7683	tags=77%, list=32%, signal=114%
GOMF_RNA_METHYLTRANSFERASE_ACTIVITY	64	0.5091166	2.018743	0	0.03424104	0.455	6965	tags=61%, list=29%, signal=86%
GOCC_REPLICATION_FORK	59	0.51482624	2.013691	0	0.03403352	0.471	7705	tags=64%, list=32%, signal=95%
GOBP_DNA_DEPENDENT_DNA_REPLICATION	157	0.43022743	2.003339	0	0.0348258	0.494	6683	tags=51%, list=28%, signal=70%
GOCC_U2_TYPE_SPLICEOSOMAL_COMPLEX	90	0.45161343	1.9763582	0	0.04429023	0.597	9348	tags=66%, list=39%, signal=108%
GOBP_MRNA_EXPORT_FROM_NUCLEUS	59	0.47762725	1.9760551	0	0.042049713	0.597	5976	tags=47%, list=25%, signal=63%
GOMF_ATP_DEPENDENT_ACTIVITY_ACTING_ON_RNA	76	0.45247436	1.9730808	0	0.04099351	0.602	6733	tags=51%, list=28%, signal=71%
GOMF_CATALYTIC_ACTIVITY_ACTING_ON_DNA	216	0.40553817	1.9684417	0	0.04080076	0.618	6733	tags=50%, list=28%, signal=68%
GOBP_DNA_DEPENDENT_DNA_REPLICATION_MAINTENANCE_OF_FIDELITY	48	0.5081775	1.9653232	0	0.04040225	0.634	7431	tags=65%, list=31%, signal=94%
GOBP_TRNA_METABOLIC_PROCESS	184	0.4213612	1.9635744	0	0.03935936	0.643	6509	tags=46%, list=27%, signal=62%
GOBP_ISOTYPE_SWITCHING_TO_IGG_ISOTYPES	15	0.66407853	1.9491328	0	0.04296131	0.692	6569	tags=80%, list=28%, signal=110%
GOBP_PROTEIN_LOCALIZATION_TO_CONDENSED_CHROMOSOME	19	0.6428723	1.9407108	0	0.044398624	0.72	6550	tags=68%, list=28%, signal=94%
GOBP_DNA_METHYLATION_DEPENDENT_HETEROCHROMATIN_ASSEMBLY	24	0.59722626	1.9406039	0	0.042723622	0.72	4151	tags=46%, list=17%, signal=55%
GOBP_MITOCHONDRIAL_RNA_PROCESSING	20	0.6232458	1.9223723	0	0.04830968	0.776	5733	tags=60%, list=24%, signal=79%
GOBP_SNRNA_PROCESSING	26	0.585592	1.9216142	0.003773585	0.046862975	0.779	3263	tags=38%, list=14%, signal=45%
GOCC_NUCLEAR_REPLICATION_FORK	27	0.5863885	1.9171083	0.003984064	0.0472552	0.795	8505	tags=85%, list=36%, signal=132%
GOBP_ATTACHMENT_OF_MITOTIC_SPINDLE_MICROTUBULES_TO_KINETOCHORE	15	0.6711817	1.9128715	0.003690037	0.0478855	0.807	6134	tags=53%, list=26%, signal=72%
GOBP_DNA_REPLICATION_INITIATION	37	0.50877666	1.9095896	0	0.04769235	0.82	6424	tags=59%, list=27%, signal=81%

## Sheet: C7 - Immune signature
NAME	SIZE	ES	NES	NOM.p.val	FDR.q.val	FWER.p.val	RANK.AT.MAX	LEADING.EDGE
GSE29618_BCELL_VS_MONOCYTE_DAY7_FLU_VACCINE_UP	185	0.6776372	3.290612	0	0	0	4999	tags=66%, list=21%, signal=84%
GSE10325_BCELL_VS_MYELOID_UP	188	0.64055735	3.1986582	0	0	0	4015	tags=53%, list=17%, signal=63%
GSE29618_BCELL_VS_MDC_DAY7_FLU_VACCINE_UP	182	0.646697	3.1097593	0	0	0	4596	tags=64%, list=19%, signal=78%
GSE29618_BCELL_VS_MONOCYTE_UP	182	0.6641379	3.104254	0	0	0	2809	tags=48%, list=12%, signal=54%
GSE6269_FLU_VS_STAPH_AUREUS_INF_PBMC_UP	182	0.61233467	3.0414875	0	0	0	6461	tags=65%, list=27%, signal=89%
GSE4984_UNTREATED_VS_GALECTIN1_TREATED_DC_DN	179	0.62274325	3.0407588	0	0	0	4217	tags=51%, list=18%, signal=62%
GSE29618_BCELL_VS_MDC_UP	183	0.6218133	2.9163492	0	0	0	4483	tags=57%, list=19%, signal=70%
GSE10325_LUPUS_BCELL_VS_LUPUS_MYELOID_UP	186	0.6248509	2.8991172	0	0	0	6009	tags=65%, list=25%, signal=86%
GSE22886_NAIVE_TCELL_VS_MONOCYTE_UP	195	0.55718124	2.7725492	0	0	0	5596	tags=54%, list=24%, signal=70%
GSE22886_NAIVE_TCELL_VS_DC_UP	194	0.56039196	2.718812	0	0	0	6421	tags=54%, list=27%, signal=74%
VOIGT_PBMC_FLUARIX_AGE_50_74YO_FEMALES_VS_MALES_0DY_TO_28D_UP	20	0.8548216	2.6814127	0	0	0	2477	tags=80%, list=10%, signal=89%
GSE10325_LUPUS_CD4_TCELL_VS_LUPUS_MYELOID_UP	194	0.54787874	2.657536	0	0	0	6180	tags=59%, list=26%, signal=79%
GSE10325_CD4_TCELL_VS_BCELL_DN	184	0.5443115	2.6092632	0	0	0	2833	tags=39%, list=12%, signal=44%
GSE22886_NAIVE_CD4_TCELL_VS_MONOCYTE_UP	193	0.5211746	2.5782402	0	0	0	5554	tags=56%, list=23%, signal=73%
SOBOLEV_PBMC_PANDEMRIX_AGE_18_64YO_MEDIUM_HIGH_ADVERSE_EVENT_SUBJECTS_1DY_UP	39	0.6903777	2.5572143	0	0.00019498747	0.001	1563	tags=56%, list=7%, signal=60%
SOBOLEV_PBMC_PANDEMRIX_AGE_18_64YO_HIGH_VS_LOW_RESPONDERS_MEDIUM_HIGH_ADVERSE_EVENTS_SCORE_1DY_CORRELATED_WITH_TRANSITIONAL_B_CELLS_UP	21	0.80985796	2.5169082	0	0.00018280075	0.001	1563	tags=71%, list=7%, signal=76%
GSE29618_BCELL_VS_PDC_DAY7_FLU_VACCINE_UP	185	0.53174794	2.4897623	0	0.00017204777	0.001	4596	tags=52%, list=19%, signal=64%
GSE4748_CYANOBACTERIUM_LPSLIKE_VS_LPS_AND_CYANOBACTERIUM_LPSLIKE_STIM_DC_3H_UP	184	0.5110321	2.4846523	0	0.00016248957	0.001	5205	tags=43%, list=22%, signal=55%
GSE22886_NAIVE_BCELL_VS_MONOCYTE_UP	183	0.51634425	2.473009	0	0.00015393748	0.001	5203	tags=56%, list=22%, signal=72%
GSE11057_NAIVE_CD4_VS_PBMC_CD4_TCELL_UP	196	0.4973992	2.4421582	0	0.0001462406	0.001	5523	tags=48%, list=23%, signal=62%
GSE29618_BCELL_VS_PDC_UP	188	0.48743662	2.4061997	0	0.00013927677	0.001	2668	tags=36%, list=11%, signal=40%
GSE40225_WT_VS_RIP_B7X_DIABETIC_MOUSE_PANCREATIC_CD8_TCELL_UP	198	0.49042293	2.4031584	0	0.000132946	0.001	5667	tags=53%, list=24%, signal=69%
FRANCO_BLOOD_SANOFI_PASTEUR_SA_INACTIVATED_INFLUENZA_VACCINE_CORRELATED_WITH_ANTIBODY_RESPONSE_AGE_18_40YO_0DY_POSITIVE	22	0.75879836	2.3738039	0	0.00012716574	0.001	2997	tags=55%, list=13%, signal=62%
GSE22886_NAIVE_CD4_TCELL_VS_DC_UP	193	0.49418148	2.3730457	0	0.00012186717	0.001	6005	tags=55%, list=25%, signal=74%
QI_PBMC_ZOSTAVAX_AGE_50_75YO_CORRELATED_WITH_28D_PEAK_T_CELL_RESPONSE_14DY_NEGATIVE	37	0.634385	2.3118052	0	0.00011699249	0.001	4579	tags=51%, list=19%, signal=64%
GSE22886_NAIVE_BCELL_VS_NEUTROPHIL_UP	194	0.4685397	2.3014593	0	0.00011249277	0.001	4806	tags=31%, list=20%, signal=39%
GSE32986_UNSTIM_VS_GMCSF_STIM_DC_UP	199	0.4792369	2.2990837	0	0.00010832638	0.001	5265	tags=50%, list=22%, signal=64%
GSE6269_HEALTHY_VS_E_COLI_INF_PBMC_UP	175	0.49108475	2.2972147	0	0.00010445758	0.001	7244	tags=60%, list=30%, signal=86%
GSE10325_LUPUS_CD4_TCELL_VS_LUPUS_BCELL_DN	185	0.47551087	2.2955778	0	0.00010085559	0.001	3494	tags=39%, list=15%, signal=46%
GSE22886_NAIVE_CD8_TCELL_VS_DC_UP	196	0.4822537	2.293243	0	9.7493736e-05	0.001	6053	tags=49%, list=25%, signal=66%
GSE22886_NAIVE_BCELL_VS_DC_UP	191	0.4848171	2.2893517	0	9.434878e-05	0.001	5217	tags=52%, list=22%, signal=66%
GSE22886_NAIVE_CD8_TCELL_VS_MONOCYTE_UP	198	0.48104665	2.2892954	0	9.1400376e-05	0.001	5554	tags=52%, list=23%, signal=67%
OVSYANNIKOVA_PBMC_FLUARIX_AGE_55_64YO_RESPONDERS_VS_NONRESPONDERS_0DY_UP	31	0.6438139	2.250235	0	0.00019248863	0.002	5793	tags=68%, list=24%, signal=89%
GSE11057_CD4_CENT_MEM_VS_PBMC_UP	195	0.47054482	2.221875	0	0.00036084757	0.004	7531	tags=60%, list=32%, signal=87%
NAKAYA_PBMC_FLUAD_MALE_AGE_14_27YO_1D_POSTBOOST_VS_0D_PREIMM_MF59_ADJUVANTED_1DY_GENES_IN_BTM_M40_AND_M53_DN	52	0.56002283	2.2104833	0	0.0004480314	0.005	3917	tags=56%, list=16%, signal=67%
GSE3982_MEMORY_CD4_TCELL_VS_BCELL_DN	191	0.46101815	2.183984	0	0.0005287374	0.006	3557	tags=32%, list=15%, signal=37%
GSE13411_PLASMA_CELL_VS_MEMORY_BCELL_DN	194	0.44503298	2.161853	0	0.00051444717	0.006	6819	tags=49%, list=29%, signal=68%
GSE11057_PBMC_VS_MEM_CD4_TCELL_DN	193	0.4532507	2.1613574	0	0.0005009091	0.006	5639	tags=45%, list=24%, signal=58%
GSE16450_IMMATURE_VS_MATURE_NEURON_CELL_LINE_UP	194	0.45638233	2.1579669	0	0.00048806527	0.006	5815	tags=45%, list=24%, signal=60%
GSE40666_UNTREATED_VS_IFNA_STIM_STAT4_KO_EFFECTOR_CD8_TCELL_90MIN_DN	198	0.43684423	2.150407	0	0.00047586364	0.006	5217	tags=41%, list=22%, signal=52%
GSE32986_UNSTIM_VS_GMCSF_AND_CURDLAN_HIGHDOSE_STIM_DC_DN	199	0.4514455	2.141282	0	0.0005378061	0.007	7666	tags=62%, list=32%, signal=91%
SCHERER_PBMC_APSV_WETVAX_AGE_18_40YO_5_TO_7DY_DN	20	0.69156414	2.1209347	0	0.00052500115	0.007	2522	tags=50%, list=11%, signal=56%
ZAK_PBMC_MRKAD5_HIV_1_GAG_POL_NEF_AGE_20_50YO_AD5_NAB_TITERS_GTE_200_VS_LTE_200_1DY_UP	135	0.4609354	2.087798	0	0.0005918007	0.008	5896	tags=47%, list=25%, signal=63%
HOWARD_NK_CELL_INACT_MONOV_INFLUENZA_A_INDONESIA_05_2005_H5N1_AGE_18_49YO_3DY_UP	68	0.49975425	2.0821626	0	0.0005783507	0.008	7601	tags=69%, list=32%, signal=101%
GSE6269_HEALTHY_VS_STAPH_PNEUMO_INF_PBMC_UP	187	0.43623257	2.0731683	0	0.00063753553	0.009	7244	tags=55%, list=30%, signal=78%
GSE40666_UNTREATED_VS_IFNA_STIM_STAT1_KO_CD8_TCELL_90MIN_DN	198	0.4432916	2.0722437	0	0.00062367605	0.009	4215	tags=33%, list=18%, signal=40%
GSE22886_IGG_IGA_MEMORY_BCELL_VS_BM_PLASMA_CELL_UP	198	0.43000245	2.0574214	0	0.0009550165	0.014	6402	tags=49%, list=27%, signal=67%
GSE29617_DAY3_VS_DAY7_TIV_FLU_VACCINE_PBMC_2008_DN	180	0.4257044	2.0459166	0	0.0010818773	0.016	5879	tags=52%, list=25%, signal=68%
GSE12366_PLASMA_CELL_VS_MEMORY_BCELL_DN	198	0.4160423	2.0349135	0	0.0012564324	0.019	6157	tags=40%, list=26%, signal=53%
GSE6269_HEALTHY_VS_STAPH_AUREUS_INF_PBMC_UP	169	0.43174306	1.9971952	0	0.001999841	0.03	6837	tags=50%, list=29%, signal=69%
GSE12366_PLASMA_CELL_VS_NAIVE_BCELL_DN	198	0.4026414	1.9652189	0	0.002653989	0.04	5422	tags=40%, list=23%, signal=51%
GSE10325_CD4_TCELL_VS_MYELOID_UP	195	0.4035066	1.9591951	0	0.002672217	0.041	6648	tags=46%, list=28%, signal=64%
GSE32986_GMCSF_VS_GMCSF_AND_CURDLAN_LOWDOSE_STIM_DC_DN	197	0.41233283	1.9381628	0	0.0029382303	0.046	6443	tags=52%, list=27%, signal=70%
GSE3982_BCELL_VS_NKCELL_UP	195	0.41928816	1.9370296	0	0.0028838187	0.046	4511	tags=33%, list=19%, signal=41%
GSE11057_NAIVE_VS_EFF_MEMORY_CD4_TCELL_UP	198	0.39209732	1.9338548	0	0.0028313855	0.046	4290	tags=37%, list=18%, signal=45%
SCHERER_PBMC_APSV_WETVAX_AGE_18_32YO_5_TO_7DY_DN	185	0.39414826	1.933645	0	0.0027808251	0.046	4025	tags=34%, list=17%, signal=40%
GSE22886_IGM_MEMORY_BCELL_VS_BM_PLASMA_CELL_UP	200	0.40532416	1.9319906	0	0.0027320385	0.046	6018	tags=45%, list=25%, signal=59%
GSE5542_UNTREATED_VS_IFNA_TREATED_EPITHELIAL_CELLS_24H_DN	193	0.40378657	1.9160148	0	0.0030690378	0.053	6247	tags=45%, list=26%, signal=60%
GSE6269_HEALTHY_VS_FLU_INF_PBMC_UP	170	0.40488094	1.9150249	0	0.0031302609	0.055	8978	tags=62%, list=38%, signal=99%
GSE3982_MAST_CELL_VS_BCELL_DN	194	0.38262674	1.9142559	0	0.0030780896	0.055	5135	tags=42%, list=22%, signal=53%
GSE3982_MAC_VS_BCELL_DN	192	0.41121587	1.8951119	0	0.0034450989	0.063	6296	tags=48%, list=26%, signal=65%
GSE3982_DC_VS_BCELL_DN	194	0.39903915	1.8825405	0	0.0042221206	0.079	5055	tags=43%, list=21%, signal=54%
GSE5542_UNTREATED_VS_IFNA_AND_IFNG_TREATED_EPITHELIAL_CELLS_6H_UP	194	0.38192734	1.8713927	0	0.004356704	0.082	5086	tags=39%, list=21%, signal=49%
GSE16450_CTRL_VS_IFNA_12H_STIM_IMMATURE_NEURON_CELL_LINE_UP	197	0.38727483	1.8709613	0	0.004288631	0.082	6024	tags=40%, list=25%, signal=53%
GSE13411_NAIVE_BCELL_VS_PLASMA_CELL_UP	191	0.3736729	1.8558865	0	0.0051044235	0.099	4515	tags=35%, list=19%, signal=43%
SOBOLEV_T_CELL_PANDEMRIX_AGE_18_64YO_7DY_DN	21	0.5843309	1.8523599	0.0037037036	0.0051802536	0.102	3917	tags=52%, list=16%, signal=63%
GSE45365_WT_VS_IFNAR_KO_CD11B_DC_UP	192	0.3674729	1.8507348	0	0.0051995018	0.104	6760	tags=56%, list=28%, signal=77%
GSE5542_UNTREATED_VS_IFNG_TREATED_EPITHELIAL_CELLS_6H_UP	191	0.3838404	1.8361316	0	0.005887858	0.119	4194	tags=34%, list=18%, signal=41%
GSE13738_RESTING_VS_BYSTANDER_ACTIVATED_CD4_TCELL_UP	184	0.38019916	1.835077	0	0.0058025266	0.119	5960	tags=43%, list=25%, signal=57%
GSE26495_NAIVE_VS_PD1LOW_CD8_TCELL_UP	195	0.3823333	1.8315814	0	0.0058121383	0.12	4205	tags=35%, list=18%, signal=43%
GSE2405_0H_VS_1.5H_A_PHAGOCYTOPHILUM_STIM_NEUTROPHIL_DN	197	0.3546398	1.7780232	0	0.007947568	0.167	6670	tags=41%, list=28%, signal=56%
GSE26495_NAIVE_VS_PD1HIGH_CD8_TCELL_UP	193	0.3651318	1.7777352	0	0.007880235	0.168	3077	tags=29%, list=13%, signal=33%
GSE12366_GC_VS_NAIVE_BCELL_DN	196	0.3663346	1.7543759	0	0.00968051	0.2	4516	tags=33%, list=19%, signal=40%
SOBOLEV_T_CELL_PANDEMRIX_AGE_18_64YO_1DY_UP	23	0.53850746	1.7540336	0.008583691	0.009630735	0.202	3917	tags=48%, list=16%, signal=57%
GSE5542_UNTREATED_VS_IFNG_TREATED_EPITHELIAL_CELLS_24H_DN	197	0.3657029	1.7455517	0	0.010053737	0.213	4927	tags=37%, list=21%, signal=46%
GSE18791_CTRL_VS_NEWCASTLE_VIRUS_DC_4H_UP	197	0.35204268	1.7450396	0	0.0100462595	0.216	7046	tags=50%, list=30%, signal=71%
NAKAYA_PBMC_FLUARIX_FLUVIRIN_AGE_18_50YO_CORRELATED_WITH_HAI_28DY_RESPONSE_AT_7DY_NEGATIVE	475	0.34644693	1.7418003	0	0.010250287	0.221	6752	tags=43%, list=28%, signal=58%
GSE20727_CTRL_VS_H2O2_TREATED_DC_DN	194	0.3725844	1.7369391	0	0.010356253	0.226	6196	tags=48%, list=26%, signal=64%
GSE1460_CD4_THYMOCYTE_VS_THYMIC_STROMAL_CELL_UP	196	0.3515795	1.7333242	0	0.010511018	0.231	6055	tags=42%, list=25%, signal=56%
NAKAYA_PBMC_FLUARIX_FLUVIRIN_AGE_18_50YO_CORRELATED_WITH_HAI_28DY_RESPONSE_AT_3DY_NEGATIVE	362	0.32924506	1.7189276	0	0.011634745	0.25	6398	tags=40%, list=27%, signal=54%
GSE34156_NOD2_LIGAND_VS_TLR1_TLR2_LIGAND_24H_TREATED_MONOCYTE_DN	195	0.3515422	1.7105367	0	0.0122639	0.267	7242	tags=51%, list=30%, signal=72%
GSE22886_NAIVE_BCELL_VS_BM_PLASMA_CELL_UP	199	0.36018273	1.7097809	0	0.01218984	0.269	5187	tags=35%, list=22%, signal=45%
GSE29614_DAY3_VS_DAY7_TIV_FLU_VACCINE_PBMC_DN	180	0.36970106	1.70074	0	0.012784392	0.283	6387	tags=40%, list=27%, signal=54%
GSE11057_EFF_MEM_VS_CENT_MEM_CD4_TCELL_DN	184	0.3585623	1.700011	0	0.012709315	0.284	4381	tags=34%, list=18%, signal=42%
GSE13411_SWITCHED_MEMORY_BCELL_VS_PLASMA_CELL_UP	198	0.3444243	1.6922283	0	0.013494793	0.3	6623	tags=44%, list=28%, signal=60%
GSE34156_NOD2_LIGAND_VS_NOD2_AND_TLR1_TLR2_LIGAND_6H_TREATED_MONOCYTE_UP	196	0.34609497	1.6863664	0	0.014119057	0.313	7277	tags=51%, list=31%, signal=73%
FRANCO_BLOOD_SANOFI_PASTEUR_SA_INACTIVATED_INFLUENZA_VACCINE_CORRELATED_WITH_ANTIBODY_RESPONSE_AGE_18_40YO_14DY_POSITIVE	24	0.51144415	1.6827631	0.0077220076	0.014067125	0.316	4706	tags=33%, list=20%, signal=42%
GSE39556_UNTREATED_VS_3H_POLYIC_INJ_MOUSE_CD8A_DC_UP	199	0.3498051	1.6679788	0	0.015510122	0.348	4306	tags=36%, list=18%, signal=43%
GSE45739_UNSTIM_VS_ACD3_ACD28_STIM_NRAS_KO_CD4_TCELL_UP	197	0.3474595	1.6670072	0	0.015371386	0.349	7659	tags=52%, list=32%, signal=76%
GSE23321_CD8_STEM_CELL_MEMORY_VS_NAIVE_CD8_TCELL_DN	196	0.34395075	1.6645167	0	0.015629893	0.356	6306	tags=42%, list=27%, signal=56%
GSE23502_BM_VS_COLON_TUMOR_MYELOID_DERIVED_SUPPRESSOR_CELL_DN	199	0.34425777	1.65291	0	0.016719865	0.378	5997	tags=45%, list=25%, signal=60%
GSE25146_UNSTIM_VS_HELIOBACTER_PYLORI_LPS_STIM_AGS_CELL_UP	180	0.341262	1.6471386	0	0.016991021	0.386	5858	tags=37%, list=25%, signal=49%
GSE7400_CTRL_VS_CSF3_IN_VIVO_TREATED_PBMC_UP	200	0.34550256	1.6392401	0	0.017935185	0.406	6059	tags=37%, list=25%, signal=49%
GSE11057_NAIVE_VS_MEMORY_CD4_TCELL_UP	194	0.34998897	1.6370765	0	0.017947853	0.409	5224	tags=40%, list=22%, signal=51%
GSE20727_CTRL_VS_H2O2_TREATED_DC_UP	196	0.32816514	1.6096958	0	0.02209474	0.482	6597	tags=45%, list=28%, signal=62%
GSE22886_NAIVE_TCELL_VS_NKCELL_UP	194	0.32882673	1.6051811	0	0.02220044	0.489	6076	tags=39%, list=26%, signal=52%
GSE14699_NAIVE_VS_ACT_CD8_TCELL_DN	172	0.3469362	1.6018281	0.03125	0.022577267	0.5	5185	tags=37%, list=22%, signal=47%
GSE7852_THYMUS_VS_FAT_TREG_UP	199	0.3292703	1.5968133	0	0.023260344	0.508	8683	tags=52%, list=37%, signal=81%
GSE22886_NAIVE_CD4_TCELL_VS_48H_ACT_TH1_UP	199	0.32748684	1.5883144	0	0.024750074	0.538	5983	tags=40%, list=25%, signal=53%
GSE21927_C26GM_VS_4T1_TUMOR_MONOCYTE_BALBC_DN	198	0.334525	1.587763	0	0.02456202	0.54	6293	tags=42%, list=26%, signal=57%
GSE34156_NOD2_LIGAND_VS_NOD2_AND_TLR1_TLR2_LIGAND_24H_TREATED_MONOCYTE_DN	195	0.318461	1.5871937	0	0.02448304	0.541	7677	tags=55%, list=32%, signal=81%
GSE22886_TCELL_VS_BCELL_NAIVE_DN	190	0.32470128	1.5822138	0	0.02509042	0.55	1607	tags=21%, list=7%, signal=22%
GSE11057_NAIVE_VS_CENT_MEMORY_CD4_TCELL_UP	193	0.3251481	1.5803838	0	0.025036775	0.555	5281	tags=40%, list=22%, signal=51%
GSE21927_SPLEEN_C57BL6_VS_EL4_TUMOR_BALBC_MONOCYTES_UP	199	0.32081312	1.5735259	0	0.025790289	0.576	6296	tags=40%, list=26%, signal=54%
GSE3920_UNTREATED_VS_IFNB_TREATED_ENDOTHELIAL_CELL_DN	174	0.3365856	1.5633371	0	0.026771026	0.592	6724	tags=41%, list=28%, signal=57%
GSE21670_UNTREATED_VS_TGFB_IL6_TREATED_CD4_TCELL_UP	194	0.32232475	1.5630744	0	0.026608437	0.593	6918	tags=46%, list=29%, signal=65%
GSE13411_IGM_MEMORY_BCELL_VS_PLASMA_CELL_UP	195	0.3257992	1.5585392	0	0.02726365	0.604	6352	tags=40%, list=27%, signal=54%
GSE22886_NAIVE_CD4_TCELL_VS_NEUTROPHIL_UP	200	0.32539922	1.5468304	0	0.028999636	0.637	6654	tags=37%, list=28%, signal=50%
GSE26928_NAIVE_VS_CENT_MEMORY_CD4_TCELL_UP	190	0.32486495	1.5420032	0.023255814	0.029554933	0.646	7453	tags=54%, list=31%, signal=78%
GSE3565_CTRL_VS_LPS_INJECTED_SPLENOCYTES_DN	174	0.3234466	1.5363789	0	0.030452862	0.659	5266	tags=34%, list=22%, signal=44%
GSE3982_BCELL_VS_CENT_MEMORY_CD4_TCELL_UP	193	0.31350267	1.5318165	0	0.031375375	0.677	4511	tags=28%, list=19%, signal=35%
GSE2706_UNSTIM_VS_2H_LPS_AND_R848_DC_UP	188	0.32098445	1.530708	0	0.031180648	0.679	6226	tags=44%, list=26%, signal=59%
GSE23502_WT_VS_HDC_KO_MYELOID_DERIVED_SUPPRESSOR_CELL_BM_UP	199	0.312657	1.5235988	0	0.03219913	0.689	4591	tags=34%, list=19%, signal=42%
GSE32986_UNSTIM_VS_GMCSF_AND_CURDLAN_LOWDOSE_STIM_DC_DN	200	0.30457824	1.5222906	0	0.032336563	0.694	5168	tags=32%, list=22%, signal=41%
FULLER_PBMC_F_TULARENSIS_VACCINE_LVS_AGE_22_54YO_18HR_TO_48HR_EARLY_DN	34	0.41843575	1.5203937	0.028571429	0.032451537	0.701	3766	tags=35%, list=16%, signal=42%
GSE24634_TEFF_VS_TCONV_DAY7_IN_CULTURE_UP	200	0.31157306	1.517541	0	0.032740034	0.706	7017	tags=46%, list=30%, signal=64%
GSE25677_MPL_VS_R848_STIM_BCELL_DN	180	0.30941966	1.5151999	0	0.033168077	0.711	4278	tags=30%, list=18%, signal=36%
GSE26928_NAIVE_VS_EFF_MEMORY_CD4_TCELL_UP	188	0.3167738	1.4882406	0	0.04023632	0.785	5028	tags=36%, list=21%, signal=45%
GSE29617_CTRL_VS_DAY7_TIV_FLU_VACCINE_PBMC_2008_DN	186	0.3135563	1.4876978	0	0.0400056	0.785	5576	tags=32%, list=23%, signal=41%
GSE3565_DUSP1_VS_WT_SPLENOCYTES_POST_LPS_INJECTION_UP	163	0.31635144	1.4869643	0	0.03983474	0.785	5959	tags=38%, list=25%, signal=50%
GSE22886_NAIVE_BCELL_VS_BLOOD_PLASMA_CELL_UP	200	0.30542922	1.4829761	0	0.040677093	0.795	5187	tags=38%, list=22%, signal=48%
GSE21360_PRIMARY_VS_QUATERNARY_MEMORY_CD8_TCELL_DN	197	0.30702785	1.4788254	0	0.041655615	0.809	6740	tags=41%, list=28%, signal=56%
GSE14415_INDUCED_TREG_VS_FOXP3_KO_INDUCED_TREG_UP	167	0.3155926	1.4698856	0	0.043606102	0.825	5182	tags=35%, list=22%, signal=44%
GSE21063_3H_VS_16H_ANTI_IGM_STIM_BCELL_DN	196	0.3132242	1.4690638	0	0.043384433	0.827	7646	tags=47%, list=32%, signal=69%
GSE11057_CD4_EFF_MEM_VS_PBMC_UP	197	0.31604314	1.4658704	0	0.044239126	0.837	7673	tags=53%, list=32%, signal=77%
GSE45881_CXCR6HI_VS_CXCR1LO_COLONIC_LAMINA_PROPRIA_DN	195	0.30708387	1.4625425	0	0.04484109	0.841	2526	tags=21%, list=11%, signal=23%
GSE43863_DAY6_EFF_VS_DAY150_MEM_LY6C_INT_CXCR5POS_CD4_TCELL_DN	200	0.30571043	1.460879	0	0.045222525	0.848	4697	tags=32%, list=20%, signal=40%
GSE2770_TGFB_AND_IL4_VS_IL4_TREATED_ACT_CD4_TCELL_6H_UP	192	0.29213402	1.4559538	0	0.046252683	0.855	6736	tags=42%, list=28%, signal=58%
GSE21927_SPLENIC_VS_TUMOR_MONOCYTES_FROM_C26GM_TUMOROUS_MICE_BALBC_DN	197	0.2954783	1.4520912	0	0.0471494	0.862	6744	tags=48%, list=28%, signal=66%
GSE26928_NAIVE_VS_CXCR5_POS_CD4_TCELL_UP	191	0.3120659	1.4508405	0	0.047201466	0.865	3984	tags=27%, list=17%, signal=32%
GSE37532_WT_VS_PPARG_KO_VISCERAL_ADIPOSE_TISSUE_TREG_UP	198	0.30678612	1.4499778	0	0.047156263	0.868	7003	tags=42%, list=29%, signal=59%
GSE24210_CTRL_VS_IL35_TREATED_TCONV_CD4_TCELL_UP	199	0.30226523	1.4476829	0	0.047454137	0.871	4583	tags=32%, list=19%, signal=39%
GSE6269_STAPH_AUREUS_VS_STREP_PNEUMO_INF_PBMC_DN	175	0.29990366	1.4451814	0	0.04786824	0.875	3198	tags=21%, list=13%, signal=24%
GSE34156_UNTREATED_VS_6H_NOD2_AND_TLR1_TLR2_LIGAND_TREATED_MONOCYTE_DN	159	0.308224	1.4451648	0	0.047511015	0.875	6737	tags=43%, list=28%, signal=60%
GSE3982_DC_VS_CENT_MEMORY_CD4_TCELL_DN	198	0.3042087	1.4404875	0	0.04894435	0.888	4876	tags=36%, list=21%, signal=45%

## Sheet: C8 - Cell type signature
NAME	SIZE	ES	NES	NOM.p.val	FDR.q.val	FWER.p.val	RANK.AT.MAX	LEADING.EDGE
TRAVAGLINI_LUNG_B_CELL	155	0.7394148	3.505059	0	0	0	4152	tags=71%, list=17%, signal=85%
DESCARTES_FETAL_SPLEEN_LYMPHOID_CELLS	118	0.7518915	3.3763366	0	0	0	2897	tags=72%, list=12%, signal=82%
HAY_BONE_MARROW_FOLLICULAR_B_CELL	141	0.7050218	3.2621298	0	0	0	3216	tags=63%, list=14%, signal=73%
DESCARTES_FETAL_STOMACH_LYMPHOID_CELLS	79	0.7363121	3.198698	0	0	0	3917	tags=76%, list=16%, signal=91%
FAN_EMBRYONIC_CTX_BRAIN_B_CELL	100	0.67651546	3.0728664	0	0	0	2419	tags=47%, list=10%, signal=52%
AIZARANI_LIVER_C34_MHC_II_POS_B_CELLS	131	0.6679832	3.0523815	0	0	0	4032	tags=56%, list=17%, signal=67%
DESCARTES_FETAL_PANCREAS_LYMPHOID_CELLS	149	0.6128839	2.8420017	0	0	0	3062	tags=58%, list=13%, signal=66%
DESCARTES_FETAL_KIDNEY_LYMPHOID_CELLS	189	0.5661535	2.734555	0	0	0	3272	tags=54%, list=14%, signal=62%
DESCARTES_MAIN_FETAL_LYMPHOID_CELLS	139	0.5682368	2.6742804	0	0	0	3245	tags=48%, list=14%, signal=55%
DESCARTES_FETAL_HEART_LYMPHOID_CELLS	107	0.5892097	2.603919	0	0	0	2727	tags=51%, list=11%, signal=58%
DESCARTES_FETAL_ADRENAL_LYMPHOID_CELLS	153	0.5496556	2.6019669	0	0	0	3245	tags=50%, list=14%, signal=58%
DESCARTES_FETAL_LUNG_LYMPHOID_CELLS	146	0.5519127	2.5842264	0	0	0	3112	tags=51%, list=13%, signal=59%
FAN_EMBRYONIC_CTX_BRAIN_NAIVE_LIKE_T_CELL	157	0.55073786	2.579495	0	0	0	5511	tags=59%, list=23%, signal=76%
DESCARTES_FETAL_LIVER_LYMPHOID_CELLS	117	0.5525698	2.4874492	0	0	0	3245	tags=52%, list=14%, signal=60%
TRAVAGLINI_LUNG_CD4_MEMORY_EFFECTOR_T_CELL	71	0.58222115	2.466225	0	0	0	5935	tags=61%, list=25%, signal=80%
TRAVAGLINI_LUNG_CD4_NAIVE_T_CELL	132	0.5142459	2.3925385	0	0	0	7657	tags=55%, list=32%, signal=81%
HAY_BONE_MARROW_NAIVE_T_CELL	396	0.46386468	2.3643272	0	0	0	6014	tags=48%, list=25%, signal=63%
DURANTE_ADULT_OLFACTORY_NEUROEPITHELIUM_B_CELLS	34	0.64594215	2.2903116	0	0.00013803277	0.002	3494	tags=50%, list=15%, signal=59%
DESCARTES_FETAL_MUSCLE_LYMPHOID_CELLS	113	0.5012031	2.267543	0	0.00013076789	0.002	4710	tags=53%, list=20%, signal=66%
DESCARTES_FETAL_INTESTINE_LYMPHOID_CELLS	151	0.48386046	2.2416005	0	0.000183931	0.003	3245	tags=45%, list=14%, signal=52%
FAN_EMBRYONIC_CTX_MICROGLIA_1	155	0.46330118	2.2365983	0	0.00017517239	0.003	7253	tags=61%, list=31%, signal=87%
DESCARTES_FETAL_PLACENTA_LYMPHOID_CELLS	133	0.4576213	2.1323874	0	0.00026933095	0.005	3245	tags=44%, list=14%, signal=50%
RUBENSTEIN_SKELETAL_MUSCLE_B_CELLS	176	0.4309598	2.1106894	0	0.00040860576	0.008	4405	tags=28%, list=19%, signal=35%
DESCARTES_MAIN_FETAL_THYMOCYTES	104	0.47495785	2.1104233	0	0.0003915805	0.008	4588	tags=49%, list=19%, signal=61%
AIZARANI_LIVER_C1_NK_NKT_CELLS_1	152	0.4583786	2.1085396	0	0.0003759173	0.008	5565	tags=48%, list=23%, signal=62%
DURANTE_ADULT_OLFACTORY_NEUROEPITHELIUM_CD4_T_CELLS	27	0.57528245	1.9296877	0.004048583	0.0022636193	0.045	4405	tags=48%, list=19%, signal=59%
AIZARANI_LIVER_C3_NK_NKT_CELLS_2	157	0.40884775	1.921678	0	0.0022784935	0.047	6014	tags=45%, list=25%, signal=60%
GAUTAM_EYE_CHOROID_SCLERA_ACTIVATED_T_CELLS	119	0.40950194	1.9198227	0	0.0022397628	0.048	6769	tags=50%, list=28%, signal=69%
CUI_DEVELOPING_HEART_C9_B_T_CELL	154	0.40446278	1.905324	0	0.0024686872	0.055	4453	tags=42%, list=19%, signal=52%
GAO_LARGE_INTESTINE_ADULT_CH_MKI67HIGH_CELLS	107	0.41881874	1.8491169	0	0.0040210453	0.091	7091	tags=60%, list=30%, signal=85%
GAUTAM_EYE_IRIS_CILIARY_BODY_ACTIVATED_T_CELLS	127	0.3767264	1.6726233	0	0.015809579	0.323	6421	tags=43%, list=27%, signal=58%
DESCARTES_FETAL_EYE_RETINAL_PROGENITORS_AND_MULLER_GLIA	17	0.5622674	1.6540998	0.010869565	0.017037923	0.353	1838	tags=35%, list=8%, signal=38%
GAO_LARGE_INTESTINE_ADULT_CI_MESENCHYMAL_CELLS	360	0.32281837	1.6539198	0	0.016593773	0.355	4732	tags=35%, list=20%, signal=43%
TRAVAGLINI_LUNG_CD8_MEMORY_EFFECTOR_T_CELL	29	0.47559583	1.6016724	0.028455285	0.023402248	0.471	7523	tags=66%, list=32%, signal=96%
ZHONG_PFC_C2_UNKNOWN_NPC	74	0.3730046	1.5794234	0	0.02637075	0.529	6936	tags=61%, list=29%, signal=86%
FAN_EMBRYONIC_CTX_NSC_2	233	0.3324569	1.5735053	0	0.0265819	0.541	7003	tags=50%, list=29%, signal=70%
GAUTAM_EYE_IRIS_CILIARY_BODY_CYTOTOXIC_T_CELLS	86	0.36173856	1.5728444	0	0.026144095	0.545	6311	tags=42%, list=27%, signal=57%
DURANTE_ADULT_OLFACTORY_NEUROEPITHELIUM_CD8_T_CELLS	68	0.36616775	1.5331072	0	0.034218192	0.656	3951	tags=34%, list=17%, signal=40%
TRAVAGLINI_LUNG_CD8_NAIVE_T_CELL	144	0.31817988	1.4814923	0	0.048429623	0.798	4627	tags=33%, list=19%, signal=41%
